# Supplementary material for: Deep transcriptome analysis using RNA-Seq suggests novel insights into molecular aspects of fat-tail metabolism in sheep
Source: Sci Rep. 2019 Jun 24;9:9203. doi: 10.1038/s41598-019-45665-3 (PMC6591244; doi:10.1038/s41598-019-45665-3)
Supplement: Supplementary file 1 — Supplementary File S1 [file 41598_2019_45665_MOESM1_ESM.xlsx]

## Sheet: Sheet1
Supplementary File S1. Primer sets used for RT-PCR.
Gene name	Forward	Reverse	TM (Forward_Reverse)	Product size
ACSS2	ATGCTGCATTGTGGTCAAGC	TCGGTTTACCCTGCACATCC	59.8_60	110
ACACA	ACCATGCTGGGAGTTGTCTG	TATGAGCAGAGAGGACTTGAC	59.96_56.56	112
NTNG1	TTGGGCTCAGTCCATGATCG	GCAGACATTCGGTTGACAGC	59.8_59.8	129
S100A8	AAAAGGGAGCCGACACTGAG	AATGGCACTCTCCAGATCCG	60_59.5	109
MMP2	GGACAAAGAGTTGGCTGTGC	GTCCAGTTCACCTGTCTGG	59.7_57.4	136
ZFP36	TCGGACCTTCTCAGAAAGCG	GGTAGAACTTGTGGCAGAGC	59.8_58.56	128
JUNB	CATCAGCTACCTCCCACAC	TCTGCGGTTCCTCCTTGAAG	57.2_59.7	98
NME9	AACAGGACTGGACGTGACAC	TATTCCAGGACTGCCCGTTG	59.9_59.7	92
TNNC1	GGATGACAGCAAAGGAAAGTC	TCCTCCAGGTCGATGTAGC	57.2_58.2	90
SNCG	CAAAGCGGAAGAGCAAGTGG	AGCTCTGTGGGTCGTACTC	59.8_58.4	140
GAPDH	AGTTCCACGGCACAGTCAAG	CTTGATGTTGGCAGGATCTCG	60.53_59.06	95
