# Supplementary material for: Deep transcriptome analysis using RNA-Seq suggests novel insights into molecular aspects of fat-tail metabolism in sheep
Source: Sci Rep. 2019 Jun 24;9:9203. doi: 10.1038/s41598-019-45665-3 (PMC6591244; doi:10.1038/s41598-019-45665-3)
Supplement: Supplementary file 2 — Supplementary File S2 [file 41598_2019_45665_MOESM2_ESM.xlsx]

## Sheet:  Hisat2+edgeR
Supplementary File S1. Results of differential gene expression analysis by Hisat2+edgeR method
Id	Treat_1_1	Treat_1_2	Treat_1_3	Treat_2_4	Treat_2_5	Treat_2_6	norm.Treat_1_1	norm.Treat_1_2	norm.Treat_1_3	norm.Treat_2_4	norm.Treat_2_5	norm.Treat_2_6	baseMean	Treat1	Treat2	FC	log2FoldChange	pvalue	padj	tagwise.dispersion	trended.dispersion
ENSOARG00000011251	3	0	2	147	131	786	3	0	2	118	137	785	174.32	2	347	189.882	7.569	8.53053e-12	3.32747e-08	0.4439	0.326
ENSOARG00000014674	18727	10407	10927	423209	153918	93700	15850	14393	12161	340639	161365	93640	106341	14135	198548	14.047	3.812	2.22144e-11	6.49883e-08	0.1868	0.1788
ENSOARG00000019208	14	9	13	311	643	229	12	12	14	250	674	229	198.67	13	384	29.494	4.882	1.74957e-10	4.09469e-07	0.2874	0.3129
ENSOARG00000002796	0	2	0	131	49	218	0	3	0	105	51	218	62.91	1	125	139.938	7.129	1.54009e-09	2.57459e-06	0.4702	0.4466
ENSOARG00000004871	18699	13358	9705	67577	361530	210413	15826	18475	10801	54392	379022	210278	114799	15034	214564	14.272	3.835	3.92993e-09	3.53754e-06	0.2436	0.1771
ENSOARG00000006033	44	99	69	1963	866	997	37	137	77	1580	908	996	622.54	84	1161	13.938	3.801	3.15893e-09	3.53754e-06	0.2333	0.2434
ENSOARG00000007940	0	1	0	83	72	61	0	1	0	67	75	61	34.11	0	68	136.343	7.091	3.25284e-09	3.53754e-06	0.4287	0.5189
ENSOARG00000011055	5	6	4	190	102	316	4	8	4	153	107	316	98.77	5	192	33.865	5.082	3.91951e-09	3.53754e-06	0.3439	0.3914
ENSOARG00000020507	1	7	0	789	48	623	1	10	0	635	50	623	219.75	4	436	129.062	7.012	3.70763e-09	3.53754e-06	0.5611	0.3033
ENSOARG00000006817	14	41	49	2032	313	878	12	57	55	1636	328	877	494.04	41	947	23.176	4.535	8.36811e-09	6.99455e-06	0.3265	0.251
ENSOARG00000018795	6	2	1	171	164	80	5	3	1	138	172	80	66.41	3	130	40.511	5.34	9.17354e-09	7.15658e-06	0.3766	0.44
ENSOARG00000014590	70	27	106	575	2139	923	59	37	118	463	2242	922	640.38	71	1209	16.857	4.075	2.15307e-08	1.48207e-05	0.2936	0.2427
ENSOARG00000017153	1	0	0	101	76	20	1	0	0	81	80	20	30.3	0	60	129.42	7.016	4.44275e-08	2.88828e-05	0.5155	0.5324
ENSOARG00000014550	170	157	240	4714	1106	1586	144	217	267	3794	1160	1585	1194.48	209	2180	10.412	3.38	8.2728e-08	4.84041e-05	0.2363	0.2363
ENSOARG00000020633	6	3	13	368	86	194	5	4	14	296	90	194	100.66	8	193	24.1	4.591	9.27898e-08	5.1706e-05	0.3669	0.3889
ENSOARG00000013298	7	19	13	544	177	190	6	26	14	438	186	190	143.33	15	271	17.635	4.14	1.59251e-07	8.4707e-05	0.3296	0.3472
ENSOARG00000003714	315	113	78	3411	1003	1210	267	156	87	2746	1052	1209	919.32	170	1669	9.804	3.293	2.9279e-07	0.000142759	0.2469	0.2368
ENSOARG00000000450	49	148	64	691	1186	7834	41	205	71	556	1243	7829	1657.65	106	3209	30.382	4.925	3.17673e-07	0.000146504	0.478	0.2387
ENSOARG00000000829	3231	7273	4957	70066	38024	46338	2735	10059	5517	56396	39864	46308	26813	6104	47523	7.787	2.961	3.25509e-07	0.000146504	0.2087	0.2107
ENSOARG00000020307	25	6	8	289	172	163	21	8	9	233	180	163	102.37	13	192	14.626	3.87	3.84476e-07	0.000166635	0.3125	0.3869
ENSOARG00000007035	19	56	43	1038	336	512	16	77	48	835	352	512	306.8	47	566	12.088	3.595	4.87305e-07	0.000203659	0.2925	0.2766
ENSOARG00000018110	255	110	166	3731	713	1211	216	152	185	3003	747	1210	918.91	184	1653	8.965	3.164	5.45775e-07	0.00022023	0.2416	0.2368
ENSOARG00000012124	0	4	0	194	33	115	0	6	0	156	35	115	51.87	2	102	58.632	5.874	6.05807e-07	0.000236305	0.5631	0.4694
ENSOARG00000018796	2	1	0	38	46	54	2	1	0	31	48	54	22.64	1	44	37.709	5.237	1.50126e-06	0.000474803	0.4601	0.5663
ENSOARG00000005941	15	4	5	116	124	144	13	6	6	93	130	144	65.18	8	122	14.905	3.898	1.99875e-06	0.000615508	0.3522	0.4424
ENSOARG00000015712	181	200	163	1542	1047	1198	153	277	181	1241	1098	1197	691.21	204	1179	5.791	2.534	2.47472e-06	0.000723981	0.184	0.2409
ENSOARG00000004328	1077	4389	1421	41701	20005	25265	912	6070	1581	33565	20973	25249	14725	2854	26596	9.319	3.22	4.03017e-06	0.00113886	0.2962	0.2253
ENSOARG00000011521	18	16	10	270	134	151	15	22	11	217	140	151	92.87	16	169	10.485	3.39	4.51937e-06	0.00120195	0.3064	0.3989
ENSOARG00000016195	123	127	90	664	848	904	104	176	100	534	889	903	451.13	127	775	6.13	2.616	4.76842e-06	0.00124	0.2055	0.2549
ENSOARG00000008550	50	17	9	362	370	146	42	24	10	291	388	146	150.17	25	275	10.754	3.427	5.59687e-06	0.00138478	0.3275	0.3421
ENSOARG00000020252	22	0	11	300	169	134	19	0	12	241	177	134	97.24	10	184	17.232	4.107	5.68017e-06	0.00138478	0.4371	0.3932
ENSOARG00000010184	36	225	61	2906	802	1663	30	311	68	2339	841	1662	875.22	136	1614	11.855	3.567	7.6068e-06	0.00179514	0.3712	0.2372
ENSOARG00000011993	24	4	17	666	105	75	20	6	19	536	110	75	127.64	15	240	15.821	3.984	1.01182e-05	0.00223402	0.4448	0.3603
ENSOARG00000015388	120	149	198	962	717	1709	102	206	220	774	752	1708	626.98	176	1078	6.129	2.616	1.10691e-05	0.00239872	0.2239	0.2432
ENSOARG00000019656	5	4	30	320	236	119	4	6	33	258	247	119	111.18	14	208	14.367	3.845	1.27025e-05	0.00270262	0.4256	0.377
ENSOARG00000015936	28	28	19	886	129	130	24	39	21	713	135	130	176.98	28	326	11.714	3.55	1.36981e-05	0.0028624	0.3815	0.3243
ENSOARG00000001626	43	18	230	3194	581	1111	36	25	256	2571	609	1110	767.92	106	1430	13.506	3.756	1.41809e-05	0.00291131	0.4302	0.2389
ENSOARG00000020219	232	167	405	2279	1136	1676	196	231	451	1834	1191	1675	929.72	293	1567	5.352	2.42	1.55903e-05	0.00314547	0.2022	0.2367
ENSOARG00000012241	89	122	367	3567	959	1344	75	169	408	2871	1005	1343	978.68	217	1740	8.001	3	1.58995e-05	0.0031535	0.2974	0.2364
ENSOARG00000000948	583	1097	672	9037	3495	5290	493	1517	748	7274	3664	5287	3163.84	919	5408	5.884	2.557	2.34114e-05	0.00434335	0.2342	0.245
ENSOARG00000008399	240	276	121	1770	943	1457	203	382	135	1425	989	1456	764.81	240	1290	5.383	2.428	2.41256e-05	0.00434335	0.2126	0.239
ENSOARG00000011658	122	464	257	2389	2288	2943	103	642	286	1923	2399	2941	1382.29	344	2421	7.052	2.818	2.28322e-05	0.00434335	0.2771	0.2371
ENSOARG00000012405	8	6	6	411	23	65	7	8	7	331	24	65	73.61	7	140	19.093	4.255	2.39017e-05	0.00434335	0.5268	0.4271
ENSOARG00000017011	7	1	12	625	28	52	6	1	13	503	29	52	100.84	7	195	27.556	4.784	2.30818e-05	0.00434335	0.6427	0.3884
ENSOARG00000019080	2519	781	1703	9857	8801	7559	2132	1080	1895	7934	9227	7554	4970.38	1702	8238	4.838	2.274	2.75491e-05	0.00488454	0.1929	0.2442
ENSOARG00000015468	17	31	37	255	294	224	14	43	41	205	308	224	139.29	33	246	7.519	2.911	2.83435e-05	0.00495039	0.2892	0.3506
ENSOARG00000003329	35	12	29	452	179	110	30	17	32	364	188	110	123.32	26	221	8.358	3.063	3.05877e-05	0.00504137	0.3193	0.3645
ENSOARG00000005224	0	1	0	25	17	21	0	1	0	20	18	21	10.05	0	20	39.483	5.303	3.05392e-05	0.00504137	0.5255	0.6581
ENSOARG00000006070	29	8	53	573	177	218	25	11	59	461	186	218	159.87	32	288	9.084	3.183	2.97462e-05	0.00504137	0.3436	0.3351
ENSOARG00000009051	3	14	16	171	213	102	3	19	18	138	223	102	83.76	13	154	11.763	3.556	3.05298e-05	0.00504137	0.4035	0.4117
ENSOARG00000002129	916	2274	3551	14206	23204	15922	775	3145	3952	11434	24327	15912	9924.19	2624	17224	6.564	2.715	3.10384e-05	0.0050446	0.2692	0.234
ENSOARG00000008573	446	197	344	3277	1147	1283	377	272	383	2638	1202	1282	1025.85	344	1707	4.957	2.309	3.51183e-05	0.00547939	0.2027	0.2363
ENSOARG00000015446	326	2057	774	8932	18012	10056	276	2845	861	7189	18883	10050	6684.1	1327	12041	9.073	3.182	3.50364e-05	0.00547939	0.36	0.2409
ENSOARG00000019070	100	40	115	1394	382	321	85	55	128	1122	400	321	351.87	89	614	6.866	2.779	3.61159e-05	0.0055609	0.2812	0.2678
ENSOARG00000003001	49	52	125	1484	330	382	41	72	139	1194	346	382	362.45	84	641	7.614	2.929	3.6839e-05	0.00559857	0.3092	0.266
ENSOARG00000000942	130	73	76	1859	341	302	110	101	85	1496	357	302	408.53	99	718	7.286	2.865	3.77487e-05	0.00563364	0.2989	0.2596
ENSOARG00000020713	5	2	2	87	34	38	4	3	2	70	36	38	25.48	3	48	14.773	3.885	3.80326e-05	0.00563364	0.4309	0.5522
ENSOARG00000017994	33	55	19	2295	94	162	28	76	21	1847	99	162	372.14	42	703	16.872	4.077	4.24696e-05	0.00613555	0.5499	0.2645
ENSOARG00000006314	5	1	8	148	54	40	4	1	9	119	57	40	38.37	5	72	14.335	3.842	4.64924e-05	0.00638168	0.459	0.5049
ENSOARG00000018528	187	180	202	871	771	1602	158	249	225	701	808	1601	623.73	211	1037	4.923	2.299	4.69001e-05	0.00638168	0.2068	0.2434
ENSOARG00000015775	146	1121	285	8222	5323	6062	124	1550	317	6618	5581	6058	3374.61	664	6086	9.174	3.198	4.75536e-05	0.00639623	0.3755	0.2452
ENSOARG00000013551	20	4	10	435	64	52	17	6	11	350	67	52	83.8	11	156	13.655	3.771	4.85433e-05	0.00645516	0.4752	0.4112
ENSOARG00000016132	217	96	350	4002	808	821	184	133	390	3221	847	820	932.45	236	1629	6.921	2.791	4.93353e-05	0.00648676	0.2964	0.2367
ENSOARG00000017913	5	22	9	133	237	131	4	30	10	107	248	131	88.52	15	162	11.04	3.465	5.26733e-05	0.0068487	0.4125	0.405
ENSOARG00000001508	44022	6572	10410	93425	135749	90614	37258	9089	11586	75197	142317	90556	61000.5	19311	102690	5.317	2.411	5.47614e-05	0.00689052	0.232	0.1913
ENSOARG00000003775	279	125	122	3205	474	629	236	173	136	2580	497	629	708.34	182	1235	6.795	2.764	5.38219e-05	0.00689052	0.2938	0.2404
ENSOARG00000019488	99	23	152	1908	397	389	84	32	169	1536	416	389	437.58	95	780	8.201	3.036	5.4363e-05	0.00689052	0.3456	0.2562
ENSOARG00000011277	1	8	1	159	43	56	1	11	1	128	45	56	40.34	4	76	18.219	4.187	5.99236e-05	0.00730443	0.541	0.4991
ENSOARG00000013529	25	21	34	1023	90	103	21	29	38	823	94	103	184.79	29	340	11.576	3.533	5.96336e-05	0.00730443	0.4468	0.3199
ENSOARG00000021184	11	3	22	221	80	126	9	4	24	178	84	126	70.94	12	129	10.079	3.333	6.7404e-05	0.00804859	0.3961	0.4319
ENSOARG00000005798	2069	1938	7047	43170	13563	23465	1751	2680	7843	34747	14219	23450	14115.1	4091	24139	5.9	2.561	7.84429e-05	0.00917939	0.2699	0.2263
ENSOARG00000003344	3	6	43	409	282	121	3	8	48	329	296	121	134.08	20	249	12.668	3.663	7.94545e-05	0.00920571	0.4876	0.3549
ENSOARG00000007614	10544	17222	14076	111929	38601	83933	8924	23819	15666	90091	40469	83879	43807.9	16136	71480	4.43	2.147	8.1049e-05	0.00929838	0.1966	0.199
ENSOARG00000007585	89	112	175	1159	536	616	75	155	195	933	562	616	422.57	142	704	4.971	2.313	8.23631e-05	0.0093574	0.2226	0.2579
ENSOARG00000020498	69	284	184	955	1274	2327	58	393	205	769	1336	2326	847.63	219	1477	6.763	2.758	8.91213e-05	0.00988037	0.3109	0.2376
ENSOARG00000020748	207	79	195	3196	493	425	175	109	217	2572	517	425	669.25	167	1171	7	2.807	8.94992e-05	0.00988037	0.321	0.2416
ENSOARG00000014673	37	34	65	382	257	290	31	47	72	307	269	290	169.57	50	289	5.752	2.524	9.23128e-05	0.0100957	0.2596	0.3289
ENSOARG00000017829	1630	8194	1513	55777	35523	26135	1380	11333	1684	44895	37242	26118	20441.8	4799	36085	7.52	2.911	9.54992e-05	0.0103475	0.3471	0.2173
ENSOARG00000018880	79	17	51	895	153	223	67	24	57	720	160	223	208.46	49	368	7.456	2.898	0.000107924	0.0115865	0.3428	0.3081
ENSOARG00000018182	1	10	21	202	176	97	1	14	23	163	185	97	80.35	13	148	11.721	3.551	0.000111122	0.01175	0.4722	0.4168
ENSOARG00000018483	26	7	53	235	259	222	22	10	59	189	272	222	128.87	30	228	7.477	2.902	0.000111455	0.01175	0.3401	0.3595
ENSOARG00000010490	1	10	2	214	59	42	1	14	2	172	62	42	48.83	6	92	16.802	4.071	0.00011489	0.0118977	0.5744	0.4766
ENSOARG00000014718	24	11	9	212	79	108	20	15	10	171	83	108	67.82	15	121	7.847	2.972	0.000114203	0.0118977	0.3452	0.4374
ENSOARG00000009524	10	8	12	133	67	99	8	11	13	107	70	99	51.52	11	92	8.357	3.063	0.000117549	0.0120663	0.3573	0.4705
ENSOARG00000003919	1	0	3	34	36	19	1	0	3	27	38	19	14.71	1	28	18.185	4.185	0.000120765	0.0120786	0.517	0.6153
ENSOARG00000007023	3	0	2	48	23	25	3	0	2	39	24	25	15.42	2	29	16.132	4.012	0.000120592	0.0120786	0.4913	0.6094
ENSOARG00000000399	30	33	52	484	158	231	25	46	58	390	166	231	152.49	43	262	6.106	2.61	0.000127547	0.0126487	0.2869	0.3403
ENSOARG00000002228	46	30	137	671	397	455	39	41	152	540	416	455	273.98	77	470	6.052	2.597	0.000129644	0.0127487	0.2895	0.2848
ENSOARG00000003100	88	19	56	939	206	181	74	26	62	756	216	181	219.29	54	384	7.03	2.813	0.000151742	0.0143851	0.3404	0.3034
ENSOARG00000005666	757	378	354	1445	2484	3200	641	523	394	1163	2604	3198	1420.44	519	2322	4.47	2.16	0.000152431	0.0143851	0.2145	0.2373
ENSOARG00000006085	15	35	31	321	191	172	13	48	35	258	200	172	121.02	32	210	6.635	2.73	0.000147728	0.0143851	0.3143	0.3669
ENSOARG00000018035	2260	3745	2750	12026	22755	13981	1913	5180	3061	9680	23856	13972	9610.08	3385	15836	4.68	2.226	0.000151976	0.0143851	0.2274	0.2347
ENSOARG00000012392	403	318	342	1183	2041	1708	341	440	381	952	2140	1707	993.39	387	1600	4.131	2.047	0.000157964	0.0145689	0.1944	0.2364
ENSOARG00000019768	14	10	37	377	100	132	12	14	41	303	105	132	101.18	22	180	8.054	3.01	0.000157753	0.0145689	0.3764	0.3883
ENSOARG00000020233	37	39	92	664	331	228	31	54	102	534	347	228	216.16	62	370	5.914	2.564	0.000158114	0.0145689	0.2888	0.3048
ENSOARG00000016764	94	805	177	2957	3584	5903	80	1113	197	2380	3757	5899	2237.76	463	4012	8.667	3.116	0.000161828	0.0147946	0.4172	0.242
ENSOARG00000017540	15	11	12	298	52	73	13	15	13	240	55	73	68.1	14	123	8.865	3.148	0.000163551	0.0148362	0.4015	0.4367
ENSOARG00000012378	137	100	91	1857	305	329	116	138	101	1495	320	329	416.46	118	715	6.028	2.592	0.000168134	0.0149759	0.3003	0.2586
ENSOARG00000020569	315	121	434	2897	834	1251	267	167	483	2332	874	1250	895.55	306	1485	4.857	2.28	0.000170974	0.0150431	0.24	0.237
ENSOARG00000006184	31	8	16	178	102	134	26	11	18	143	107	134	73.2	18	128	6.862	2.779	0.000179211	0.0153075	0.3272	0.4282
ENSOARG00000007392	46	20	61	1100	118	145	39	28	68	885	124	145	214.75	45	385	8.555	3.097	0.000178707	0.0153075	0.4117	0.3053
ENSOARG00000015139	71	89	76	1226	316	247	60	123	85	987	331	247	305.45	89	522	5.854	2.549	0.000177816	0.0153075	0.2923	0.2769
ENSOARG00000018189	2	8	5	23	26	323	2	11	6	19	27	323	64.48	6	123	20.232	4.339	0.000183358	0.0155185	0.6953	0.4439
ENSOARG00000020225	213	67	226	3591	436	435	180	93	252	2890	457	435	717.78	175	1261	7.204	2.849	0.000184334	0.0155185	0.3619	0.2401
ENSOARG00000005120	160	135	117	1329	348	643	135	187	130	1070	365	643	421.58	151	693	4.594	2.2	0.000191764	0.0159008	0.2264	0.258
ENSOARG00000011683	12	2	26	155	78	192	10	3	29	125	82	192	73.38	14	133	9.386	3.231	0.000202869	0.016486	0.4361	0.4279
ENSOARG00000001660	97	30	60	279	446	305	82	41	67	225	468	305	197.89	63	333	5.21	2.381	0.000208118	0.0166808	0.2616	0.3133
ENSOARG00000014930	14	2	13	394	25	59	12	3	14	317	26	59	71.9	10	134	13.525	3.758	0.000207794	0.0166808	0.5677	0.4299
ENSOARG00000002555	301	435	583	1812	2569	2333	255	602	649	1458	2693	2331	1331.41	502	2161	4.309	2.107	0.000218647	0.0172879	0.2149	0.2368
ENSOARG00000013232	5	8	41	153	215	204	4	11	46	123	225	204	102.22	20	184	9.044	3.177	0.000223315	0.0175385	0.4346	0.3873
ENSOARG00000019936	32	15	38	497	141	89	27	21	42	400	148	89	121.15	30	212	7.036	2.815	0.000227937	0.0177821	0.3543	0.3666
ENSOARG00000012575	247	165	327	1543	825	988	209	228	364	1242	865	987	649.24	267	1031	3.862	1.949	0.000237114	0.0182547	0.1869	0.2423
ENSOARG00000013193	168	92	28	190	1334	701	142	127	31	153	1399	701	425.44	100	751	7.48	2.903	0.000242441	0.0185427	0.3869	0.2576
ENSOARG00000004394	24	1	13	183	94	94	20	1	14	147	99	94	62.66	12	113	9.121	3.189	0.000246166	0.0187003	0.4367	0.4469
ENSOARG00000009418	764	593	718	5588	1962	2514	647	820	799	4498	2057	2512	1888.82	755	3022	4.002	2.001	0.000255557	0.01917	0.1997	0.2401
ENSOARG00000018224	40	35	47	675	127	164	34	48	52	543	133	164	162.49	45	280	6.246	2.643	0.000257879	0.019221	0.3244	0.3334
ENSOARG00000008351	9	15	37	225	180	126	8	21	41	181	189	126	94.21	23	165	7.135	2.835	0.000264077	0.0195584	0.3621	0.3972
ENSOARG00000016606	78	37	63	1041	123	242	66	51	70	838	129	242	232.67	62	403	6.44	2.687	0.000268284	0.019745	0.3393	0.2982
ENSOARG00000004838	139	195	202	1323	1394	388	118	270	225	1065	1461	388	587.7	204	971	4.764	2.252	0.000273513	0.0200041	0.2494	0.2451
ENSOARG00000012075	244	119	225	2040	825	383	207	165	250	1642	865	383	585.19	207	963	4.647	2.216	0.000279989	0.0200534	0.243	0.2452
ENSOARG00000014127	106	261	238	1546	976	919	90	361	265	1244	1023	918	650.26	239	1062	4.459	2.157	0.000281043	0.0200534	0.2312	0.2423
ENSOARG00000018563	1197	816	459	6736	2473	3202	1013	1129	511	5422	2593	3200	2311.14	884	3738	4.228	2.08	0.000289335	0.0202742	0.2186	0.2424
ENSOARG00000020737	5	1	12	191	43	36	4	1	13	154	45	36	42.29	6	78	12.085	3.595	0.000288506	0.0202742	0.5346	0.4934
ENSOARG00000000725	50	38	45	996	121	129	42	53	50	802	127	129	200.4	48	353	7.291	2.866	0.000306528	0.0208903	0.3869	0.3119
ENSOARG00000003247	326	65	415	3636	902	858	276	90	462	2927	946	857	926.23	276	1577	5.709	2.513	0.00031146	0.0208903	0.3117	0.2367
ENSOARG00000008046	7	4	10	114	21	107	6	6	11	92	22	107	40.55	8	74	9.631	3.268	0.000311456	0.0208903	0.455	0.4986
ENSOARG00000010852	67	46	89	1393	171	192	57	64	99	1121	179	192	285.29	73	497	6.798	2.765	0.000307896	0.0208903	0.3655	0.2817
ENSOARG00000011098	47	22	111	440	368	333	40	30	124	354	386	333	211.08	65	358	5.525	2.466	0.00030247	0.0208903	0.2947	0.3071
ENSOARG00000017220	45	8	23	230	673	19	38	11	26	185	706	19	164.07	25	303	12.036	3.589	0.000304957	0.0208903	0.5697	0.3325
ENSOARG00000019120	15	52	47	188	349	373	13	72	52	151	366	373	171.15	46	297	6.527	2.706	0.000314194	0.0208903	0.3484	0.328
ENSOARG00000005515	19	11	58	388	137	196	16	15	65	312	144	196	124.61	32	217	6.78	2.761	0.000318816	0.0208986	0.3597	0.3634
ENSOARG00000012048	18	7	45	432	128	107	15	10	50	348	134	107	110.64	25	196	7.81	2.965	0.00031634	0.0208986	0.4068	0.3774
ENSOARG00000013062	97	31	174	1492	448	274	82	43	194	1201	470	274	377.17	106	648	6.093	2.607	0.00033838	0.0218769	0.3348	0.2638
ENSOARG00000020477	74	51	161	1021	334	404	63	71	179	822	350	404	314.67	104	525	5.042	2.334	0.000343507	0.0219657	0.2734	0.2749
ENSOARG00000005849	21	56	8	364	508	93	18	77	9	293	533	93	170.44	35	306	8.871	3.149	0.000345517	0.0219741	0.4621	0.3284
ENSOARG00000014625	28	17	38	473	83	133	24	24	42	381	87	133	115.02	30	200	6.693	2.743	0.000350726	0.0220656	0.3595	0.3728
ENSOARG00000017527	499	518	384	2955	1324	2156	422	716	427	2378	1388	2155	1247.88	522	1974	3.782	1.919	0.00036374	0.022762	0.194	0.2365
ENSOARG00000002742	0	2	10	76	57	56	0	3	11	61	60	56	31.8	5	59	12.627	3.658	0.000374614	0.022841	0.556	0.5271
ENSOARG00000010787	33939	57112	31184	188467	150750	180158	28724	78989	34706	151696	158044	180042	105367	47473	163261	3.439	1.782	0.000374763	0.022841	0.1704	0.179
ENSOARG00000015190	993	540	1037	3601	2493	5040	840	747	1154	2898	2614	5037	2215.03	914	3516	3.847	1.944	0.000368834	0.022841	0.1996	0.2419
ENSOARG00000018960	35	34	35	598	99	141	30	47	39	481	104	141	140.27	39	242	6.287	2.652	0.000373049	0.022841	0.3433	0.3496
ENSOARG00000017167	397	72	289	2571	399	1592	336	100	322	2069	418	1591	805.98	253	1359	5.379	2.427	0.000380927	0.0230964	0.3013	0.2382
ENSOARG00000011065	49	18	33	252	154	178	41	25	37	203	161	178	107.54	34	181	5.224	2.385	0.000384077	0.0231673	0.2812	0.381
ENSOARG00000010971	4	0	16	238	53	51	3	0	18	192	56	51	53.21	7	100	13.764	3.783	0.000397045	0.0237052	0.6223	0.4663
ENSOARG00000019028	22	14	22	404	49	100	19	19	24	325	51	100	89.83	21	159	7.6	2.926	0.000395772	0.0237052	0.4076	0.4028
ENSOARG00000006078	21	70	32	141	495	412	18	97	36	113	519	412	199.06	50	348	6.983	2.804	0.000399779	0.0237473	0.3862	0.3127
ENSOARG00000008048	262	250	355	1604	976	1175	222	346	395	1291	1023	1174	741.85	321	1163	3.625	1.858	0.000412804	0.0243972	0.1853	0.2395
ENSOARG00000014221	3	1	13	167	18	87	3	1	14	134	19	87	43.1	6	80	12.809	3.679	0.000415355	0.0244245	0.5892	0.4912
ENSOARG00000001032	2	25	33	263	69	453	2	35	37	212	72	453	134.96	25	246	10.135	3.341	0.000437743	0.0254849	0.5281	0.3542
ENSOARG00000017667	364	228	189	786	1519	992	308	315	210	633	1592	991	675.04	278	1072	3.856	1.947	0.000437171	0.0254849	0.2041	0.2414
ENSOARG00000006069	77	105	178	1221	390	494	65	145	198	983	409	494	382.3	136	629	4.62	2.208	0.00044386	0.0255864	0.257	0.2631
ENSOARG00000006198	536	532	191	2900	1443	1920	454	736	213	2334	1513	1919	1194.63	468	1922	4.114	2.041	0.000443826	0.0255864	0.2242	0.2363
ENSOARG00000004811	245	225	175	1644	586	788	207	311	195	1323	614	787	573.07	238	908	3.823	1.935	0.000453422	0.0257642	0.2023	0.2458
ENSOARG00000017465	0	0	7	148	28	18	0	0	8	119	29	18	29.04	3	55	20.557	4.362	0.000449239	0.0257642	0.7651	0.5367
ENSOARG00000009871	28	47	160	1204	404	299	24	65	178	969	424	299	326.37	89	564	6.342	2.665	0.000466093	0.0260967	0.3646	0.2725
ENSOARG00000014340	24	8	37	713	47	81	20	11	41	574	49	81	129.44	24	235	9.645	3.27	0.000465996	0.0260967	0.5151	0.3587
ENSOARG00000007964	37	33	65	830	160	124	31	46	72	668	168	124	184.84	50	320	6.428	2.684	0.000470677	0.0262279	0.3665	0.3199
ENSOARG00000007620	10	6	9	123	56	43	8	8	10	99	59	43	37.91	9	67	7.412	2.89	0.000473478	0.026259	0.387	0.5065
ENSOARG00000010867	269	173	275	860	583	1889	228	239	306	692	611	1888	660.7	258	1064	4.127	2.045	0.000480738	0.0263926	0.227	0.2419
ENSOARG00000013063	30	34	112	623	261	310	25	47	125	501	274	310	213.66	66	362	5.506	2.461	0.000487165	0.0263926	0.3155	0.3059
ENSOARG00000018633	24	8	35	357	86	107	20	11	39	287	90	107	92.46	23	161	6.84	2.774	0.000485755	0.0263926	0.3833	0.3993
ENSOARG00000020697	44	10	35	606	78	103	37	14	39	488	82	103	127.08	30	224	7.413	2.89	0.000484706	0.0263926	0.4173	0.3609
ENSOARG00000003945	56	31	112	317	51	1991	47	43	125	255	53	1990	418.88	72	766	10.675	3.416	0.000491287	0.0264933	0.569	0.2584
ENSOARG00000015735	1	6	3	31	40	67	1	8	3	25	42	67	24.39	4	45	10.958	3.454	0.000503719	0.0267932	0.5075	0.5581
ENSOARG00000017941	103	44	69	924	189	223	87	61	77	744	198	223	231.59	75	388	5.17	2.37	0.000501956	0.0267932	0.2966	0.2986
ENSOARG00000009750	10	1	28	75	240	104	8	1	31	60	252	104	76.15	13	139	10.002	3.322	0.000526301	0.0274945	0.5305	0.4236
ENSOARG00000015949	108	67	77	1448	151	265	91	93	86	1165	158	265	309.73	90	529	5.885	2.557	0.000529756	0.027552	0.3452	0.2759
ENSOARG00000016912	27	34	8	152	180	183	23	47	9	122	189	183	95.45	26	165	6.291	2.653	0.000543325	0.0281327	0.3588	0.3957
ENSOARG00000009893	192	243	407	1899	1091	980	162	336	453	1528	1144	979	767.2	317	1217	3.84	1.941	0.000556716	0.0285548	0.2108	0.2389
ENSOARG00000010442	284	375	646	1203	3200	2264	240	519	719	968	3355	2263	1343.94	493	2195	4.456	2.156	0.000558798	0.0285548	0.2574	0.2369
ENSOARG00000014908	72	38	66	553	221	196	61	53	73	445	232	196	176.6	62	291	4.66	2.22	0.000556595	0.0285548	0.2652	0.3246
ENSOARG00000006391	41	15	65	828	153	95	35	21	72	666	160	95	174.93	43	307	7.189	2.846	0.000564148	0.0287029	0.4187	0.3255
ENSOARG00000013285	20	14	10	152	87	79	17	19	11	122	91	79	56.65	16	97	6.143	2.619	0.00059432	0.0299773	0.346	0.4592
ENSOARG00000015844	35	14	41	678	79	82	30	19	46	546	83	82	134.18	32	237	7.476	2.902	0.000601526	0.0300815	0.4355	0.3546
ENSOARG00000018891	3	1	7	117	26	19	3	1	8	94	27	19	25.36	4	47	11.612	3.538	0.000599495	0.0300815	0.5583	0.5524
ENSOARG00000017168	19127	245718	65757	693835	1043640	885278	16188	339840	73183	558465	1094134	884708	494420	143070	845769	5.912	2.564	0.000651822	0.0317991	0.363	0.1462
ENSOARG00000010099	28	47	32	244	218	190	24	65	36	196	229	190	123.19	42	205	4.967	2.312	0.000657971	0.0318164	0.2898	0.3649
ENSOARG00000017166	25	40	36	150	219	255	21	55	40	121	230	255	120.29	39	202	5.208	2.381	0.000679432	0.032719	0.3075	0.3677
ENSOARG00000013025	127	144	92	550	583	536	107	199	102	443	611	536	333.1	136	530	3.891	1.96	0.000691026	0.0331409	0.22	0.2712
ENSOARG00000005614	53	117	97	793	437	321	45	162	108	638	458	321	288.64	105	472	4.517	2.175	0.000694887	0.0331453	0.2671	0.2809
ENSOARG00000010615	307	41	350	4306	601	582	260	57	390	3466	630	582	897.27	236	1559	6.618	2.726	0.000699615	0.0331453	0.4083	0.237
ENSOARG00000016250	51	21	53	706	121	111	43	29	59	568	127	111	156.21	44	269	6.124	2.615	0.000699106	0.0331453	0.3713	0.3376
ENSOARG00000020626	24	18	36	203	161	115	20	25	40	163	169	115	88.73	28	149	5.233	2.388	0.000737809	0.0343783	0.31	0.4046
ENSOARG00000011103	366	193	360	1227	971	1259	310	267	401	988	1018	1258	706.85	326	1088	3.338	1.739	0.000762045	0.0350216	0.18	0.2404
ENSOARG00000026818	1	2	16	48	132	64	1	3	18	39	138	64	43.73	7	80	11.124	3.476	0.000763161	0.0350216	0.5912	0.4903
ENSOARG00000017121	3	0	4	47	19	24	3	0	4	38	20	24	14.79	2	27	10.791	3.432	0.000773289	0.0352512	0.5124	0.6141
ENSOARG00000009409	98	45	56	1264	125	157	83	62	62	1017	131	157	252.14	69	435	6.279	2.65	0.000791392	0.0357562	0.3921	0.2913
ENSOARG00000013394	338	141	195	1327	622	697	286	195	217	1068	652	697	519.14	233	806	3.458	1.79	0.000798959	0.0359593	0.1911	0.2492
ENSOARG00000007323	5	6	14	125	59	44	4	8	16	101	62	44	39.09	9	69	7.327	2.873	0.000830273	0.0370473	0.4227	0.503
ENSOARG00000008413	131	58	75	946	251	227	111	80	83	761	263	227	254.33	91	417	4.55	2.186	0.000827918	0.0370473	0.2774	0.2907
ENSOARG00000019413	12	22	8	77	120	139	10	30	9	62	126	139	62.7	16	109	6.649	2.733	0.000832629	0.0370473	0.3979	0.4473
ENSOARG00000013995	12	22	31	415	67	105	10	30	35	334	70	105	97.38	25	170	6.803	2.766	0.000840782	0.0372683	0.4173	0.3929
ENSOARG00000004522	23	18	38	330	98	114	19	25	42	266	103	114	94.82	29	161	5.56	2.475	0.00085525	0.0373516	0.3413	0.3963
ENSOARG00000017537	144	253	574	1393	2098	1504	122	350	639	1121	2200	1503	989.06	370	1608	4.344	2.119	0.000855428	0.0373516	0.2668	0.2364
ENSOARG00000004681	571	491	288	3460	1129	1504	483	679	321	2785	1184	1503	1159.08	494	1824	3.691	1.884	0.000885601	0.0383294	0.2155	0.2362
ENSOARG00000007174	7	30	28	152	209	147	6	41	31	122	219	147	94.49	26	163	6.256	2.645	0.00090228	0.0388179	0.3881	0.397
ENSOARG00000001680	81	558	178	1501	2100	2380	69	772	198	1208	2202	2378	1137.77	346	1929	5.58	2.48	0.000916223	0.0389878	0.3603	0.2362
ENSOARG00000020442	105	94	597	3397	1356	839	89	130	664	2734	1422	838	979.6	294	1665	5.653	2.499	0.00091434	0.0389878	0.3651	0.2364
ENSOARG00000007712	6	31	7	703	46	44	5	43	8	566	48	44	118.96	19	219	11.902	3.573	0.000922221	0.0391008	0.6663	0.3686
ENSOARG00000001704	23	1	20	157	145	60	19	1	22	126	152	60	63.58	14	113	7.685	2.942	0.000965473	0.0406402	0.4721	0.4453
ENSOARG00000003591	19	26	27	877	34	53	16	36	30	706	36	53	146.1	27	265	9.683	3.275	0.000981274	0.0411572	0.5848	0.3449
ENSOARG00000009878	26	16	30	361	98	67	22	22	33	291	103	67	89.63	26	154	5.92	2.566	0.000996357	0.0414924	0.3742	0.4031
ENSOARG00000010729	23	47	53	274	247	197	19	65	59	221	259	197	136.64	48	226	4.731	2.242	0.0010115	0.0418252	0.2957	0.3528
ENSOARG00000004947	5	9	15	393	23	28	4	12	17	316	24	28	66.97	11	123	11.033	3.464	0.00102141	0.0418568	0.6332	0.4385
ENSOARG00000009444	30	8	68	634	136	112	25	11	76	510	143	112	146.16	37	255	6.793	2.764	0.00102019	0.0418568	0.4373	0.3449
ENSOARG00000014802	56	11	58	868	62	163	47	15	65	699	65	163	175.62	42	309	7.249	2.858	0.00102657	0.0418568	0.4667	0.3251
ENSOARG00000013590	55	69	35	580	178	204	47	95	39	467	187	204	173.04	60	286	4.751	2.248	0.00103845	0.0420484	0.3009	0.3268
ENSOARG00000010196	0	10	0	189	20	65	0	14	0	152	21	65	41.98	5	79	17.743	4.149	0.00105287	0.0422255	0.8334	0.4943
ENSOARG00000014569	70	10	46	601	109	147	59	14	51	484	114	147	144.87	41	248	5.95	2.573	0.00105514	0.0422255	0.3868	0.3459
ENSOARG00000000417	110	68	49	173	220	934	93	94	55	139	231	933	257.49	81	434	5.385	2.429	0.00107984	0.0428771	0.3528	0.2897
ENSOARG00000000881	56	19	89	1001	132	144	47	26	99	806	138	144	210.12	57	363	6.283	2.651	0.00110823	0.0436649	0.4146	0.3074
ENSOARG00000008576	878	676	1250	6417	2887	2587	743	935	1391	5165	3027	2585	2307.71	1023	3592	3.511	1.812	0.00110555	0.0436649	0.2086	0.2424
ENSOARG00000001060	257	391	628	2849	1457	1507	218	541	699	2293	1527	1506	1130.65	486	1775	3.657	1.871	0.00111924	0.0436666	0.2213	0.2362
ENSOARG00000005180	91	61	56	1231	112	188	77	84	62	991	117	188	253.31	74	432	5.791	2.534	0.00112152	0.0436666	0.3836	0.291
ENSOARG00000006716	12	54	8	477	128	153	10	75	9	384	134	153	127.46	31	224	7.222	2.852	0.0011232	0.0436666	0.4669	0.3607
ENSOARG00000007344	80	16	190	3059	134	238	68	22	211	2462	140	238	523.63	100	947	9.413	3.235	0.00111709	0.0436666	0.5944	0.2488
ENSOARG00000007327	16	1	11	184	29	60	14	1	12	148	30	60	44.27	9	79	8.519	3.091	0.00115174	0.0444809	0.5228	0.488
ENSOARG00000010418	51	31	43	568	115	112	43	43	48	457	121	112	137.26	45	230	5.144	2.363	0.00119244	0.0455368	0.3368	0.3521
ENSOARG00000010892	7	2	9	76	29	48	6	3	10	61	30	48	26.38	6	46	7.265	2.861	0.0012078	0.0458885	0.4346	0.5484
ENSOARG00000011590	98	72	160	661	331	477	83	100	178	532	347	477	286.06	120	452	3.759	1.91	0.00123295	0.0466925	0.231	0.2816
ENSOARG00000000603	8	0	5	39	53	30	7	0	6	31	56	30	21.55	4	39	8.852	3.146	0.00125664	0.0471295	0.5139	0.5719
ENSOARG00000013974	99	46	70	645	171	250	84	64	78	519	179	250	195.6	75	316	4.201	2.071	0.00129992	0.0478355	0.2698	0.3143
ENSOARG00000009759	100	29	52	939	125	143	85	40	58	756	131	143	202.06	61	343	5.618	2.49	0.00130838	0.0479959	0.3811	0.3111
ENSOARG00000002009	11	31	75	214	350	227	9	43	83	172	367	227	150.28	45	255	5.653	2.499	0.00133423	0.0485657	0.3816	0.3421
ENSOARG00000009888	66	40	187	500	414	556	56	55	208	402	434	556	285.24	106	464	4.356	2.123	0.00133637	0.0485657	0.2861	0.2818
ENSOARG00000010597	13	11	15	79	113	67	11	15	17	64	118	67	48.65	14	83	5.781	2.531	0.00132926	0.0485657	0.3709	0.4776
ENSOARG00000016547	7	5	33	594	32	38	6	7	37	478	34	38	99.87	17	183	11.03	3.463	0.00135403	0.0487534	0.6766	0.3896
ENSOARG00000004710	8	49	28	240	151	265	7	68	31	193	158	265	120.34	35	205	5.874	2.554	0.00138092	0.049569	0.3964	0.3676
ENSOARG00000002785	30	70	32	345	202	240	25	97	36	278	212	240	147.85	53	243	4.646	2.216	0.00138748	0.0496524	0.3069	0.3439
ENSOARG00000011304	685	131	220	0	0	5	580	181	245	0	0	5	168.46	335	2	0.005	-7.595	4.56107e-13	5.33737e-09	0.3938	0.3297
ENSOARG00000004312	16262	3337	4598	500	219	125	13763	4615	5117	402	230	125	4042.14	7832	252	0.032	-4.955	7.46464e-12	3.32747e-08	0.2694	0.2453
ENSOARG00000007494	515	1382	137	3	4	19	436	1911	152	2	4	19	420.89	833	8	0.01	-6.599	4.97125e-10	9.6956e-07	0.483	0.2582
ENSOARG00000007723	65	20	46	0	0	0	55	28	51	0	0	0	22.31	45	0	0.003	-8.487	3.43042e-09	3.53754e-06	0.4814	0.569
ENSOARG00000000606	4090	571	7082	170	249	104	3462	790	7882	137	261	104	2105.82	4045	167	0.041	-4.595	1.44592e-08	1.05751e-05	0.3499	0.2413
ENSOARG00000018343	1590	68	995	63	23	14	1346	94	1107	51	24	14	439.32	849	30	0.035	-4.831	8.10698e-08	4.84041e-05	0.4176	0.2561
ENSOARG00000000714	41077	13300	12273	324	2585	1145	34766	18395	13659	261	2710	1144	11822.4	22273	1372	0.062	-4.021	2.59397e-07	0.000131977	0.3437	0.2303
ENSOARG00000003708	7806	625	2592	453	297	193	6607	864	2885	365	311	193	1870.77	3452	290	0.084	-3.575	7.93375e-07	0.000299486	0.3074	0.24
ENSOARG00000009357	1140	412	676	168	24	63	965	570	752	135	25	63	418.39	762	74	0.098	-3.35	8.45791e-07	0.000309295	0.2741	0.2584
ENSOARG00000013562	7370	824	4155	532	476	266	6238	1140	4624	428	499	266	2199.09	4001	398	0.099	-3.33	9.21801e-07	0.000326876	0.2762	0.2418
ENSOARG00000012603	712	49	677	39	32	19	603	68	753	31	34	19	251.29	475	28	0.059	-4.079	1.0308e-06	0.000354777	0.383	0.2917
ENSOARG00000003744	74756	315	8790	839	232	103	63270	436	9783	675	243	103	12418.3	24496	340	0.014	-6.168	1.07816e-06	0.000360476	0.7355	0.2292
ENSOARG00000000746	184	122	147	15	7	19	156	169	164	12	7	19	87.74	163	13	0.079	-3.654	1.39703e-06	0.000454114	0.3147	0.4065
ENSOARG00000023715	125	104	71	11	4	0	106	144	79	9	4	0	56.95	110	4	0.042	-4.583	2.22476e-06	0.000667541	0.4627	0.4596
ENSOARG00000006194	695	502	3902	167	15	4	588	694	4343	134	16	4	963.22	1875	51	0.028	-5.181	4.08751e-06	0.00113886	0.6361	0.2365
ENSOARG00000021055	22	22	21	0	0	1	19	30	23	0	0	1	12.24	24	0	0.018	-5.773	4.43023e-06	0.00120195	0.5192	0.64
ENSOARG00000018369	9363	996	2930	854	239	395	7924	1378	3261	687	251	395	2315.91	4188	444	0.106	-3.236	5.09598e-06	0.00129637	0.3047	0.2424
ENSOARG00000010854	2789	490	3599	430	321	143	2360	678	4005	346	337	143	1311.53	2348	275	0.117	-3.092	7.67024e-06	0.00179514	0.2922	0.2367
ENSOARG00000005549	105973	13923	40754	14029	4846	5843	89690	19256	45356	11292	5080	5839	29419.1	51434	7404	0.144	-2.796	8.18201e-06	0.00187405	0.2475	0.2085
ENSOARG00000015262	474	28	428	19	23	24	401	39	476	15	24	24	163.27	305	21	0.069	-3.85	8.32767e-06	0.00187405	0.4163	0.333
ENSOARG00000016740	317	129	636	12	65	11	268	178	708	10	68	11	207.22	385	30	0.077	-3.702	2.31882e-05	0.00434335	0.4358	0.309
ENSOARG00000011169	3147	3128	5294	764	878	1026	2663	4326	5892	615	920	1025	2573.71	4294	853	0.199	-2.331	3.38215e-05	0.00542164	0.2061	0.2435
ENSOARG00000014981	644	676	397	99	136	133	545	935	442	80	143	133	379.5	641	119	0.185	-2.435	3.85234e-05	0.00563501	0.2235	0.2636
ENSOARG00000002234	3803	427	2347	480	371	247	3219	591	2612	386	389	247	1240.57	2141	341	0.159	-2.651	4.66233e-05	0.00638168	0.2692	0.2365
ENSOARG00000012184	13053	2470	5634	2054	1068	1151	11047	3416	6270	1653	1120	1150	4109.5	6911	1308	0.189	-2.402	4.51786e-05	0.00638168	0.2251	0.2452
ENSOARG00000024340	66	37	44	7	3	4	56	51	49	6	3	4	28.13	52	4	0.085	-3.559	4.54322e-05	0.00638168	0.3919	0.5426
ENSOARG00000013671	1879	818	1181	398	350	249	1590	1131	1314	320	367	249	828.69	1345	312	0.232	-2.108	5.61677e-05	0.00699228	0.1805	0.2378
ENSOARG00000026777	99834	34624	43301	13320	18160	14815	84495	47887	48191	10721	19039	14805	37522.9	60191	14855	0.247	-2.019	6.42562e-05	0.00775181	0.1705	0.2027
ENSOARG00000000747	353	37	559	23	50	15	299	51	622	19	52	15	176.33	324	29	0.088	-3.499	7.38029e-05	0.00872365	0.4519	0.325
ENSOARG00000004499	37	25	71	3	2	6	31	35	79	2	2	6	25.9	48	3	0.075	-3.746	8.78714e-05	0.00988037	0.4624	0.5524
ENSOARG00000018248	6047	1878	2942	691	1178	537	5118	2597	3274	556	1235	537	2219.56	3663	776	0.212	-2.239	0.000118813	0.0120786	0.2223	0.2419
ENSOARG00000009340	202	30	423	26	31	20	171	41	471	21	32	20	126.11	228	24	0.108	-3.214	0.000151562	0.0143851	0.4254	0.3623
ENSOARG00000013956	51461	28871	21580	9707	10915	9429	43554	39930	24017	7813	11443	9423	22696.7	35834	9560	0.267	-1.906	0.000164904	0.0148439	0.1724	0.2148
ENSOARG00000002851	780	9	717	1	0	33	660	12	798	1	0	33	250.73	490	11	0.023	-5.434	0.00016893	0.0149759	1.0164	0.2919
ENSOARG00000012610	66146	16837	17726	12944	6375	5292	55983	23286	19728	10419	6683	5289	20231.3	32999	7464	0.226	-2.144	0.00017784	0.0153075	0.2168	0.2176
ENSOARG00000000741	27965	15685	17261	3223	7040	5691	23668	21693	19210	2594	7381	5687	13372.3	21524	5221	0.243	-2.044	0.000193133	0.0159008	0.2005	0.2275
ENSOARG00000004349	4317	592	584	454	235	259	3654	819	650	365	246	259	998.84	1708	290	0.17	-2.556	0.000191102	0.0159008	0.3004	0.2363
ENSOARG00000013155	1963	617	604	353	219	252	1661	853	672	284	230	252	658.75	1062	255	0.24	-2.057	0.00019431	0.0159008	0.2015	0.242
ENSOARG00000005238	66	17	39	2	5	4	56	24	43	2	5	4	22.27	41	4	0.089	-3.485	0.000215975	0.0171928	0.4553	0.569
ENSOARG00000001055	40512	41323	42515	8824	16352	12355	34287	57152	47316	7102	17143	12347	29224.7	46252	12197	0.264	-1.923	0.000229883	0.0178151	0.1833	0.2087
ENSOARG00000017982	1668	1095	890	316	239	480	1412	1514	991	254	251	480	816.88	1306	328	0.251	-1.992	0.000247696	0.0187003	0.1964	0.238
ENSOARG00000000729	476	144	1256	45	92	152	403	199	1398	36	96	152	380.74	667	95	0.142	-2.813	0.000280523	0.0200534	0.3735	0.2633
ENSOARG00000003361	92691	49432	71445	29849	25152	20713	78449	68367	79514	24025	26369	20700	49570.6	75443	23698	0.314	-1.671	0.000277759	0.0200534	0.1444	0.1961
ENSOARG00000007092	5436	844	813	754	244	318	4601	1167	905	607	256	318	1308.89	2224	394	0.177	-2.498	0.000285304	0.0202341	0.3051	0.2367
ENSOARG00000005473	386517	79692	202902	41160	74414	65819	327129	110218	225816	33130	78014	65777	140014	221054	58974	0.267	-1.906	0.000293335	0.0204322	0.1867	0.1727
ENSOARG00000013804	1107	187	547	187	105	122	937	259	609	151	110	122	364.47	602	128	0.212	-2.237	0.000313295	0.0208903	0.2504	0.2658
ENSOARG00000019613	46	57	92	14	10	3	39	79	102	11	10	3	40.82	73	8	0.115	-3.125	0.000319676	0.0208986	0.427	0.4994
ENSOARG00000013740	538	67	1054	148	49	67	455	93	1173	119	51	67	326.41	574	79	0.138	-2.854	0.000334631	0.0217547	0.3929	0.2725
ENSOARG00000009963	9863	70	321	173	169	225	8348	97	357	139	177	225	1557.15	2934	180	0.062	-4.023	0.000341951	0.0219657	0.7106	0.2381
ENSOARG00000006068	9197	3308	9874	1935	2330	1905	7784	4575	10989	1557	2443	1904	4875.35	7783	1968	0.253	-1.984	0.000349776	0.0220656	0.206	0.2444
ENSOARG00000000674	286	34	87	13	26	8	242	47	97	10	27	8	71.94	129	15	0.119	-3.077	0.000374603	0.022841	0.44	0.4304
ENSOARG00000010493	882	273	704	162	207	121	746	378	784	130	217	121	395.98	636	156	0.245	-2.026	0.000453549	0.0257642	0.2202	0.2612
ENSOARG00000005542	72034	32788	38728	21773	15516	12972	60966	45347	43102	17525	16267	12964	32695.1	49805	15585	0.313	-1.676	0.000458303	0.0259085	0.1563	0.206
ENSOARG00000001965	1785	1403	1217	247	509	502	1511	1940	1354	199	534	502	1006.62	1602	412	0.257	-1.961	0.000479113	0.0263926	0.2105	0.2363
ENSOARG00000019142	40	15	57	7	4	1	34	21	63	6	4	1	21.48	39	4	0.096	-3.387	0.000496602	0.0266571	0.4985	0.5736
ENSOARG00000007452	195	17	67	4	2	17	165	24	75	3	2	17	47.57	88	7	0.085	-3.549	0.000517164	0.027384	0.5828	0.4801
ENSOARG00000014949	57620	28840	36528	14620	15168	13421	48767	39887	40653	11768	15902	13412	28398.2	43102	13694	0.318	-1.654	0.000520541	0.0274386	0.1555	0.2093
ENSOARG00000020769	2207	849	1594	450	484	502	1868	1174	1774	362	507	502	1031.24	1605	457	0.285	-1.812	0.000525267	0.0274945	0.1841	0.2362
ENSOARG00000007929	17814	2919	7917	3829	1883	1498	15077	4037	8811	3082	1974	1497	5746.37	9308	2184	0.235	-2.091	0.000577758	0.0292681	0.2454	0.2428
ENSOARG00000011360	746	307	867	143	219	167	631	425	965	115	230	167	422.08	674	171	0.253	-1.982	0.000605237	0.0301382	0.2212	0.258
ENSOARG00000013883	117	123	828	13	73	53	99	170	922	10	77	53	221.77	397	47	0.118	-3.089	0.000633503	0.0314121	0.4952	0.3027
ENSOARG00000010137	16995	12312	20568	8387	5015	3795	14384	17028	22891	6751	5258	3793	11683.9	18101	5267	0.291	-1.781	0.000643069	0.0317519	0.1848	0.2306
ENSOARG00000007687	849	539	1271	366	268	228	719	745	1415	295	281	228	613.66	960	268	0.279	-1.84	0.000649475	0.0317991	0.1952	0.2438
ENSOARG00000011605	86341	30718	40592	25042	13798	16164	73075	42484	45176	20156	14466	16154	35251.8	53578	16925	0.316	-1.662	0.000654301	0.0317991	0.1627	0.2042
ENSOARG00000023941	28	24	43	8	2	2	24	33	48	6	2	2	19.21	35	3	0.106	-3.235	0.000654894	0.0317991	0.4749	0.5871
ENSOARG00000013272	82114	45195	63457	19227	25855	24153	69497	62507	70623	15476	27106	24137	44891.1	67542	22240	0.329	-1.603	0.000721555	0.0337745	0.1542	0.1985
ENSOARG00000014922	2091	509	968	459	279	321	1770	704	1077	369	292	321	755.63	1184	327	0.277	-1.853	0.00071588	0.0337745	0.2013	0.2392
ENSOARG00000026925	5080	2224	2541	951	1114	1033	4299	3076	2828	765	1168	1032	2194.84	3401	988	0.291	-1.783	0.000720727	0.0337745	0.1882	0.2418
ENSOARG00000016542	6536	2073	1813	1273	713	1008	5532	2867	2018	1025	747	1007	2199.34	3472	926	0.267	-1.906	0.000740328	0.0343783	0.2144	0.2418
ENSOARG00000001748	1184	1277	1064	620	352	169	1002	1766	1184	499	369	169	831.56	1317	346	0.263	-1.929	0.000755515	0.0349448	0.2192	0.2378
ENSOARG00000009552	807	702	915	64	254	279	683	971	1018	52	266	279	544.81	891	199	0.223	-2.164	0.000774189	0.0352512	0.2718	0.2475
ENSOARG00000014529	1806	739	641	468	264	279	1529	1022	713	377	277	279	699.38	1088	311	0.286	-1.807	0.000788845	0.0357562	0.195	0.2406
ENSOARG00000000129	87096	62841	89139	30364	36297	26032	73714	86912	99206	24440	38053	26015	58056.7	86611	29503	0.341	-1.554	0.000851765	0.0373516	0.1493	0.1925
ENSOARG00000008817	1910	4375	4767	798	452	1653	1617	6051	5305	642	474	1652	2623.47	4324	923	0.213	-2.228	0.000845889	0.0373516	0.2932	0.2437
ENSOARG00000002338	312	23	474	29	33	55	264	32	528	23	35	55	156.05	275	38	0.137	-2.865	0.000867945	0.0377572	0.4549	0.338
ENSOARG00000003848	99497	53512	76760	33555	30495	26760	84209	74010	85429	27008	31970	26743	54894.9	81216	28574	0.352	-1.507	0.000887649	0.0383294	0.1418	0.1938
ENSOARG00000014457	62013	47259	51697	16748	22664	21063	52485	65361	57535	13480	23761	21049	38945.3	58460	19430	0.332	-1.589	0.000912048	0.0389878	0.1577	0.2018
ENSOARG00000018681	10522	8180	9903	2034	3670	3522	8905	11313	11021	1637	3848	3520	6707.41	10413	3002	0.288	-1.795	0.000940103	0.0397151	0.1996	0.2409
ENSOARG00000005477	4980	2703	3124	1183	816	1568	4215	3738	3477	952	855	1567	2467.45	3810	1125	0.295	-1.76	0.000988662	0.041319	0.1937	0.2431
ENSOARG00000017111	22869	8158	10674	4629	4453	4659	19355	11283	11879	3726	4668	4656	9261.31	14172	4350	0.307	-1.704	0.00100709	0.0417905	0.1831	0.2354
ENSOARG00000007439	2369	1367	1256	652	540	568	2005	1891	1398	525	566	568	1158.67	1765	553	0.313	-1.674	0.00102478	0.0418568	0.1767	0.2362
ENSOARG00000026371	78	81	45	4	18	9	66	112	50	3	19	9	43.2	76	10	0.136	-2.873	0.00103428	0.0420247	0.4473	0.4928
ENSOARG00000003689	21979	13092	15884	5860	7085	5156	18602	18107	17678	4717	7428	5153	11947.3	18129	5766	0.318	-1.653	0.00105697	0.0422255	0.1742	0.2301
ENSOARG00000013126	15903	4907	4538	3696	2060	1858	13460	6787	5050	2975	2160	1857	5381.33	8432	2331	0.276	-1.855	0.00105726	0.0422255	0.2167	0.2435
ENSOARG00000003547	258	2117	2506	308	483	298	218	2928	2789	248	506	298	1164.56	1978	351	0.177	-2.496	0.00108091	0.0428771	0.3752	0.2363
ENSOARG00000011986	1293	423	703	313	186	289	1094	585	782	252	195	289	532.92	820	245	0.299	-1.742	0.00112693	0.0436667	0.1927	0.2482
ENSOARG00000014339	175201	57379	77626	39357	34624	40572	148282	79358	86393	31678	36299	40546	70425.9	104678	36174	0.346	-1.533	0.00116273	0.0447575	0.1535	0.1881
ENSOARG00000015236	117	11	134	19	10	6	99	15	149	15	10	6	49.19	88	10	0.122	-3.033	0.00119465	0.0455368	0.514	0.4764
ENSOARG00000026669	1724	797	1754	211	678	238	1459	1102	1952	170	711	238	938.66	1504	373	0.248	-2.013	0.00118946	0.0455368	0.2567	0.2367
ENSOARG00000014150	2032	947	1366	492	533	495	1720	1310	1520	396	559	495	999.88	1517	483	0.319	-1.65	0.00124435	0.0469722	0.1778	0.2363
ENSOARG00000002264	771	445	295	132	156	168	653	615	328	106	164	168	339	532	146	0.274	-1.867	0.00125149	0.04709	0.2226	0.2701
ENSOARG00000003677	82890	47665	53779	26489	24195	23785	70154	65923	59852	21321	25366	23770	44397.6	65310	23486	0.36	-1.476	0.0012606	0.0471295	0.1447	0.1987
ENSOARG00000005925	10040	2708	3048	2114	1280	1397	8497	3745	3392	1702	1342	1396	3345.74	5211	1480	0.284	-1.816	0.00126698	0.0472171	0.2148	0.2452
ENSOARG00000010944	54	516	54	60	28	8	46	714	60	48	29	8	150.85	273	28	0.105	-3.247	0.00128226	0.0474842	0.6068	0.3423
ENSOARG00000017675	1076	1128	923	232	443	357	911	1560	1027	187	464	357	750.99	1166	336	0.288	-1.795	0.00128097	0.0474842	0.2093	0.2393
ENSOARG00000003264	33810	9910	12025	3424	7566	4520	28615	13706	13383	2756	7932	4517	11818.2	18568	5068	0.273	-1.873	0.00129491	0.0478013	0.2288	0.2303
ENSOARG00000018898	1187	187	2417	297	352	184	1005	259	2690	239	369	184	790.86	1318	264	0.2	-2.319	0.00134146	0.0486	0.3407	0.2385
ENSOARG00000005514	6932	2453	5071	1029	2140	1077	5867	3393	5644	828	2244	1076	3175.22	4968	1383	0.278	-1.845	0.00135128	0.0487534	0.2238	0.245

## Sheet: Hisat2+DESeq2
Supplementary File S1. Results of differential gene expression analysis by Hisat2+DESeq2 method
Id	Treat_1_1	Treat_1_2	Treat_1_3	Treat_2_4	Treat_2_5	Treat_2_6	norm.Treat_1_1	norm.Treat_1_2	norm.Treat_1_3	norm.Treat_2_4	norm.Treat_2_5	norm.Treat_2_6	baseMean	Treat1	Treat2	FoldChange	log2FoldChange	pvalue	padj	dispGeneEst	dispFit	dispMAP	dispersion	betaConv	maxCooks
ENSOARG00000011251	3	0	2	147	131	786	2	0	2	112	135	757	167.97	1	335	200.3	7.646	7.73314e-14	2.50999e-10	0.8395	0.2977	0.4326	0.4326	TRUE	13.9531
ENSOARG00000019208	14	9	13	311	643	229	12	13	14	236	662	220	192.72	13	373	29.413	4.878	1.06683e-13	2.77013e-10	0.2223	0.2909	0.2664	0.2664	TRUE	5.2633
ENSOARG00000020507	1	7	0	789	48	623	1	10	0	599	49	600	209.85	4	416	128.246	7.003	3.7011e-12	8.00856e-09	1.7811	0.2872	0.5646	0.5646	TRUE	6.8519
ENSOARG00000011055	5	6	4	190	102	316	4	8	4	144	105	304	95.05	5	184	33.835	5.08	9.00228e-12	1.66966e-08	0.2163	0.3379	0.2984	0.2984	TRUE	0.4578
ENSOARG00000014674	18727	10407	10927	423209	153918	93700	15550	14569	11628	321448	158368	90212	101963	13916	190009	13.655	3.771	2.34614e-11	3.80749e-08	0.2062	0.2452	0.2295	0.2295	TRUE	0.1969
ENSOARG00000018795	6	2	1	171	164	80	5	3	1	130	169	77	64.08	3	125	41.132	5.362	1.20185e-10	1.56036e-07	0.1402	0.3828	0.32	0.32	TRUE	0.1966
ENSOARG00000006817	14	41	49	2032	313	878	12	57	52	1543	322	845	471.99	40	903	22.531	4.494	2.14853e-10	2.53585e-07	0.518	0.2638	0.3468	0.3468	TRUE	0.0776
ENSOARG00000006033	44	99	69	1963	866	997	37	139	73	1491	891	960	598.41	83	1114	13.521	3.757	2.62982e-10	2.84525e-07	0.2282	0.2599	0.2477	0.2477	TRUE	2.9765
ENSOARG00000020633	6	3	13	368	86	194	5	4	14	280	88	187	96.3	8	185	24.007	4.585	6.0404e-10	6.0325e-07	0.2901	0.3367	0.3228	0.3228	TRUE	0.1185
ENSOARG00000014590	70	27	106	575	2139	923	58	38	113	437	2201	889	622.49	70	1176	16.864	4.076	1.25401e-09	1.08539e-06	0.4479	0.2593	0.3164	0.3164	TRUE	0.2657
ENSOARG00000013298	7	19	13	544	177	190	6	27	14	413	182	183	137.41	16	259	17.225	4.106	3.03526e-09	2.31805e-06	0.3115	0.3093	0.3077	0.3077	TRUE	3.0724
ENSOARG00000020307	25	6	8	289	172	163	21	8	9	220	177	157	98.51	13	185	14.403	3.848	2.932e-09	2.31805e-06	0.0646	0.3347	0.2581	0.2581	TRUE	1.1727
ENSOARG00000000450	49	148	64	691	1186	7834	41	207	68	525	1220	7542	1600.58	105	3096	29.478	4.882	5.71712e-09	3.53957e-06	1.0215	0.2507	0.5008	0.5008	TRUE	2.0104
ENSOARG00000002796	0	2	0	131	49	218	0	3	0	100	50	210	60.43	1	120	160.106	7.323	5.72525e-09	3.53957e-06	0.6431	0.3911	0.4275	0.4275	TRUE	0.5844
ENSOARG00000004871	18699	13358	9705	67577	361530	210413	15526	18700	10328	51328	371984	202581	111741	14851	208631	14.048	3.812	5.42124e-09	3.53957e-06	0.336	0.2452	0.3077	0.3077	TRUE	0.0615
ENSOARG00000014550	170	157	240	4714	1106	1586	141	220	255	3581	1138	1527	1143.63	205	2082	10.141	3.342	9.04513e-09	5.33786e-06	0.2352	0.2529	0.2408	0.2408	TRUE	0.8253
ENSOARG00000005941	15	4	5	116	124	144	12	6	5	88	128	139	62.95	8	118	14.803	3.888	3.97584e-08	1.91179e-05	0.0603	0.3853	0.2894	0.2894	TRUE	0.9182
ENSOARG00000007035	19	56	43	1038	336	512	16	78	46	788	346	493	294.5	47	542	11.733	3.553	4.55396e-08	2.11157e-05	0.325	0.2751	0.2915	0.2915	TRUE	0.3244
ENSOARG00000012124	0	4	0	194	33	115	0	6	0	147	34	111	49.6	2	97	61.192	5.935	6.53173e-08	2.82672e-05	1.5277	0.4229	0.5286	0.5286	TRUE	0.8918
ENSOARG00000003714	315	113	78	3411	1003	1210	262	158	83	2591	1032	1165	881.76	168	1596	9.514	3.25	7.73512e-08	3.02233e-05	0.2847	0.2552	0.2601	0.2601	TRUE	3.1876
ENSOARG00000011521	18	16	10	270	134	151	15	22	11	205	138	145	89.39	16	163	10.28	3.362	7.9149e-08	3.02233e-05	0.0449	0.3438	0.2454	0.2454	TRUE	0.5686
ENSOARG00000007940	0	1	0	83	72	61	0	1	0	63	74	59	32.88	0	65	169.718	7.407	1.16739e-07	3.98848e-05	0	0.5134	0.4014	0.4014	TRUE	0.7102
ENSOARG00000018110	255	110	166	3731	713	1211	212	154	177	2834	734	1166	879.3	181	1578	8.723	3.125	1.37694e-07	4.58379e-05	0.2554	0.2552	0.2502	0.2502	TRUE	0.4826
ENSOARG00000020252	22	0	11	300	169	134	18	0	12	228	174	129	93.46	10	177	17.13	4.098	1.85977e-07	6.03634e-05	0.7083	0.3395	0.3903	0.3903	TRUE	0.5611
ENSOARG00000000829	3231	7273	4957	70066	38024	46338	2683	10182	5275	53219	39123	44613	25849.1	6047	45652	7.551	2.917	3.13341e-07	9.92221e-05	0.2103	0.2455	0.2342	0.2342	TRUE	1.9022
ENSOARG00000008550	50	17	9	362	370	146	42	24	10	275	381	141	145.19	25	266	10.56	3.401	5.06947e-07	0.000156707	0.3077	0.3059	0.3068	0.3068	TRUE	0.1529
ENSOARG00000015712	181	200	163	1542	1047	1198	150	280	173	1171	1077	1153	667.61	201	1134	5.645	2.497	6.88634e-07	0.000198679	0.0475	0.2584	0.1792	0.1792	TRUE	1.2172
ENSOARG00000017153	1	0	0	101	76	20	1	0	0	77	78	19	29.17	0	58	151.023	7.239	7.21897e-07	0.000200718	0	0.5475	0.5299	0.5299	TRUE	2.9533
ENSOARG00000019656	5	4	30	320	236	119	4	6	32	243	243	115	107.02	14	200	14.394	3.847	7.26622e-07	0.000200718	0.5578	0.3276	0.3932	0.3932	TRUE	5.4453
ENSOARG00000011993	24	4	17	666	105	75	20	6	18	506	108	72	121.62	15	229	15.542	3.958	8.46387e-07	0.00022893	0.6427	0.3177	0.4266	0.4266	TRUE	3.1987
ENSOARG00000000407	0	0	0	9	101	25	0	0	0	7	104	24	22.47	0	45	227.092	7.827	1.00135e-06	0.000260012	1.9509	0.6376	0.8352	0.8352	TRUE	0.5493
ENSOARG00000017011	7	1	12	625	28	52	6	1	13	475	29	50	95.6	7	185	27.352	4.774	1.25962e-06	0.000320659	1.2583	0.3374	0.6163	0.6163	TRUE	9.8056
ENSOARG00000016195	123	127	90	664	848	904	102	178	96	504	873	870	437.15	125	749	5.994	2.584	1.58675e-06	0.000396169	0.0994	0.2653	0.2038	0.2038	TRUE	1.2807
ENSOARG00000015936	28	28	19	886	129	130	23	39	20	673	133	125	168.92	27	310	11.329	3.502	1.85589e-06	0.000454624	0.5003	0.2974	0.3673	0.3673	TRUE	12.0676
ENSOARG00000001626	43	18	230	3194	581	1111	36	25	245	2426	598	1070	733.18	102	1365	13.384	3.742	2.41207e-06	0.000559213	0.8499	0.2572	0.4482	0.4482	TRUE	0.8626
ENSOARG00000012405	8	6	6	411	23	65	7	8	6	312	24	63	69.97	7	133	18.723	4.227	2.39219e-06	0.000559213	0.7412	0.3712	0.4987	0.4987	TRUE	1.098
ENSOARG00000004328	1077	4389	1421	41701	20005	25265	894	6144	1512	31674	20583	24325	14188.8	2850	25527	8.958	3.163	2.55119e-06	0.000581089	0.5309	0.2458	0.3257	0.3257	TRUE	3.5215
ENSOARG00000003329	35	12	29	452	179	110	29	17	31	343	184	106	118.35	26	211	8.214	3.038	2.83878e-06	0.000614265	0.2075	0.3197	0.28	0.28	TRUE	0.1659
ENSOARG00000009051	3	14	16	171	213	102	2	20	17	130	219	98	81.06	13	149	11.672	3.545	2.76873e-06	0.000614265	0.3994	0.354	0.3665	0.3665	TRUE	0.7321
ENSOARG00000010184	36	225	61	2906	802	1663	30	315	65	2207	825	1601	840.55	137	1544	11.35	3.505	3.05314e-06	0.000629188	0.7424	0.2557	0.402	0.402	TRUE	0.5991
ENSOARG00000015468	17	31	37	255	294	224	14	43	39	194	303	216	134.79	32	238	7.411	2.89	3.01891e-06	0.000629188	0.1482	0.3106	0.257	0.257	TRUE	1.7064
ENSOARG00000006070	29	8	53	573	177	218	24	11	56	435	182	210	153.15	30	276	8.985	3.167	3.82181e-06	0.000775289	0.3542	0.3027	0.3192	0.3192	TRUE	2.7734
ENSOARG00000019080	2519	781	1703	9857	8801	7559	2092	1093	1812	7487	9055	7278	4802.86	1666	7940	4.766	2.253	4.91688e-06	0.000967209	0.0547	0.247	0.1749	0.1749	TRUE	1.0829
ENSOARG00000013551	20	4	10	435	64	52	17	6	11	330	66	50	79.86	11	149	13.396	3.744	6.11071e-06	0.0011667	0.6134	0.3556	0.4418	0.4418	TRUE	7.7287
ENSOARG00000020219	232	167	405	2279	1136	1676	193	234	431	1731	1169	1614	895.15	286	1505	5.265	2.396	6.04934e-06	0.0011667	0.107	0.255	0.1999	0.1999	TRUE	2.217
ENSOARG00000015388	120	149	198	962	717	1709	100	209	211	731	738	1645	605.46	173	1038	6.008	2.587	6.5797e-06	0.00120316	0.1908	0.2597	0.2338	0.2338	TRUE	3.1381
ENSOARG00000021184	11	3	22	221	80	126	9	4	23	168	82	121	68.04	12	124	10.025	3.326	6.50056e-06	0.00120316	0.2654	0.3748	0.3442	0.3442	TRUE	0.4079
ENSOARG00000012241	89	122	367	3567	959	1344	74	171	391	2709	987	1294	937.54	212	1663	7.86	2.974	6.81901e-06	0.00121825	0.4421	0.2546	0.3121	0.3121	TRUE	1.2023
ENSOARG00000017913	5	22	9	133	237	131	4	31	10	101	244	126	85.92	15	157	10.857	3.441	6.99073e-06	0.00121825	0.4614	0.3478	0.3818	0.3818	TRUE	1.6903
ENSOARG00000017994	33	55	19	2295	94	162	27	77	20	1743	97	156	353.41	41	665	16.102	4.009	7.03755e-06	0.00121825	1.1638	0.2701	0.56	0.56	TRUE	17.6828
ENSOARG00000018796	2	1	0	38	46	54	2	1	0	29	47	52	21.87	1	43	41.236	5.366	7.01608e-06	0.00121825	0	0.6483	0.5026	0.5026	TRUE	0.6165
ENSOARG00000014673	37	34	65	382	257	290	31	48	69	290	264	279	163.55	49	278	5.667	2.502	8.03222e-06	0.00137214	0.053	0.2991	0.2137	0.2137	TRUE	1.0279
ENSOARG00000009524	10	8	12	133	67	99	8	11	13	101	69	95	49.59	11	88	8.271	3.048	8.91276e-06	0.00150278	0	0.423	0.2834	0.2834	TRUE	0.3511
ENSOARG00000006314	5	1	8	148	54	40	4	1	9	112	56	39	36.76	5	69	14.419	3.85	1.01522e-05	0.00166843	0.2799	0.4851	0.4286	0.4286	TRUE	0.3642
ENSOARG00000003001	49	52	125	1484	330	382	41	73	133	1127	340	368	346.83	82	612	7.452	2.898	1.14524e-05	0.00171396	0.3754	0.2706	0.3069	0.3069	TRUE	6.4671
ENSOARG00000003344	3	6	43	409	282	121	2	8	46	311	290	116	128.99	19	239	12.676	3.664	1.14854e-05	0.00171396	0.8562	0.3135	0.4718	0.4718	TRUE	7.6497
ENSOARG00000013529	25	21	34	1023	90	103	21	29	36	777	93	99	175.85	29	323	11.25	3.492	1.11736e-05	0.00171396	0.7062	0.2953	0.4349	0.4349	TRUE	17.5004
ENSOARG00000014718	24	11	9	212	79	108	20	15	10	161	81	104	65.2	15	115	7.685	2.942	1.137e-05	0.00171396	0.0994	0.3804	0.2836	0.2836	TRUE	0.246
ENSOARG00000019070	100	40	115	1394	382	321	83	56	122	1059	393	309	337.05	87	587	6.729	2.75	1.08318e-05	0.00171396	0.2806	0.2713	0.2746	0.2746	TRUE	1.9388
ENSOARG00000000948	583	1097	672	9037	3495	5290	484	1536	715	6864	3596	5093	3048.02	912	5184	5.69	2.508	1.22298e-05	0.00178404	0.2326	0.2481	0.2364	0.2364	TRUE	0.3562
ENSOARG00000008480	0	0	0	37	31	15	0	0	0	28	32	14	12.41	0	25	125.684	6.974	1.25284e-05	0.00180729	0.13	0.956	0.8184	0.8184	TRUE	0.4384
ENSOARG00000008573	446	197	344	3277	1147	1283	370	276	366	2489	1180	1235	986.11	337	1635	4.844	2.276	1.50083e-05	0.00214124	0.1038	0.2541	0.1974	0.1974	TRUE	2.5308
ENSOARG00000018182	1	10	21	202	176	97	1	14	22	153	181	93	77.51	12	142	11.673	3.545	1.53604e-05	0.00216765	0.6811	0.3589	0.4368	0.4368	TRUE	1.1251
ENSOARG00000011277	1	8	1	159	43	56	1	11	1	121	44	54	38.67	4	73	18.015	4.171	1.57765e-05	0.00220155	0.7384	0.4732	0.533	0.533	TRUE	2.1715
ENSOARG00000011658	122	464	257	2389	2288	2943	101	650	273	1815	2354	2833	1337.75	341	2334	6.846	2.775	1.59398e-05	0.00220155	0.3585	0.2518	0.2963	0.2963	TRUE	1.1518
ENSOARG00000006184	31	8	16	178	102	134	26	11	17	135	105	129	70.52	18	123	6.755	2.756	1.62283e-05	0.00221781	0.0214	0.3702	0.2609	0.2609	TRUE	0.8182
ENSOARG00000018568	0	2	0	48	15	91	0	3	0	36	15	88	23.72	1	46	60.429	5.917	1.69983e-05	0.00229885	0.9028	0.617	0.6623	0.6623	TRUE	0.5382
ENSOARG00000002129	916	2274	3551	14206	23204	15922	761	3183	3779	10790	23875	15329	9619.54	2574	16665	6.474	2.695	1.86294e-05	0.0024608	0.3586	0.2461	0.2853	0.2853	TRUE	0.4099
ENSOARG00000015446	326	2057	774	8932	18012	10056	271	2880	824	6784	18533	9682	6495.46	1325	11666	8.81	3.139	1.86426e-05	0.0024608	0.6755	0.2465	0.3871	0.3871	TRUE	1.2705
ENSOARG00000018483	26	7	53	235	259	222	22	10	56	178	266	214	124.42	29	219	7.464	2.9	1.87645e-05	0.0024608	0.2972	0.316	0.3103	0.3103	TRUE	1.6558
ENSOARG00000000942	130	73	76	1859	341	302	108	102	81	1412	351	291	390.77	97	685	7.059	2.819	1.89597e-05	0.00246154	0.3792	0.2677	0.3069	0.3069	TRUE	9.0477
ENSOARG00000008399	240	276	121	1770	943	1457	199	386	129	1344	970	1403	738.64	238	1239	5.212	2.382	2.02449e-05	0.00257685	0.1704	0.2571	0.2224	0.2224	TRUE	3.1562
ENSOARG00000000399	30	33	52	484	158	231	25	46	55	368	163	222	146.51	42	251	5.978	2.58	2.09918e-05	0.00263405	0.1508	0.3054	0.2502	0.2502	TRUE	0.2417
ENSOARG00000019488	99	23	152	1908	397	389	82	32	162	1449	408	375	418.06	92	744	8.07	3.013	2.11e-05	0.00263405	0.5319	0.2663	0.3551	0.3551	TRUE	8.2106
ENSOARG00000010490	1	10	2	214	59	42	1	14	2	163	61	40	46.77	6	88	16.5	4.044	2.1458e-05	0.00265322	0.8664	0.4337	0.546	0.546	TRUE	1.3678
ENSOARG00000015775	146	1121	285	8222	5323	6062	121	1569	303	6245	5477	5836	3258.68	664	5853	8.814	3.14	2.37261e-05	0.002906	0.7052	0.2479	0.3968	0.3968	TRUE	16.5113
ENSOARG00000019768	14	10	37	377	100	132	12	14	39	286	103	127	96.89	22	172	7.95	2.991	2.40437e-05	0.00291738	0.331	0.3362	0.3336	0.3336	TRUE	1.5183
ENSOARG00000006085	15	35	31	321	191	172	12	49	33	244	197	166	116.73	31	202	6.491	2.698	2.46563e-05	0.002964	0.1804	0.3207	0.2751	0.2751	TRUE	0.8844
ENSOARG00000020713	5	2	2	87	34	38	4	3	2	66	35	37	24.45	3	46	14.94	3.901	2.6889e-05	0.00320275	0	0.6058	0.4374	0.4374	TRUE	1.2908
ENSOARG00000016132	217	96	350	4002	808	821	180	134	372	3040	831	790	891.43	229	1554	6.783	2.762	2.7769e-05	0.00324797	0.4151	0.2551	0.3103	0.3103	TRUE	8.4695
ENSOARG00000017540	15	11	12	298	52	73	12	15	13	226	54	70	65.13	13	117	8.665	3.115	2.97521e-05	0.00344885	0.3148	0.3806	0.3569	0.3569	TRUE	2.615
ENSOARG00000018880	79	17	51	895	153	223	66	24	54	680	157	215	199.26	48	351	7.29	2.866	3.00217e-05	0.0034493	0.3997	0.2894	0.3272	0.3272	TRUE	1.9945
ENSOARG00000018528	187	180	202	871	771	1602	155	252	215	662	793	1542	603.24	207	999	4.821	2.269	3.14673e-05	0.00358368	0.1364	0.2598	0.2111	0.2111	TRUE	1.1483
ENSOARG00000011683	12	2	26	155	78	192	10	3	28	118	80	185	70.55	14	128	9.376	3.229	3.19555e-05	0.00360764	0.4467	0.3702	0.3908	0.3908	TRUE	0.6303
ENSOARG00000015592	0	2	1	228	4	13	0	3	1	173	4	13	32.28	1	63	54.37	5.765	3.27992e-05	0.00367096	2.0703	0.5184	0.9212	0.9212	TRUE	9.4772
ENSOARG00000011065	49	18	33	252	154	178	41	25	35	191	158	171	103.71	34	173	5.135	2.36	3.49854e-05	0.00388218	0.0055	0.3302	0.2157	0.2157	TRUE	0.2801
ENSOARG00000001660	97	30	60	279	446	305	81	42	64	212	459	294	191.81	62	322	5.152	2.365	3.86253e-05	0.00409355	0.117	0.2911	0.2278	0.2278	TRUE	0.1859
ENSOARG00000002228	46	30	137	671	397	455	38	42	146	510	408	438	263.7	75	452	5.999	2.585	3.86079e-05	0.00409355	0.2708	0.2786	0.276	0.276	TRUE	6.069
ENSOARG00000003775	279	125	122	3205	474	629	232	175	130	2434	488	606	677.35	179	1176	6.574	2.717	3.87734e-05	0.00409355	0.4095	0.2582	0.3107	0.3107	TRUE	7.0464
ENSOARG00000007585	89	112	175	1159	536	616	74	157	186	880	551	593	406.97	139	675	4.866	2.283	3.8782e-05	0.00409355	0.1305	0.2668	0.2172	0.2172	TRUE	1.8122
ENSOARG00000017739	4	4	0	296	8	20	3	6	0	225	8	19	43.54	3	84	29.022	4.859	3.82937e-05	0.00409355	1.8961	0.4477	0.8118	0.8118	TRUE	8.9714
ENSOARG00000020233	37	39	92	664	331	228	31	55	98	504	341	220	207.94	61	355	5.821	2.541	3.96733e-05	0.00415386	0.2222	0.2876	0.2653	0.2653	TRUE	0.196
ENSOARG00000004394	24	1	13	183	94	94	20	1	14	139	97	91	60.23	12	109	9.042	3.177	4.02055e-05	0.0041759	0.3456	0.3916	0.3818	0.3818	TRUE	1.6869
ENSOARG00000005633	10	5	5	322	14	46	8	7	5	245	14	44	53.98	7	101	14.689	3.877	4.11439e-05	0.00420086	0.8491	0.4085	0.5606	0.5606	TRUE	1.2286
ENSOARG00000013232	5	8	41	153	215	204	4	11	44	116	221	196	98.8	20	178	9.064	3.18	4.14165e-05	0.00420086	0.5633	0.3344	0.4033	0.4033	TRUE	3.2692
ENSOARG00000014930	14	2	13	394	25	59	12	3	14	299	26	57	68.34	10	127	13.33	3.737	4.08558e-05	0.00420086	0.8819	0.3742	0.5373	0.5373	TRUE	1.6559
ENSOARG00000008351	9	15	37	225	180	126	7	21	39	171	185	121	90.88	22	159	7.077	2.823	4.25648e-05	0.00428387	0.2575	0.3422	0.3157	0.3157	TRUE	2.438
ENSOARG00000003100	88	19	56	939	206	181	73	27	60	713	212	174	209.78	53	366	6.876	2.782	4.67788e-05	0.00467176	0.397	0.2872	0.3249	0.3249	TRUE	5.315
ENSOARG00000005798	2069	1938	7047	43170	13563	23465	1718	2713	7499	32790	13955	22592	13544.4	3977	23112	5.812	2.539	5.0866e-05	0.00496536	0.385	0.2458	0.2829	0.2829	TRUE	0.3547
ENSOARG00000019936	32	15	38	497	141	89	27	21	40	377	145	86	116.04	29	203	6.903	2.787	5.14828e-05	0.00498807	0.3182	0.3212	0.3207	0.3207	TRUE	0.5264
ENSOARG00000007392	46	20	61	1100	118	145	38	28	65	836	121	140	204.6	44	366	8.356	3.063	5.46339e-05	0.00525417	0.6217	0.2883	0.4015	0.4015	TRUE	14.7318
ENSOARG00000020339	0	0	3	142	20	11	0	0	3	108	21	11	23.7	1	47	43.515	5.443	5.60276e-05	0.00534857	1.6659	0.6172	0.8043	0.8043	TRUE	1.9622
ENSOARG00000020748	207	79	195	3196	493	425	172	111	208	2428	507	409	638.99	164	1115	6.821	2.77	6.09232e-05	0.00577347	0.4963	0.259	0.3403	0.3403	TRUE	11.0273
ENSOARG00000012048	18	7	45	432	128	107	15	10	48	328	132	103	105.91	24	188	7.729	2.95	6.94685e-05	0.00646472	0.4611	0.3284	0.3715	0.3715	TRUE	1.9337
ENSOARG00000017220	45	8	23	230	673	19	37	11	24	175	692	18	159.75	24	295	12.037	3.589	7.43476e-05	0.00670316	1.12	0.3004	0.5676	0.5676	TRUE	0.3479
ENSOARG00000005515	19	11	58	388	137	196	16	15	62	295	141	189	119.54	31	208	6.715	2.747	7.54334e-05	0.00675415	0.3447	0.3189	0.3273	0.3273	TRUE	1.0526
ENSOARG00000010971	4	0	16	238	53	51	3	0	17	181	55	49	50.79	7	95	13.821	3.789	7.70764e-05	0.00685399	1.2054	0.4188	0.5779	0.5779	TRUE	6.4264
ENSOARG00000020498	69	284	184	955	1274	2327	57	398	196	725	1311	2240	821.21	217	1425	6.585	2.719	7.80182e-05	0.00689055	0.5006	0.2559	0.3386	0.3386	TRUE	0.2499
ENSOARG00000020737	5	1	12	191	43	36	4	1	13	145	44	35	40.38	6	75	12.093	3.596	8.17272e-05	0.00716935	0.6132	0.4635	0.5067	0.5067	TRUE	3.3278
ENSOARG00000011098	47	22	111	440	368	333	39	31	118	334	379	321	203.57	63	345	5.49	2.457	8.4782e-05	0.00724161	0.2381	0.2885	0.2715	0.2715	TRUE	5.1478
ENSOARG00000014625	28	17	38	473	83	133	23	24	40	359	85	128	110.03	29	191	6.552	2.712	8.46455e-05	0.00724161	0.3156	0.3253	0.3219	0.3219	TRUE	0.9679
ENSOARG00000018224	40	35	47	675	127	164	33	49	50	513	131	158	155.58	44	267	6.079	2.604	8.33931e-05	0.00724161	0.3013	0.3018	0.3015	0.3015	TRUE	5.387
ENSOARG00000018585	4	9	9	307	84	10	3	13	10	233	86	10	59.12	9	110	13.152	3.717	9.27039e-05	0.0078665	0.9617	0.3943	0.5824	0.5824	TRUE	0.1382
ENSOARG00000013285	20	14	10	152	87	79	17	20	11	115	90	76	54.65	16	94	6.027	2.591	9.40489e-05	0.00791463	0.0328	0.4065	0.2774	0.2774	TRUE	0.217
ENSOARG00000016764	94	805	177	2957	3584	5903	78	1127	188	2246	3688	5683	2168.37	464	3872	8.346	3.061	9.44903e-05	0.00791463	0.8676	0.2492	0.4417	0.4417	TRUE	0.8444
ENSOARG00000015139	71	89	76	1226	316	247	59	125	81	931	325	238	293.1	88	498	5.669	2.503	9.55084e-05	0.00794862	0.3157	0.2753	0.2894	0.2894	TRUE	1.5829
ENSOARG00000019028	22	14	22	404	49	100	18	20	23	307	50	96	85.81	20	151	7.416	2.891	9.84657e-05	0.00809101	0.4026	0.3479	0.3673	0.3673	TRUE	0.6899
ENSOARG00000020626	24	18	36	203	161	115	20	25	38	154	166	111	85.67	28	144	5.169	2.37	9.81547e-05	0.00809101	0.0505	0.3481	0.2439	0.2439	TRUE	0.6951
ENSOARG00000008046	7	4	10	114	21	107	6	6	11	87	22	103	38.88	8	71	9.57	3.258	9.97179e-05	0.00809148	0.3366	0.472	0.4252	0.4252	TRUE	0.5069
ENSOARG00000000776	1	0	3	114	14	18	1	0	3	87	14	17	20.39	1	39	28.632	4.84	0.000103761	0.00825814	0.8434	0.6776	0.7207	0.7207	TRUE	9.0419
ENSOARG00000017829	1630	8194	1513	55777	35523	26135	1353	11471	1610	42365	36550	25162	19752	4811	34692	7.211	2.85	0.000103321	0.00825814	0.7504	0.2456	0.3882	0.3882	TRUE	4.0573
ENSOARG00000012392	403	318	342	1183	2041	1708	335	445	364	899	2100	1644	964.45	381	1548	4.061	2.022	0.000108791	0.00835757	0.0975	0.2543	0.1949	0.1949	TRUE	0.1452
ENSOARG00000018633	24	8	35	357	86	107	20	11	37	271	88	103	88.51	23	154	6.74	2.753	0.000107431	0.00835757	0.3222	0.3448	0.3372	0.3372	TRUE	4.4386
ENSOARG00000019673	4	0	0	47	67	12	3	0	0	36	69	12	19.92	1	39	30.738	4.942	0.000108346	0.00835757	0.9874	0.6879	0.7371	0.7371	TRUE	0.3657
ENSOARG00000005666	757	378	354	1445	2484	3200	629	529	377	1098	2556	3081	1378.12	512	2245	4.388	2.134	0.000110262	0.00842074	0.1609	0.2516	0.2181	0.2181	TRUE	0.3313
ENSOARG00000001508	44022	6572	10410	93425	135749	90614	36553	9200	11078	70961	139674	87241	59117.8	18944	99292	5.241	2.39	0.000115226	0.0086212	0.3906	0.2453	0.2768	0.2768	TRUE	2.0941
ENSOARG00000016606	78	37	63	1041	123	242	65	52	67	791	127	233	222.31	61	384	6.263	2.647	0.000116207	0.0086212	0.4134	0.2848	0.3298	0.3298	TRUE	0.9096
ENSOARG00000019120	15	52	47	188	349	373	12	73	50	143	359	359	166.04	45	287	6.413	2.681	0.000115147	0.0086212	0.4078	0.2983	0.3345	0.3345	TRUE	3.4477
ENSOARG00000020225	213	67	226	3591	436	435	177	94	241	2728	449	419	684.35	171	1199	7.029	2.813	0.0001157	0.0086212	0.6206	0.258	0.3802	0.3802	TRUE	15.028
ENSOARG00000000725	50	38	45	996	121	129	42	53	48	757	124	124	191.3	48	335	7.063	2.82	0.000117885	0.00862622	0.5298	0.2913	0.3737	0.3737	TRUE	14.0319
ENSOARG00000012378	137	100	91	1857	305	329	114	140	97	1410	314	317	398.61	117	680	5.828	2.543	0.000118268	0.00862622	0.3865	0.2673	0.3091	0.3091	TRUE	10.5035
ENSOARG00000012527	3	1	0	104	19	14	2	1	0	79	20	13	19.32	1	37	27.862	4.8	0.000118252	0.00862622	0.7317	0.7017	0.7096	0.7096	TRUE	2.7445
ENSOARG00000009418	764	593	718	5588	1962	2514	634	830	764	4244	2019	2420	1818.68	743	2894	3.897	1.963	0.000123283	0.00862679	0.0917	0.25	0.1874	0.1874	TRUE	0.822
ENSOARG00000009750	10	1	28	75	240	104	8	1	30	57	247	100	73.92	13	135	10.133	3.341	0.000123591	0.00862679	0.8659	0.3645	0.5014	0.5014	TRUE	0.7665
ENSOARG00000014221	3	1	13	167	18	87	2	1	14	127	19	84	41.14	6	77	12.852	3.684	0.000123539	0.00862679	0.8313	0.4595	0.5664	0.5664	TRUE	0.2779
ENSOARG00000014908	72	38	66	553	221	196	60	53	70	420	227	189	169.89	61	279	4.563	2.19	0.000120771	0.00862679	0.1003	0.2971	0.2232	0.2232	TRUE	0.9409
ENSOARG00000020569	315	121	434	2897	834	1251	262	169	462	2200	858	1204	859.29	298	1421	4.773	2.255	0.000119188	0.00862679	0.2434	0.2554	0.2453	0.2453	TRUE	0.3416
ENSOARG00000005120	160	135	117	1329	348	643	133	189	125	1009	358	619	405.49	149	662	4.457	2.156	0.000127307	0.00881269	0.1441	0.2669	0.2238	0.2238	TRUE	0.1222
ENSOARG00000012575	247	165	327	1543	825	988	205	231	348	1172	849	951	626.02	261	991	3.791	1.923	0.000127612	0.00881269	0.0527	0.2593	0.179	0.179	TRUE	0.724
ENSOARG00000001032	2	25	33	263	69	453	2	35	35	200	71	436	129.78	24	236	9.942	3.314	0.000135132	0.00918541	1.0091	0.3131	0.5181	0.5181	TRUE	0.1658
ENSOARG00000018960	35	34	35	598	99	141	29	48	37	454	102	136	134.29	38	231	6.101	2.609	0.000138068	0.00933614	0.3403	0.3108	0.3213	0.3213	TRUE	2.8034
ENSOARG00000005849	21	56	8	364	508	93	17	78	9	276	523	90	165.51	35	296	8.606	3.105	0.000140076	0.00942283	0.8073	0.2984	0.4618	0.4618	TRUE	0.2241
ENSOARG00000007620	10	6	9	123	56	43	8	8	10	93	58	41	36.45	9	64	7.333	2.874	0.000147809	0.00979084	0	0.4871	0.3445	0.3445	TRUE	0.2021
ENSOARG00000014340	24	8	37	713	47	81	20	11	39	542	48	78	123.07	23	223	9.45	3.24	0.000147082	0.00979084	0.8662	0.3168	0.4999	0.4999	TRUE	6.7755
ENSOARG00000018035	2260	3745	2750	12026	22755	13981	1877	5243	2926	9134	23413	13461	9342.26	3349	15336	4.58	2.195	0.000147582	0.00979084	0.246	0.2461	0.241	0.241	TRUE	0.2741
ENSOARG00000010852	67	46	89	1393	171	192	56	64	95	1058	176	185	272.26	72	473	6.613	2.725	0.000156131	0.0101455	0.5343	0.2776	0.3657	0.3657	TRUE	13.7919
ENSOARG00000016912	27	34	8	152	180	183	22	48	9	115	185	176	92.56	26	159	6.135	2.617	0.000156289	0.0101455	0.2815	0.3404	0.3213	0.3213	TRUE	2.627
ENSOARG00000020477	74	51	161	1021	334	404	61	71	171	776	344	389	302.05	101	503	4.959	2.31	0.00015998	0.0103334	0.2438	0.2744	0.2636	0.2636	TRUE	3.3687
ENSOARG00000010099	28	47	32	244	218	190	23	66	34	185	224	183	119.28	41	197	4.857	2.28	0.000162026	0.0103712	0.1076	0.3191	0.2476	0.2476	TRUE	1.8242
ENSOARG00000015190	993	540	1037	3601	2493	5040	825	756	1104	2735	2565	4852	2139.44	895	3384	3.782	1.919	0.000162163	0.0103712	0.091	0.2493	0.1859	0.1859	TRUE	1.7519
ENSOARG00000013193	168	92	28	190	1334	701	139	129	30	144	1373	675	414.98	99	731	7.351	2.878	0.00016472	0.0104832	0.7122	0.2664	0.4143	0.4143	TRUE	0.0869
ENSOARG00000003945	56	31	112	317	51	1991	46	43	119	241	52	1917	403.2	69	737	10.566	3.401	0.000167864	0.0106311	1.2346	0.267	0.5803	0.5803	TRUE	2.1686
ENSOARG00000002742	0	2	10	76	57	56	0	3	11	58	59	54	30.62	5	57	12.833	3.682	0.000170006	0.01069	0.7166	0.5332	0.5606	0.5606	TRUE	2.6699
ENSOARG00000020697	44	10	35	606	78	103	37	14	37	460	80	99	121.25	29	213	7.252	2.858	0.000170441	0.01069	0.5472	0.3179	0.3959	0.3959	TRUE	11.1984
ENSOARG00000002555	301	435	583	1812	2569	2333	250	609	620	1376	2643	2246	1290.84	493	2088	4.238	2.083	0.000171436	0.0107007	0.1652	0.252	0.2202	0.2202	TRUE	0.4718
ENSOARG00000013063	30	34	112	623	261	310	25	48	119	473	269	298	205.32	64	347	5.433	2.442	0.000179202	0.011132	0.3119	0.2881	0.2962	0.2962	TRUE	4.9914
ENSOARG00000007964	37	33	65	830	160	124	31	46	69	630	165	119	176.75	49	305	6.272	2.649	0.000180816	0.0111535	0.447	0.2951	0.3479	0.3479	TRUE	3.2794
ENSOARG00000017166	25	40	36	150	219	255	21	56	38	114	225	246	116.64	38	195	5.118	2.356	0.000181267	0.0111535	0.172	0.3208	0.2686	0.2686	TRUE	1.1536
ENSOARG00000007614	10544	17222	14076	111929	38601	83933	8755	24109	14979	85016	39717	80809	42230.8	15948	68514	4.296	2.103	0.000183523	0.0112391	0.1839	0.2454	0.2278	0.2278	TRUE	2.2129
ENSOARG00000013062	97	31	174	1492	448	274	81	43	185	1133	461	264	361.18	103	619	6.005	2.586	0.000184565	0.0112498	0.4728	0.2696	0.3387	0.3387	TRUE	0.426
ENSOARG00000006078	21	70	32	141	495	412	17	98	34	107	509	397	193.76	50	338	6.828	2.771	0.000187542	0.0113779	0.5716	0.2907	0.3843	0.3843	TRUE	0.4927
ENSOARG00000004522	23	18	38	330	98	114	19	25	40	251	101	110	91	28	154	5.458	2.448	0.000193416	0.011572	0.1937	0.3421	0.2886	0.2886	TRUE	3.3193
ENSOARG00000018563	1197	816	459	6736	2473	3202	994	1142	488	5116	2545	3083	2228.05	875	3581	4.094	2.034	0.000197333	0.0117522	0.1474	0.2491	0.2143	0.2143	TRUE	0.6105
ENSOARG00000006391	41	15	65	828	153	95	34	21	69	629	157	91	167	41	292	7.056	2.819	0.00020252	0.012006	0.5998	0.298	0.4	0.4	TRUE	1.5733
ENSOARG00000008048	262	250	355	1604	976	1175	218	350	378	1218	1004	1131	716.52	315	1118	3.55	1.828	0.000226727	0.013141	0.0426	0.2575	0.175	0.175	TRUE	0.8486
ENSOARG00000015844	35	14	41	678	79	82	29	20	44	515	81	79	127.92	31	225	7.305	2.869	0.0002265	0.013141	0.6131	0.3141	0.4165	0.4165	TRUE	14.3386
ENSOARG00000003247	326	65	415	3636	902	858	271	91	442	2762	928	826	886.53	268	1505	5.618	2.49	0.000228601	0.0131908	0.4729	0.2551	0.3267	0.3267	TRUE	3.4732
ENSOARG00000017465	0	0	7	148	28	18	0	0	7	112	29	17	27.67	2	53	21.212	4.407	0.000230795	0.0132585	2.2339	0.5639	0.8068	0.8068	TRUE	2.0125
ENSOARG00000017941	103	44	69	924	189	223	86	62	73	702	194	215	221.92	74	370	5.034	2.332	0.000233138	0.013334	0.273	0.2849	0.2806	0.2806	TRUE	7.1467
ENSOARG00000009871	28	47	160	1204	404	299	23	66	170	914	416	288	312.89	86	539	6.247	2.643	0.000238259	0.0135079	0.5614	0.2733	0.3657	0.3657	TRUE	1.0151
ENSOARG00000019413	12	22	8	77	120	139	10	31	9	58	123	134	60.84	17	105	6.524	2.706	0.000240414	0.0135708	0.2748	0.3901	0.3531	0.3531	TRUE	2.1987
ENSOARG00000026818	1	2	16	48	132	64	1	3	17	36	136	62	42.42	7	78	11.332	3.502	0.000243105	0.0136634	0.8953	0.453	0.5715	0.5715	TRUE	0.9737
ENSOARG00000012075	244	119	225	2040	825	383	203	167	239	1549	849	369	562.62	203	922	4.546	2.184	0.000257804	0.0143037	0.2428	0.2608	0.2543	0.2543	TRUE	0.1168
ENSOARG00000001704	23	1	20	157	145	60	19	1	21	119	149	58	61.33	14	109	7.67	2.939	0.000259241	0.0143222	0.5327	0.389	0.4239	0.4239	TRUE	0.4924
ENSOARG00000017527	499	518	384	2955	1324	2156	414	725	409	2244	1362	2076	1205.1	516	1894	3.673	1.877	0.000267241	0.0147017	0.0903	0.2525	0.1898	0.1898	TRUE	1.4389
ENSOARG00000001862	7	0	1	29	104	13	6	0	1	22	107	13	24.74	2	47	19.041	4.251	0.000268396	0.0147029	1.2262	0.6017	0.7527	0.7527	TRUE	2.1308
ENSOARG00000013995	12	22	31	415	67	105	10	31	33	315	69	101	93.17	25	162	6.636	2.73	0.00026972	0.0147133	0.4563	0.3398	0.3796	0.3796	TRUE	1.4247
ENSOARG00000016250	51	21	53	706	121	111	42	29	56	536	124	107	149.29	42	256	5.983	2.581	0.000284942	0.0154786	0.4352	0.3042	0.35	0.35	TRUE	10.4781
ENSOARG00000007174	7	30	28	152	209	147	6	42	30	115	215	142	91.6	26	157	6.159	2.623	0.000291122	0.0155541	0.3798	0.3414	0.3533	0.3533	TRUE	1.2622
ENSOARG00000009878	26	16	30	361	98	67	22	22	32	274	101	65	85.91	25	147	5.797	2.535	0.000290849	0.0155541	0.2932	0.3478	0.3282	0.3282	TRUE	0.7954
ENSOARG00000004838	139	195	202	1323	1394	388	115	273	215	1005	1434	374	569.35	201	938	4.668	2.223	0.000294926	0.0155665	0.283	0.2607	0.2685	0.2685	TRUE	0.117
ENSOARG00000006069	77	105	178	1221	390	494	64	147	189	927	401	476	367.44	133	601	4.515	2.175	0.000293167	0.0155665	0.2196	0.2692	0.255	0.255	TRUE	1.3435
ENSOARG00000010597	13	11	15	79	113	67	11	15	16	60	116	65	47.16	14	80	5.737	2.52	0.000300525	0.0156143	0.0852	0.4322	0.3057	0.3057	TRUE	1.4259
ENSOARG00000007323	5	6	14	125	59	44	4	8	15	95	61	42	37.58	9	66	7.28	2.864	0.000305411	0.0156725	0.1883	0.4799	0.3867	0.3867	TRUE	0.2701
ENSOARG00000017167	397	72	289	2571	399	1592	330	101	308	1953	411	1533	772.34	246	1299	5.274	2.399	0.000306736	0.0156786	0.4288	0.2566	0.3157	0.3157	TRUE	0.2908
ENSOARG00000014018	9	0	5	143	13	51	7	0	5	109	13	49	30.65	4	57	12.847	3.683	0.000322993	0.0163168	0.9357	0.5329	0.6262	0.6262	TRUE	0.1114
ENSOARG00000014127	106	261	238	1546	976	919	88	365	253	1174	1004	885	628.32	235	1021	4.343	2.119	0.000326129	0.0164114	0.2269	0.2592	0.2477	0.2477	TRUE	1.9582
ENSOARG00000010729	23	47	53	274	247	197	19	66	56	208	254	190	132.2	47	217	4.645	2.216	0.000342862	0.0170551	0.1652	0.3119	0.2622	0.2622	TRUE	2.3669
ENSOARG00000015949	108	67	77	1448	151	265	90	94	82	1100	155	255	295.96	89	503	5.695	2.51	0.000346806	0.0171854	0.4849	0.275	0.3475	0.3475	TRUE	2.2879
ENSOARG00000019389	15	5	22	110	100	69	12	7	23	84	103	66	49.29	14	84	5.853	2.549	0.000351711	0.0173622	0.0864	0.4241	0.3234	0.3234	TRUE	0.4947
ENSOARG00000013025	127	144	92	550	583	536	105	202	98	418	600	516	323.1	135	511	3.796	1.925	0.000359141	0.0176618	0.0878	0.2725	0.2047	0.2047	TRUE	0.628
ENSOARG00000011103	366	193	360	1227	971	1259	304	270	383	932	999	1212	683.39	319	1048	3.283	1.715	0.000388282	0.0188804	0.0232	0.2581	0.1662	0.1662	TRUE	0.348
ENSOARG00000009444	30	8	68	634	136	112	25	11	72	482	140	108	139.63	36	243	6.707	2.746	0.000407801	0.0194164	0.6434	0.3083	0.4178	0.4178	TRUE	3.4765
ENSOARG00000018276	14	11	27	159	79	91	12	15	29	121	81	88	57.57	19	97	5.209	2.381	0.000408279	0.0194164	0.0799	0.3983	0.2929	0.2929	TRUE	1.1694
ENSOARG00000004811	245	225	175	1644	586	788	203	315	186	1249	603	759	552.49	235	870	3.709	1.891	0.000411697	0.0195075	0.1076	0.2611	0.2037	0.2037	TRUE	0.4408
ENSOARG00000007023	3	0	2	48	23	25	2	0	2	36	24	24	14.8	1	28	17.022	4.089	0.000418744	0.019724	0	0.8409	0.627	0.627	TRUE	0.5035
ENSOARG00000003318	42	27	23	253	89	152	35	38	24	192	92	146	87.87	32	143	4.437	2.149	0.000439512	0.0203448	0.0837	0.3455	0.2494	0.2494	TRUE	0.0886
ENSOARG00000008413	131	58	75	946	251	227	109	81	80	719	258	219	244.19	90	399	4.429	2.147	0.000440337	0.0203448	0.227	0.2813	0.2617	0.2617	TRUE	4.6778
ENSOARG00000014648	7	4	1	157	15	22	6	6	1	119	15	21	28.06	4	52	12.539	3.648	0.000434251	0.0203448	0.7947	0.5595	0.6358	0.6358	TRUE	9.7339
ENSOARG00000014802	56	11	58	868	62	163	46	15	62	659	64	157	167.27	41	293	7.096	2.827	0.000436324	0.0203448	0.7595	0.2979	0.4508	0.4508	TRUE	0.9274
ENSOARG00000015735	1	6	3	31	40	67	1	8	3	24	41	65	23.61	4	43	10.978	3.456	0.000439175	0.0203448	0.3526	0.6188	0.5481	0.5481	TRUE	0.2819
ENSOARG00000005614	53	117	97	793	437	321	44	164	103	602	450	309	278.67	104	454	4.394	2.136	0.000453621	0.0206095	0.2316	0.2768	0.2609	0.2609	TRUE	0.2404
ENSOARG00000020912	8	2	2	161	4	42	7	3	2	122	4	40	29.74	4	55	14.131	3.821	0.000454003	0.0206095	1.0458	0.5417	0.71	0.71	TRUE	0.178
ENSOARG00000007327	16	1	11	184	29	60	13	1	12	140	30	58	42.29	9	76	8.43	3.075	0.000460913	0.0206122	0.579	0.4537	0.4892	0.4892	TRUE	0.3051
ENSOARG00000007344	80	16	190	3059	134	238	66	22	202	2323	138	229	496.92	97	897	9.238	3.208	0.000466745	0.0206122	1.3134	0.2629	0.5994	0.5994	TRUE	14.0249
ENSOARG00000009409	98	45	56	1264	125	157	81	63	60	960	129	151	240.63	68	413	6.078	2.603	0.000466183	0.0206122	0.5973	0.2818	0.3897	0.3897	TRUE	15.685
ENSOARG00000009893	192	243	407	1899	1091	980	159	340	433	1442	1123	944	740.19	311	1170	3.765	1.912	0.00046803	0.0206122	0.1378	0.2571	0.2132	0.2132	TRUE	0.7426
ENSOARG00000010615	307	41	350	4306	601	582	255	57	372	3271	618	560	855.68	228	1483	6.492	2.699	0.00046835	0.0206122	0.7844	0.2555	0.4262	0.4262	TRUE	13.4455
ENSOARG00000014569	70	10	46	601	109	147	58	14	49	456	112	142	138.54	40	237	5.831	2.544	0.000461835	0.0206122	0.4698	0.3088	0.3649	0.3649	TRUE	3.6851
ENSOARG00000017667	364	228	189	786	1519	992	302	319	201	597	1563	955	656.26	274	1038	3.787	1.921	0.000458128	0.0206122	0.1342	0.2586	0.2142	0.2142	TRUE	0.1578
ENSOARG00000018891	3	1	7	117	26	19	2	1	7	89	27	18	24.21	3	45	11.716	3.55	0.000459166	0.0206122	0.5424	0.6094	0.5883	0.5883	TRUE	1.6389
ENSOARG00000017789	61	37	46	336	141	191	51	52	49	255	145	184	122.6	51	195	3.862	1.949	0.000482697	0.0210297	0.042	0.3171	0.2116	0.2116	TRUE	0.1811
ENSOARG00000003919	1	0	3	34	36	19	1	0	3	26	37	18	14.2	1	27	19.555	4.289	0.000487354	0.021091	0.0909	0.8663	0.6856	0.6856	TRUE	0.5085
ENSOARG00000013590	55	69	35	580	178	204	46	97	37	441	183	196	166.6	60	273	4.594	2.2	0.000486527	0.021091	0.2346	0.2981	0.2758	0.2758	TRUE	3.2811
ENSOARG00000010867	269	173	275	860	583	1889	223	242	293	653	600	1819	638.32	253	1024	4.051	2.018	0.000493779	0.0211575	0.2047	0.259	0.2393	0.2393	TRUE	5.5181
ENSOARG00000013394	338	141	195	1327	622	697	281	197	208	1008	640	671	500.75	229	773	3.381	1.757	0.000496303	0.0211957	0.0504	0.2628	0.1805	0.1805	TRUE	0.8459
ENSOARG00000010442	284	375	646	1203	3200	2264	236	525	687	914	3293	2180	1305.7	483	2129	4.411	2.141	0.000504597	0.0213394	0.3081	0.2519	0.2717	0.2717	TRUE	0.0825
ENSOARG00000011590	98	72	160	661	331	477	81	101	170	502	341	459	275.72	117	434	3.696	1.886	0.000503713	0.0213394	0.0847	0.2771	0.2061	0.2061	TRUE	1.3925
ENSOARG00000006198	536	532	191	2900	1443	1920	445	745	203	2203	1485	1849	1154.84	464	1846	3.977	1.992	0.000506791	0.0213626	0.1875	0.2528	0.235	0.235	TRUE	0.7033
ENSOARG00000013974	99	46	70	645	171	250	82	64	74	490	176	241	187.94	73	302	4.098	2.035	0.000509527	0.0214084	0.1451	0.2921	0.2381	0.2381	TRUE	0.6051
ENSOARG00000010418	51	31	43	568	115	112	42	43	46	431	118	108	131.51	44	219	5.007	2.324	0.000541328	0.0224539	0.3078	0.3122	0.3106	0.3106	TRUE	8.0897
ENSOARG00000000881	56	19	89	1001	132	144	46	27	95	760	136	139	200.43	56	345	6.159	2.623	0.000546919	0.0225417	0.6291	0.2892	0.4038	0.4038	TRUE	12.8848
ENSOARG00000005224	0	1	0	25	17	21	0	1	0	19	17	20	9.68	0	19	49.148	5.619	0.000550651	0.0226237	0	1.1559	0.8822	0.8822	TRUE	0.7102
ENSOARG00000025931	0	1	0	9	18	37	0	1	0	7	19	36	10.4	0	21	52.74	5.721	0.000569496	0.0231779	0.5412	1.0934	0.964	0.964	TRUE	0.427
ENSOARG00000016975	17	6	16	77	56	108	14	8	17	58	58	104	43.27	13	73	5.518	2.464	0.000580746	0.0234885	0.0834	0.449	0.3225	0.3225	TRUE	1.228
ENSOARG00000018890	67	33	78	373	198	215	56	46	83	283	204	207	146.48	62	231	3.751	1.907	0.000593498	0.0238557	0.0469	0.3054	0.2114	0.2114	TRUE	0.7846
ENSOARG00000002009	11	31	75	214	350	227	9	43	80	163	360	219	145.59	44	247	5.619	2.49	0.000598669	0.0239892	0.4882	0.3057	0.3651	0.3651	TRUE	0.7844
ENSOARG00000019828	69	18	58	504	188	115	57	25	62	383	193	111	138.53	48	229	4.746	2.247	0.000601702	0.0240366	0.2713	0.3088	0.2957	0.2957	TRUE	0.2342
ENSOARG00000004395	41	22	30	221	109	117	34	31	32	168	112	113	81.57	32	131	4.056	2.02	0.000612562	0.0243954	0.0301	0.3533	0.2302	0.2302	TRUE	0.6558
ENSOARG00000001037	49	5	14	346	67	85	41	7	15	263	69	82	79.36	21	138	6.52	2.705	0.000619301	0.0245883	0.5548	0.3563	0.4208	0.4208	TRUE	6.5841
ENSOARG00000008576	878	676	1250	6417	2887	2587	729	946	1330	4874	2970	2491	2223.46	1002	3445	3.439	1.782	0.00062409	0.0247029	0.1121	0.2491	0.1949	0.1949	TRUE	0.681
ENSOARG00000006716	12	54	8	477	128	153	10	76	9	362	132	147	122.56	32	214	6.915	2.79	0.000634535	0.02504	0.769	0.3171	0.4607	0.4607	TRUE	8.8202
ENSOARG00000000237	51	8	30	238	97	140	42	11	32	181	100	135	83.47	28	139	4.81	2.266	0.000660584	0.0256778	0.181	0.3508	0.2969	0.2969	TRUE	0.3333
ENSOARG00000010543	105	26	39	419	192	182	87	36	42	318	198	175	142.69	55	230	4.165	2.058	0.000656602	0.0256778	0.1496	0.307	0.2511	0.2511	TRUE	2.2221
ENSOARG00000020318	20	13	18	241	77	42	17	18	19	183	79	40	59.45	18	101	5.625	2.492	0.000656823	0.0256778	0.2758	0.3935	0.3506	0.3506	TRUE	0.2896
ENSOARG00000004710	8	49	28	240	151	265	7	69	30	182	155	255	116.3	35	197	5.713	2.514	0.000667394	0.0257446	0.4931	0.321	0.3753	0.3753	TRUE	2.4597
ENSOARG00000008437	7	0	4	163	20	9	6	0	4	124	21	9	27.19	3	51	14.602	3.868	0.000668253	0.0257446	1.3365	0.5695	0.7679	0.7679	TRUE	2.0614
ENSOARG00000004182	22	10	41	511	60	66	18	14	44	388	62	64	98.22	25	171	6.759	2.757	0.000675851	0.0258837	0.6729	0.335	0.4498	0.4498	TRUE	13.5614
ENSOARG00000020442	105	94	597	3397	1356	839	87	132	635	2580	1395	808	939.54	285	1594	5.6	2.486	0.000677999	0.0258896	0.64	0.2545	0.3833	0.3833	TRUE	0.7111
ENSOARG00000013625	2	5	0	111	22	15	2	7	0	84	23	14	21.67	3	40	14.93	3.9	0.000687705	0.0260306	1.0399	0.652	0.7413	0.7413	TRUE	1.6667
ENSOARG00000002785	30	70	32	345	202	240	25	98	34	262	208	231	142.98	52	234	4.506	2.172	0.000690422	0.0260574	0.2353	0.3068	0.2827	0.2827	TRUE	3.8689
ENSOARG00000009759	100	29	52	939	125	143	83	41	55	713	129	138	193.08	60	327	5.462	2.449	0.00071084	0.0266729	0.5107	0.2908	0.3667	0.3667	TRUE	12.4262
ENSOARG00000007509	11	3	26	88	128	67	9	4	28	67	132	65	50.67	14	88	6.365	2.67	0.000723314	0.0270628	0.3707	0.4192	0.4048	0.4048	TRUE	3.2872
ENSOARG00000000417	110	68	49	173	220	934	91	95	52	131	226	899	249.28	79	419	5.267	2.397	0.000742581	0.027496	0.4985	0.2805	0.3559	0.3559	TRUE	1.6743
ENSOARG00000005180	91	61	56	1231	112	188	76	85	60	935	115	181	241.97	74	410	5.589	2.483	0.00073701	0.027496	0.5726	0.2816	0.3813	0.3813	TRUE	4.1269
ENSOARG00000006514	51	31	56	283	149	175	42	43	60	215	153	168	113.68	48	179	3.694	1.885	0.00074435	0.027496	0.0241	0.3227	0.2113	0.2113	TRUE	0.3449
ENSOARG00000015025	12	3	18	302	23	37	10	4	19	229	24	36	53.67	11	96	8.613	3.106	0.000743232	0.027496	0.8525	0.4095	0.5578	0.5578	TRUE	7.9235
ENSOARG00000015532	54	13	19	309	79	108	45	18	20	235	81	104	83.87	28	140	5.007	2.324	0.000748074	0.027496	0.2625	0.3503	0.3197	0.3197	TRUE	1.2025
ENSOARG00000007695	133	107	89	509	313	506	110	150	95	387	322	487	258.46	118	399	3.374	1.755	0.00075261	0.0275243	0.0423	0.2793	0.1896	0.1896	TRUE	0.194
ENSOARG00000006328	1	0	2	10	47	21	1	0	2	8	48	20	13.19	1	25	24.615	4.621	0.000760574	0.0275875	0.5842	0.9138	0.8193	0.8193	TRUE	0.1678
ENSOARG00000009888	66	40	187	500	414	556	55	56	199	380	426	535	275.14	103	447	4.326	2.113	0.000760711	0.0275875	0.2779	0.2772	0.2776	0.2776	TRUE	5.0234
ENSOARG00000017366	12	18	20	225	65	65	10	25	21	171	67	63	59.47	19	100	5.383	2.429	0.000773021	0.0279558	0.247	0.3935	0.3421	0.3421	TRUE	3.9448
ENSOARG00000020860	69	33	161	807	346	277	57	46	171	613	356	267	251.75	91	412	4.493	2.168	0.000788014	0.028184	0.3186	0.2802	0.2934	0.2934	TRUE	1.0724
ENSOARG00000017537	144	253	574	1393	2098	1504	120	354	611	1058	2159	1448	958.22	362	1555	4.303	2.105	0.00079918	0.0285048	0.3343	0.2544	0.2823	0.2823	TRUE	0.5265
ENSOARG00000011563	36	5	62	768	79	97	30	7	66	583	81	93	143.48	34	252	7.344	2.877	0.000803002	0.0285627	0.9506	0.3066	0.5131	0.5131	TRUE	13.3847
ENSOARG00000003763	18	19	39	187	89	142	15	27	42	142	92	137	75.56	28	124	4.478	2.163	0.000815319	0.0287019	0.1139	0.3619	0.2773	0.2773	TRUE	1.2242
ENSOARG00000007057	22	4	23	373	49	34	18	6	24	283	50	33	69.13	16	122	7.527	2.912	0.000816441	0.0287019	0.7809	0.3727	0.5082	0.5082	TRUE	5.2098
ENSOARG00000012448	5	0	16	46	102	61	4	0	17	35	105	59	36.63	7	66	9.24	3.208	0.000817969	0.0287019	0.965	0.4859	0.5792	0.5792	TRUE	0.7331
ENSOARG00000009941	8	10	11	68	78	51	7	14	12	52	80	49	35.56	11	60	5.667	2.503	0.000822282	0.0287754	0.0581	0.4932	0.3446	0.3446	TRUE	0.7134
ENSOARG00000002443	0	0	0	32	8	8	0	0	0	24	8	8	6.71	0	13	68.151	6.091	0.000882679	0.030317	0.4877	1.5601	1.3835	1.3835	TRUE	2.5684
ENSOARG00000008649	120	102	141	779	288	476	100	143	150	592	296	458	289.8	131	449	3.435	1.78	0.000881687	0.030317	0.0789	0.2756	0.2013	0.2013	TRUE	0.1002
ENSOARG00000015708	8	0	4	65	4	106	7	0	4	49	4	102	27.74	4	52	13.686	3.775	0.000878151	0.030317	1.4189	0.5631	0.7758	0.7758	TRUE	0.0647
ENSOARG00000010892	7	2	9	76	29	48	6	3	10	58	30	46	25.33	6	45	7.263	2.861	0.000893112	0.0305944	0.084	0.5933	0.4359	0.4359	TRUE	0.2125
ENSOARG00000006730	95	25	40	792	59	230	79	35	43	602	61	221	173.36	52	295	5.633	2.494	0.000908498	0.0309581	0.5869	0.296	0.3953	0.3953	TRUE	0.2326
ENSOARG00000002685	55	18	109	942	170	156	46	25	116	715	175	150	204.58	62	347	5.562	2.476	0.000932931	0.0311838	0.6006	0.2883	0.3931	0.3931	TRUE	10.0384
ENSOARG00000004681	571	491	288	3460	1129	1504	474	687	306	2628	1162	1448	1117.61	489	1746	3.57	1.836	0.000938426	0.0311838	0.1732	0.2531	0.2205	0.2205	TRUE	0.7174
ENSOARG00000010466	7	11	5	95	74	27	6	15	5	72	76	26	33.47	9	58	6.722	2.749	0.000936615	0.0311838	0.2611	0.5086	0.4266	0.4266	TRUE	2.0181
ENSOARG00000011593	16	4	14	146	46	46	13	6	15	111	47	44	39.38	11	67	5.931	2.568	0.000942576	0.0311838	0.2057	0.4691	0.3802	0.3802	TRUE	3.031
ENSOARG00000017548	0	0	1	11	16	30	0	0	1	8	16	29	9.13	0	18	46.458	5.538	0.000943946	0.0311838	0	1.2113	0.9957	0.9957	TRUE	0.2744
ENSOARG00000018100	1	4	0	107	9	17	1	6	0	81	9	16	18.89	2	35	18.081	4.176	0.000921096	0.0311838	1.3227	0.7121	0.8592	0.8592	TRUE	2.3886
ENSOARG00000018774	13	1	26	202	68	61	11	1	28	153	70	59	53.66	13	94	7.009	2.809	0.000937339	0.0311838	0.6554	0.4095	0.474	0.474	TRUE	2.8278
ENSOARG00000019998	8	6	18	145	43	53	7	8	19	110	44	51	39.93	11	68	6.024	2.591	0.000943813	0.0311838	0.2352	0.466	0.3879	0.3879	TRUE	2.7246
ENSOARG00000020914	25	5	26	134	100	77	21	7	28	102	103	74	55.71	19	93	4.976	2.315	0.000928897	0.0311838	0.1039	0.4035	0.3182	0.3182	TRUE	1.1716
ENSOARG00000004763	17	21	35	559	60	50	14	29	37	425	62	48	102.54	27	178	6.65	2.733	0.000961698	0.0316094	0.7406	0.3312	0.471	0.471	TRUE	16.2016
ENSOARG00000005009	43	12	45	664	58	80	36	17	48	504	60	77	123.57	34	214	6.369	2.671	0.000987415	0.0322138	0.727	0.3165	0.4554	0.4554	TRUE	15.9227
ENSOARG00000008100	17	2	17	112	86	45	14	3	18	85	88	43	41.98	12	72	6.094	2.607	0.000983414	0.0322138	0.2479	0.4552	0.399	0.399	TRUE	1.2512
ENSOARG00000001680	81	558	178	1501	2100	2380	67	781	189	1140	2161	2291	1105.01	346	1864	5.396	2.432	0.000995141	0.0323807	0.6637	0.2531	0.3915	0.3915	TRUE	13.4849
ENSOARG00000005996	54	21	66	153	205	272	45	29	70	116	211	262	122.25	48	196	4.064	2.023	0.00101432	0.0327287	0.1536	0.3173	0.2593	0.2593	TRUE	0.2113
ENSOARG00000013097	15	3	12	199	39	26	12	4	13	151	40	25	40.96	10	72	7.266	2.861	0.00101914	0.0327513	0.5342	0.4605	0.4856	0.4856	TRUE	1.7119
ENSOARG00000010896	10	3	12	81	45	49	8	4	13	62	46	47	30.05	8	52	6.066	2.601	0.00102946	0.0327747	0.0151	0.5387	0.3799	0.3799	TRUE	0.57
ENSOARG00000008988	25	41	4	217	52	357	21	57	4	165	54	344	107.41	27	188	6.886	2.784	0.00103436	0.0328341	0.8657	0.3273	0.4962	0.4962	TRUE	0.1984
ENSOARG00000001060	257	391	628	2849	1457	1507	213	547	668	2164	1499	1451	1090.51	476	1705	3.581	1.84	0.00104789	0.0331015	0.1779	0.2532	0.2258	0.2258	TRUE	2.7486
ENSOARG00000017762	54	13	62	614	105	116	45	18	66	466	108	112	135.85	43	229	5.302	2.407	0.00106033	0.0333325	0.5004	0.3101	0.3747	0.3747	TRUE	8.9279
ENSOARG00000018249	40	8	29	296	50	124	33	11	31	225	51	119	78.49	25	132	5.219	2.384	0.0010702	0.0335615	0.3575	0.3575	0.3576	0.3576	TRUE	0.1225
ENSOARG00000007465	52	51	220	551	557	562	43	71	234	419	573	541	313.56	116	511	4.396	2.136	0.00108924	0.0339843	0.3591	0.2733	0.3026	0.3026	TRUE	7.8674
ENSOARG00000009644	41	8	72	543	123	135	34	11	77	412	127	130	131.8	41	223	5.472	2.452	0.00109416	0.0339843	0.5546	0.3121	0.391	0.391	TRUE	4.7418
ENSOARG00000002529	22	16	30	106	129	97	18	22	32	81	133	93	63.2	24	102	4.228	2.08	0.00110789	0.0342471	0.0546	0.3847	0.266	0.266	TRUE	0.423
ENSOARG00000005258	986	588	664	5756	1677	1942	819	823	707	4372	1725	1870	1719.27	783	2656	3.393	1.763	0.00110769	0.0342471	0.1408	0.2503	0.2096	0.2096	TRUE	3.8879
ENSOARG00000008860	55	51	221	1619	333	291	46	71	235	1230	343	280	367.46	117	618	5.261	2.395	0.00117991	0.0359486	0.6218	0.2692	0.3876	0.3876	TRUE	6.4161
ENSOARG00000016069	475	667	549	3145	1816	1967	394	934	584	2389	1869	1894	1343.91	637	2051	3.219	1.686	0.00118549	0.0359486	0.1008	0.2517	0.1939	0.1939	TRUE	1.9184
ENSOARG00000020571	9	5	2	159	16	20	7	7	2	121	16	19	28.85	5	52	9.454	3.241	0.00118786	0.0359486	0.7328	0.5509	0.6134	0.6134	TRUE	11.8808
ENSOARG00000011489	23	10	29	229	78	60	19	14	31	174	80	58	62.65	21	104	4.867	2.283	0.00119284	0.0360154	0.2215	0.3859	0.3278	0.3278	TRUE	0.6688
ENSOARG00000003400	16	57	58	459	248	140	13	80	62	349	255	135	148.9	52	246	4.804	2.264	0.00120921	0.0364249	0.4117	0.3044	0.3401	0.3401	TRUE	0.2605
ENSOARG00000008802	24	30	43	392	78	125	20	42	46	298	80	120	101.01	36	166	4.653	2.218	0.00121822	0.036527	0.2998	0.3325	0.3209	0.3209	TRUE	0.7452
ENSOARG00000006660	98	32	105	591	229	227	81	45	112	449	236	219	190.16	79	301	3.789	1.922	0.0012326	0.0367038	0.1683	0.2915	0.2465	0.2465	TRUE	1.8383
ENSOARG00000015701	1	0	0	8	30	16	1	0	0	6	31	15	8.86	0	17	45.229	5.499	0.00124593	0.036957	0	1.2402	1.065	1.065	TRUE	0.117
ENSOARG00000000651	46	15	34	518	59	79	38	21	36	393	61	76	104.26	32	177	5.546	2.471	0.0012518	0.0370208	0.5401	0.3297	0.403	0.403	TRUE	12.7225
ENSOARG00000007391	28	15	60	252	125	146	23	21	64	191	129	141	94.78	36	154	4.256	2.09	0.00127579	0.0374214	0.1807	0.3382	0.2851	0.2851	TRUE	3.2106
ENSOARG00000010294	133	91	104	694	241	390	110	127	111	527	248	375	249.85	116	383	3.305	1.725	0.0012835	0.0374214	0.0717	0.2805	0.2009	0.2009	TRUE	0.0994
ENSOARG00000016637	16	19	10	204	48	63	13	27	11	155	49	61	52.59	17	88	5.313	2.41	0.00128067	0.0374214	0.2772	0.4129	0.3656	0.3656	TRUE	2.5657
ENSOARG00000017097	21	10	39	261	69	92	17	14	42	198	71	89	71.79	24	119	4.9	2.293	0.00128552	0.0374214	0.2842	0.368	0.3393	0.3393	TRUE	1.4341
ENSOARG00000000620	5	31	12	62	203	133	4	43	13	47	209	128	74.05	20	128	6.478	2.696	0.00129515	0.0376173	0.7102	0.3642	0.4747	0.4747	TRUE	0.2045
ENSOARG00000016689	80	21	102	586	185	227	66	29	109	445	190	219	176.39	68	285	4.169	2.06	0.00133651	0.0385953	0.2757	0.2952	0.2874	0.2874	TRUE	1.3718
ENSOARG00000018927	2	10	17	221	40	40	2	14	18	168	41	39	46.88	11	83	7.449	2.897	0.0013396	0.0385953	0.7555	0.4333	0.5333	0.5333	TRUE	8.1571
ENSOARG00000019217	18	7	5	106	55	38	15	10	5	81	57	37	33.96	10	58	5.734	2.52	0.00134071	0.0385953	0.1395	0.5049	0.3831	0.3831	TRUE	0.1258
ENSOARG00000011288	165	68	43	816	238	267	137	95	46	620	245	257	233.28	93	374	4.032	2.012	0.00135678	0.0388581	0.2737	0.283	0.277	0.277	TRUE	2.5641
ENSOARG00000013755	5	1	3	63	16	27	4	1	3	48	16	26	16.51	3	30	10.04	3.328	0.00135394	0.0388581	0	0.7793	0.5826	0.5826	TRUE	0.2027
ENSOARG00000009860	0	0	3	59	16	12	0	0	3	45	16	12	12.67	1	24	22.786	4.51	0.0013848	0.0392551	0.7683	0.9412	0.9129	0.9129	TRUE	1.2212
ENSOARG00000004809	38	22	59	142	219	167	32	31	63	108	225	161	103.18	42	165	3.942	1.979	0.00138936	0.0392632	0.1371	0.3306	0.2602	0.2602	TRUE	0.1733
ENSOARG00000015117	145	411	7	1019	2134	2409	120	575	7	774	2196	2319	998.7	234	1763	7.532	2.913	0.00139113	0.0392632	1.3532	0.254	0.5959	0.5959	TRUE	17.2648
ENSOARG00000007136	1706	1087	983	6723	2865	3938	1417	1522	1046	5106	2948	3791	2638.34	1328	3948	2.973	1.572	0.00139475	0.0392799	0.0549	0.2485	0.1739	0.1739	TRUE	0.1548
ENSOARG00000000863	0	0	1	2	22	34	0	0	1	2	23	33	9.66	0	19	49.169	5.62	0.0014231	0.0399915	1.3876	1.1582	1.2125	1.2125	TRUE	0.2393
ENSOARG00000000603	8	0	5	39	53	30	7	0	5	30	55	29	20.83	4	38	9.025	3.174	0.00146442	0.0406546	0.1816	0.6685	0.5752	0.5752	TRUE	1.1108
ENSOARG00000001148	58	17	59	319	109	188	48	24	63	242	112	181	111.7	45	178	3.959	1.985	0.00146057	0.0406546	0.1556	0.3241	0.2657	0.2657	TRUE	0.1256
ENSOARG00000008942	14	2	9	41	108	31	12	3	10	31	111	30	32.69	8	57	7.011	2.81	0.00145464	0.0406546	0.4286	0.515	0.4867	0.4867	TRUE	5.6771
ENSOARG00000017361	159	88	237	1613	425	364	132	123	252	1225	437	350	420.05	169	671	3.967	1.988	0.00145776	0.0406546	0.2976	0.2662	0.2772	0.2772	TRUE	2.9775
ENSOARG00000006382	9	72	69	324	236	479	7	101	73	246	243	461	188.63	60	317	5.258	2.395	0.00151523	0.0410883	0.6314	0.2919	0.4002	0.4002	TRUE	5.464
ENSOARG00000006795	38	9	20	201	64	85	32	13	21	153	66	82	60.97	22	100	4.55	2.186	0.00150469	0.0410883	0.1669	0.3898	0.3125	0.3125	TRUE	0.7877
ENSOARG00000010787	33939	57112	31184	188467	150750	180158	28180	79951	33185	143150	155109	173452	102171	47105	157237	3.338	1.739	0.00148513	0.0410883	0.1884	0.2452	0.2158	0.2158	TRUE	4.5547
ENSOARG00000015177	47	21	15	677	26	63	39	29	16	514	27	61	114.33	28	201	7.126	2.833	0.00148974	0.0410883	1.0062	0.3223	0.5515	0.5515	TRUE	5.2559
ENSOARG00000018326	21	24	11	73	178	77	17	34	12	55	183	74	62.58	21	104	5.025	2.329	0.00150117	0.0410883	0.3027	0.3861	0.3572	0.3572	TRUE	1.2221
ENSOARG00000016882	93	54	117	815	176	280	77	76	125	619	181	270	224.5	93	357	3.859	1.948	0.00152705	0.0411581	0.2305	0.2844	0.265	0.265	TRUE	0.6461
ENSOARG00000019591	16	17	29	246	60	76	13	24	31	187	62	73	64.95	23	107	4.765	2.252	0.00152737	0.0411581	0.2532	0.3809	0.3355	0.3355	TRUE	3.7645
ENSOARG00000006063	17	36	74	426	177	149	14	50	79	324	182	143	132.07	48	216	4.55	2.186	0.00154099	0.0412508	0.3648	0.3119	0.3298	0.3298	TRUE	1.0368
ENSOARG00000021073	11	3	12	119	34	38	9	4	13	90	35	37	31.34	9	54	6.144	2.619	0.00159054	0.0424897	0.2262	0.5265	0.4256	0.4256	TRUE	3.1617
ENSOARG00000018745	354	265	212	1589	626	936	294	371	226	1207	644	901	607.12	297	917	3.093	1.629	0.00160978	0.0427399	0.0738	0.2597	0.1898	0.1898	TRUE	0.1024
ENSOARG00000015960	35	49	52	120	250	284	29	69	55	91	257	273	129.13	51	207	4.08	2.029	0.00162042	0.0428648	0.2349	0.3135	0.2855	0.2855	TRUE	2.7066
ENSOARG00000017168	19127	245718	65757	693835	1043640	885278	15882	343982	69977	527002	1073817	852324	480497	143280	817714	5.707	2.513	0.00162493	0.042879	0.7757	0.2452	0.4582	0.4582	TRUE	1.6974
ENSOARG00000016855	17	9	23	155	50	73	14	13	24	118	51	70	48.44	17	80	4.675	2.225	0.00163061	0.0429416	0.1295	0.4272	0.3219	0.3219	TRUE	0.2852
ENSOARG00000003613	113	75	82	994	200	203	94	105	87	755	206	195	240.38	95	385	4.046	2.017	0.00164074	0.0430337	0.3011	0.2818	0.2887	0.2887	TRUE	8.2172
ENSOARG00000009832	15	11	19	218	53	38	12	15	20	166	55	37	50.8	16	86	5.361	2.423	0.00164021	0.0430337	0.3312	0.4188	0.3872	0.3872	TRUE	1.3456
ENSOARG00000012281	8	0	3	94	11	32	7	0	3	71	11	31	20.56	3	38	10.98	3.457	0.00165374	0.0432873	0.7858	0.6741	0.7012	0.7012	TRUE	0.1837
ENSOARG00000016500	165	72	110	982	217	340	137	101	117	746	223	327	275.23	118	432	3.652	1.869	0.00165776	0.0433052	0.1989	0.2772	0.2487	0.2487	TRUE	0.6821
ENSOARG00000018345	65	61	137	559	276	300	54	85	146	425	284	289	213.76	95	333	3.502	1.808	0.00167987	0.043707	0.1392	0.2864	0.2316	0.2316	TRUE	2.1044
ENSOARG00000016617	77	67	127	590	285	260	64	94	135	448	293	250	214.1	98	330	3.391	1.762	0.00170017	0.0439707	0.1067	0.2864	0.2201	0.2201	TRUE	0.6343
ENSOARG00000012393	3	14	5	225	33	19	2	20	5	171	34	18	41.76	9	74	8.388	3.068	0.00172729	0.0445834	0.9645	0.4563	0.6236	0.6236	TRUE	2.3094
ENSOARG00000009530	32	10	33	400	54	59	27	14	35	304	56	57	81.98	25	139	5.483	2.455	0.00175295	0.0449773	0.543	0.3527	0.4187	0.4187	TRUE	11.6745
ENSOARG00000009862	21	19	27	115	142	70	17	27	29	87	146	67	62.27	24	100	4.149	2.053	0.00174817	0.0449773	0.102	0.3868	0.2828	0.2828	TRUE	0.383
ENSOARG00000018988	62	331	53	819	728	1836	51	463	56	622	749	1768	618.34	190	1046	5.508	2.462	0.00175243	0.0449773	0.8179	0.2594	0.4426	0.4426	TRUE	8.4086
ENSOARG00000003178	40	23	61	208	158	154	33	32	65	158	163	148	99.86	43	156	3.594	1.846	0.00175809	0.0450202	0.0492	0.3335	0.2354	0.2354	TRUE	1.4212
ENSOARG00000006423	123	24	23	422	193	173	102	34	24	321	199	167	140.98	53	229	4.255	2.089	0.00177312	0.0452449	0.3135	0.3077	0.3097	0.3097	TRUE	2.7584
ENSOARG00000020506	33	3	17	210	65	55	27	4	18	160	67	53	54.84	16	93	5.537	2.469	0.00177383	0.0452449	0.427	0.406	0.4124	0.4124	TRUE	1.5715
ENSOARG00000019135	12	9	84	407	140	180	10	13	89	309	144	173	123.07	37	209	5.594	2.484	0.00178437	0.0454245	0.6973	0.3168	0.4387	0.4387	TRUE	5.3877
ENSOARG00000016004	47	58	84	470	240	165	39	81	89	357	247	159	162.07	70	254	3.651	1.868	0.00179693	0.0455016	0.1578	0.2996	0.2485	0.2485	TRUE	0.1228
ENSOARG00000018297	57	42	67	230	181	225	47	59	71	175	186	217	125.83	59	193	3.259	1.704	0.00179675	0.0455016	0.0135	0.3152	0.2031	0.2031	TRUE	0.2856
ENSOARG00000004338	32	12	73	194	134	257	27	17	78	147	138	247	108.95	41	177	4.388	2.134	0.00182892	0.0460171	0.3124	0.3261	0.3216	0.3216	TRUE	4.8095
ENSOARG00000010013	448	564	1076	2444	2692	3178	372	790	1145	1856	2770	3060	1665.41	769	2562	3.333	1.737	0.00182641	0.0460171	0.1748	0.2505	0.2228	0.2228	TRUE	1.0722
ENSOARG00000018165	25	29	52	141	164	177	21	41	55	107	169	170	93.82	39	149	3.836	1.94	0.00185538	0.0465927	0.1212	0.3392	0.2627	0.2627	TRUE	1.3805
ENSOARG00000000187	127	24	85	658	155	278	105	34	90	500	159	268	192.74	76	309	4.025	2.009	0.00187252	0.0468034	0.2946	0.2909	0.2922	0.2922	TRUE	0.2236
ENSOARG00000010394	2	0	3	100	5	9	2	0	3	76	5	9	15.77	2	30	17.887	4.161	0.00187444	0.0468034	1.3228	0.8044	0.9543	0.9543	TRUE	13.5558
ENSOARG00000020315	65	83	87	1335	148	155	54	116	93	1014	152	149	263.04	88	438	5.019	2.327	0.00189503	0.047223	0.6276	0.2787	0.3973	0.3973	TRUE	15.4736
ENSOARG00000010928	38	76	98	1353	116	178	32	106	104	1028	119	171	260.11	81	439	5.458	2.448	0.00191638	0.0473188	0.7625	0.2791	0.4409	0.4409	TRUE	8.4499
ENSOARG00000012452	283	252	475	1488	1243	950	235	353	505	1130	1279	915	736.17	364	1108	3.041	1.605	0.00191662	0.0473188	0.0802	0.2571	0.1908	0.1908	TRUE	0.6647
ENSOARG00000014995	0	3	6	64	34	21	0	4	6	49	35	20	19.07	3	35	10.134	3.341	0.0019192	0.0473188	0.4718	0.7077	0.6643	0.6643	TRUE	0.3573
ENSOARG00000020699	44	20	43	298	104	99	37	28	46	226	107	95	89.83	37	143	3.882	1.957	0.00190553	0.0473188	0.1386	0.3433	0.2683	0.2683	TRUE	2.8284
ENSOARG00000021181	15	0	8	84	49	43	12	0	9	64	50	41	29.43	7	52	7.174	2.843	0.00192074	0.0473188	0.3833	0.5448	0.5213	0.5213	TRUE	0.9455
ENSOARG00000019074	49	43	124	268	469	240	41	60	132	204	483	231	191.67	78	306	3.94	1.978	0.00192891	0.04743	0.2727	0.2912	0.2847	0.2847	TRUE	3.441
ENSOARG00000015307	14	40	21	121	132	180	12	56	22	92	136	173	81.83	30	134	4.515	2.175	0.00194136	0.0475626	0.2924	0.3529	0.3329	0.3329	TRUE	0.6101
ENSOARG00000020389	53	60	56	584	139	158	44	84	60	444	143	152	154.39	63	246	3.954	1.983	0.00194183	0.0475626	0.2528	0.3023	0.2846	0.2846	TRUE	5.5928
ENSOARG00000004698	42	59	106	210	422	312	35	83	113	160	434	300	187.39	77	298	3.89	1.96	0.00198942	0.047915	0.2598	0.2922	0.2808	0.2808	TRUE	0.1089
ENSOARG00000017849	21	3	4	182	25	31	17	4	4	138	26	30	36.62	8	65	7.334	2.875	0.00199188	0.047915	0.6903	0.486	0.5544	0.5544	TRUE	9.4122
ENSOARG00000016144	480	204	381	3971	430	1064	399	286	405	3016	442	1024	928.76	363	1494	4.114	2.041	0.00200178	0.048039	0.4225	0.2547	0.3125	0.3125	TRUE	0.4859
ENSOARG00000007166	2	0	3	6	64	15	2	0	3	5	66	14	14.95	2	28	16.769	4.068	0.00200602	0.048039	1.1045	0.835	0.9127	0.9127	TRUE	0.7704
ENSOARG00000016292	11	15	3	265	23	28	9	21	3	201	24	27	47.54	11	84	7.686	2.942	0.00201788	0.04807	0.9379	0.4307	0.5992	0.5992	TRUE	14.9117
ENSOARG00000004893	16	51	9	254	105	184	13	71	10	193	108	177	95.4	31	159	5.144	2.363	0.00202776	0.0482169	0.5388	0.3376	0.402	0.402	TRUE	6.7414
ENSOARG00000000860	4	2	10	80	14	55	3	3	11	61	14	53	24.15	6	43	7.623	2.93	0.00208768	0.0490054	0.4118	0.6104	0.5461	0.5461	TRUE	0.8412
ENSOARG00000001970	11	14	9	227	28	35	9	20	10	172	29	34	45.54	13	78	6.218	2.636	0.00207269	0.0490054	0.5534	0.4388	0.4791	0.4791	TRUE	10.8932
ENSOARG00000006990	2	0	0	36	14	14	2	0	0	27	14	13	9.48	1	18	28.425	4.829	0.00208407	0.0490054	0	1.1753	0.9461	0.9461	TRUE	1.0932
ENSOARG00000013778	1151	907	1397	5099	3211	3209	956	1270	1487	3873	3304	3090	2329.73	1238	3422	2.766	1.468	0.00206544	0.0490054	0.0294	0.2489	0.163	0.163	TRUE	0.4787
ENSOARG00000017075	192	68	126	628	543	250	159	95	134	477	559	241	277.52	129	426	3.278	1.713	0.00209112	0.0490054	0.1182	0.2769	0.2181	0.2181	TRUE	0.4026
ENSOARG00000017121	3	0	4	47	19	24	2	0	4	36	20	23	14.18	2	26	11.171	3.482	0.00209002	0.0490054	0.0752	0.8669	0.6749	0.6749	TRUE	0.5838
ENSOARG00000001647	57	24	60	442	119	120	47	34	64	336	122	116	119.75	48	191	3.958	1.985	0.00209613	0.0490343	0.2284	0.3188	0.2863	0.2863	TRUE	4.8726
ENSOARG00000001359	273	142	130	1395	369	493	227	199	138	1060	380	475	412.95	188	638	3.395	1.763	0.00211941	0.049215	0.1769	0.2665	0.2337	0.2337	TRUE	1.5356
ENSOARG00000007110	87	0	11	425	84	261	72	0	12	323	86	251	124.08	28	220	7.777	2.959	0.00212281	0.049215	1.8764	0.3162	0.6471	0.6471	TRUE	1.326
ENSOARG00000012480	19	40	139	578	304	265	16	56	148	439	313	255	204.44	73	336	4.59	2.199	0.00212274	0.049215	0.505	0.2883	0.3602	0.3602	TRUE	2.2863
ENSOARG00000019676	17	2	2	19	18	159	14	3	2	14	19	153	34.18	6	62	9.496	3.247	0.00211363	0.049215	1.1424	0.5032	0.7136	0.7136	TRUE	14.5732
ENSOARG00000006193	111	35	47	697	112	174	92	49	50	529	115	168	167.22	64	271	4.24	2.084	0.00215324	0.0498316	0.3673	0.2979	0.3222	0.3222	TRUE	1.7446
ENSOARG00000000405	10	7	25	131	69	52	8	10	27	100	71	50	44.21	15	74	4.937	2.304	0.00215762	0.0498441	0.1973	0.4446	0.3637	0.3637	TRUE	0.4604
ENSOARG00000000940	1054	174	1441	9523	1869	2675	875	244	1533	7233	1923	2575	2397.31	884	3910	4.422	2.145	0.00217292	0.049931	0.5393	0.2488	0.3521	0.3521	TRUE	1.7947
ENSOARG00000013861	52	33	83	635	107	166	43	46	88	482	110	160	154.99	59	251	4.236	2.083	0.00219235	0.0499588	0.3595	0.3021	0.3222	0.3222	TRUE	1.5484
ENSOARG00000004312	16262	3337	4598	500	219	125	13503	4671	4893	380	225	120	3965.46	7689	242	0.031	-4.99	7.7125e-16	6.62911e-12	0.3569	0.2474	0.2744	0.2744	TRUE	5.3452
ENSOARG00000011304	685	131	220	0	0	5	569	183	234	0	0	5	165.18	329	2	0.005	-7.732	1.0212e-15	6.62911e-12	1.2997	0.2986	0.3742	0.3742	TRUE	1.9237
ENSOARG00000007494	515	1382	137	3	4	19	428	1935	146	2	4	18	422.13	836	8	0.01	-6.677	5.54014e-14	2.39759e-10	1.0878	0.2661	0.5118	0.5118	TRUE	0.7128
ENSOARG00000000606	4090	571	7082	170	249	104	3396	799	7536	129	256	100	2036.22	3910	162	0.041	-4.596	9.6541e-11	1.39266e-07	0.5785	0.2495	0.3604	0.3604	TRUE	0.0972
ENSOARG00000018343	1590	68	995	63	23	14	1320	95	1059	48	24	13	426.54	825	28	0.034	-4.859	7.78746e-10	7.22176e-07	0.7773	0.2658	0.4331	0.4331	TRUE	0.3828
ENSOARG00000000746	184	122	147	15	7	19	153	171	156	11	7	18	86.15	160	12	0.077	-3.7	5.1259e-09	3.53957e-06	0	0.3475	0.2484	0.2484	TRUE	0.732
ENSOARG00000000714	41077	13300	12273	324	2585	1145	34107	18619	13061	246	2660	1102	11632.5	21929	1336	0.061	-4.037	1.98038e-08	1.11788e-05	0.5425	0.2459	0.3723	0.3723	TRUE	0.7893
ENSOARG00000006194	695	502	3902	167	15	4	577	703	4152	127	15	4	929.73	1811	49	0.027	-5.211	3.40597e-08	1.84249e-05	1.497	0.2546	0.6327	0.6327	TRUE	17.3281
ENSOARG00000012603	712	49	677	39	32	19	591	69	720	30	33	18	243.51	460	27	0.059	-4.094	3.56362e-08	1.85066e-05	0.5725	0.2814	0.3796	0.3796	TRUE	0.4718
ENSOARG00000023715	125	104	71	11	4	0	104	146	76	8	4	0	56.23	109	4	0.039	-4.664	3.95527e-08	1.91179e-05	0.4467	0.402	0.4077	0.4077	TRUE	0.5751
ENSOARG00000007723	65	20	46	0	0	0	54	28	49	0	0	0	21.82	44	0	0.004	-8.03	5.11946e-08	2.29193e-05	0.0868	0.6493	0.5538	0.5538	TRUE	0.504
ENSOARG00000003708	7806	625	2592	453	297	193	6482	875	2758	344	306	186	1825.05	3372	279	0.083	-3.598	6.78433e-08	2.83615e-05	0.4491	0.25	0.3185	0.3185	TRUE	0.1469
ENSOARG00000009357	1140	412	676	168	24	63	947	577	719	128	25	61	409.28	748	71	0.095	-3.392	6.99043e-08	2.83615e-05	0.2902	0.2667	0.2781	0.2781	TRUE	0.9325
ENSOARG00000000707	654	13	46	3	8	4	543	18	49	2	8	4	104.09	203	5	0.023	-5.431	8.9906e-08	3.24236e-05	1.3087	0.3299	0.6442	0.6442	TRUE	6.0511
ENSOARG00000026506	91	13	169	5	1	2	76	18	180	4	1	2	46.73	91	2	0.025	-5.302	8.93961e-08	3.24236e-05	0.6672	0.4339	0.5059	0.5059	TRUE	0.115
ENSOARG00000013562	7370	824	4155	532	476	266	6120	1154	4422	404	490	256	2140.77	3899	383	0.098	-3.346	9.64595e-08	3.38469e-05	0.3438	0.2493	0.2824	0.2824	TRUE	0.1448
ENSOARG00000015262	474	28	428	19	23	24	394	39	455	14	24	23	158.24	296	20	0.069	-3.864	5.26136e-07	0.000158856	0.6049	0.3009	0.4033	0.4033	TRUE	0.905
ENSOARG00000018369	9363	996	2930	854	239	395	7774	1394	3118	649	246	380	2260.26	4095	425	0.104	-3.268	6.70554e-07	0.000197859	0.4392	0.2491	0.3105	0.3105	TRUE	0.2551
ENSOARG00000000476	41	5	164	1	1	1	34	7	175	1	1	1	36.39	72	1	0.013	-6.308	9.02802e-07	0.000239206	1.0914	0.4875	0.6809	0.6809	TRUE	0.6852
ENSOARG00000010854	2789	490	3599	430	321	143	2316	686	3830	327	330	138	1271.04	2277	265	0.116	-3.104	1.91265e-06	0.00045985	0.4027	0.2521	0.3042	0.3042	TRUE	0.0632
ENSOARG00000016740	317	129	636	12	65	11	263	181	677	9	67	11	201.2	374	29	0.077	-3.703	2.79372e-06	0.000614265	0.7402	0.289	0.4326	0.4326	TRUE	1.7409
ENSOARG00000005118	194	9	34	5	0	1	161	13	36	4	0	1	35.77	70	2	0.024	-5.386	2.90647e-06	0.000618601	1.2711	0.4917	0.6767	0.6767	TRUE	0.7288
ENSOARG00000005549	105973	13923	40754	14029	4846	5843	87992	19491	43369	10656	4986	5625	28686.6	50284	7089	0.141	-2.826	4.73975e-06	0.00094671	0.3349	0.2455	0.2749	0.2749	TRUE	0.1492
ENSOARG00000011169	3147	3128	5294	764	878	1026	2613	4379	5634	580	903	988	2516.19	4209	824	0.196	-2.353	6.50129e-06	0.00120316	0.098	0.2487	0.1955	0.1955	TRUE	0.1063
ENSOARG00000014981	644	676	397	99	136	133	535	946	422	75	140	128	374.45	634	114	0.18	-2.473	9.17848e-06	0.00152775	0.1321	0.2687	0.2191	0.2191	TRUE	0.4946
ENSOARG00000000747	353	37	559	23	50	15	293	52	595	17	51	14	170.52	313	27	0.088	-3.501	1.13349e-05	0.00171396	0.7296	0.2969	0.44	0.44	TRUE	0.0741
ENSOARG00000012184	13053	2470	5634	2054	1068	1151	10838	3458	5996	1560	1099	1108	4009.79	6764	1256	0.186	-2.429	1.1284e-05	0.00171396	0.175	0.2474	0.2201	0.2201	TRUE	0.1666
ENSOARG00000013671	1879	818	1181	398	350	249	1560	1145	1257	302	360	240	810.71	1321	301	0.228	-2.135	1.12738e-05	0.00171396	0.0302	0.256	0.1684	0.1684	TRUE	0.3562
ENSOARG00000024340	66	37	44	7	3	4	55	52	47	5	3	4	27.61	51	4	0.081	-3.631	1.21559e-05	0.00178404	0	0.5645	0.3754	0.3754	TRUE	0.158
ENSOARG00000002234	3803	427	2347	480	371	247	3158	598	2498	365	382	238	1206.2	2085	328	0.157	-2.668	1.98291e-05	0.00254892	0.3311	0.2525	0.2801	0.2801	TRUE	0.312
ENSOARG00000009340	202	30	423	26	31	20	168	42	450	20	32	19	121.79	220	24	0.107	-3.222	2.76912e-05	0.00324797	0.5703	0.3176	0.4039	0.4039	TRUE	0.1888
ENSOARG00000004499	37	25	71	3	2	6	31	35	76	2	2	6	25.23	47	3	0.071	-3.813	3.73067e-05	0.00409355	0.198	0.5947	0.4685	0.4685	TRUE	2.1942
ENSOARG00000009214	27	24	5	0	0	0	22	34	5	0	0	0	10.22	20	0	0.008	-6.929	4.83405e-05	0.00479087	0.8483	1.1078	1.0687	1.0687	TRUE	0.0858
ENSOARG00000018248	6047	1878	2942	691	1178	537	5021	2629	3131	525	1212	517	2172.45	3594	751	0.209	-2.258	4.97029e-05	0.00488859	0.1762	0.2492	0.2225	0.2225	TRUE	1.2849
ENSOARG00000019613	46	57	92	14	10	3	38	80	98	11	10	3	39.95	72	8	0.111	-3.172	6.47274e-05	0.00608953	0.2181	0.4659	0.3894	0.3894	TRUE	0.2891
ENSOARG00000026777	99834	34624	43301	13320	18160	14815	82895	48470	46080	10117	18685	14264	36751.8	59148	14355	0.243	-2.043	6.97112e-05	0.00646472	0.1051	0.2454	0.1901	0.1901	TRUE	1.5106
ENSOARG00000003744	74756	315	8790	839	232	103	62072	441	9354	637	239	99	12140.4	23956	325	0.014	-6.203	7.1556e-05	0.00658873	1.7573	0.2459	0.7216	1.7573	TRUE	0.8635
ENSOARG00000000674	286	34	87	13	26	8	237	48	93	10	27	8	70.33	126	15	0.116	-3.103	7.2924e-05	0.00666741	0.4749	0.3706	0.4056	0.4056	TRUE	0.3559
ENSOARG00000018341	693	10	701	11	2	0	575	14	746	8	2	0	224.3	445	3	0.008	-6.985	7.39017e-05	0.00670316	2.1069	0.2845	0.685	2.1069	TRUE	0.5309
ENSOARG00000021055	22	22	21	0	0	1	18	31	22	0	0	1	12.06	24	0	0.014	-6.187	8.42034e-05	0.00724161	0	0.9763	0.7612	0.7612	TRUE	0.4614
ENSOARG00000013155	1963	617	604	353	219	252	1630	864	643	268	225	243	645.42	1046	245	0.235	-2.091	9.94669e-05	0.00809148	0.1229	0.2588	0.2057	0.2057	TRUE	0.492
ENSOARG00000013804	1107	187	547	187	105	122	919	262	582	142	108	117	355.1	588	122	0.208	-2.263	0.000101389	0.00817601	0.1862	0.27	0.2395	0.2395	TRUE	0.0719
ENSOARG00000004349	4317	592	584	454	235	259	3585	829	621	345	242	249	978.46	1678	279	0.166	-2.59	0.000104316	0.00825814	0.4426	0.2542	0.3192	0.3192	TRUE	5.316
ENSOARG00000007452	195	17	67	4	2	17	162	24	71	3	2	16	46.41	86	7	0.083	-3.594	0.000108419	0.00835757	0.8127	0.4352	0.5506	0.5506	TRUE	0.2758
ENSOARG00000013956	51461	28871	21580	9707	10915	9429	42729	40417	22965	7373	11231	9078	22298.8	35370	9227	0.261	-1.939	0.000106291	0.00835757	0.0685	0.2456	0.1802	0.1802	TRUE	1.1524
ENSOARG00000017982	1668	1095	890	316	239	480	1385	1533	947	240	246	462	802.18	1288	316	0.245	-2.028	0.000113815	0.0086212	0.1052	0.2562	0.1971	0.1971	TRUE	1.1262
ENSOARG00000000741	27965	15685	17261	3223	7040	5691	23220	21958	18369	2448	7244	5479	13119.5	21182	5057	0.239	-2.067	0.000121859	0.00862679	0.1219	0.2458	0.2084	0.2084	TRUE	2.4864
ENSOARG00000006068	9197	3308	9874	1935	2330	1905	7637	4631	10508	1470	2397	1834	4746.04	7592	1900	0.25	-1.998	0.000122921	0.00862679	0.1047	0.247	0.1948	0.1948	TRUE	0.0764
ENSOARG00000013740	538	67	1054	148	49	67	447	94	1122	112	50	65	314.91	554	76	0.137	-2.869	0.000120873	0.00862679	0.6327	0.2732	0.3943	0.3943	TRUE	0.1535
ENSOARG00000012610	66146	16837	17726	12944	6375	5292	54923	23570	18864	9832	6559	5095	19807.1	32452	7162	0.221	-2.18	0.000129278	0.00888053	0.2396	0.2456	0.2336	0.2336	TRUE	1.5612
ENSOARG00000000729	476	144	1256	45	92	152	395	202	1337	34	95	146	368.1	645	92	0.142	-2.815	0.000130593	0.00892363	0.6217	0.2691	0.3843	0.3843	TRUE	0.7672
ENSOARG00000007092	5436	844	813	754	244	318	4514	1182	865	573	251	306	1281.71	2187	377	0.172	-2.537	0.000151947	0.0100139	0.4552	0.252	0.3219	0.3219	TRUE	3.4277
ENSOARG00000005238	66	17	39	2	5	4	55	24	42	2	5	4	21.77	40	4	0.086	-3.547	0.000154266	0.0101153	0	0.6503	0.4869	0.4869	TRUE	0.1413
ENSOARG00000020769	2207	849	1594	450	484	502	1833	1189	1696	342	498	483	1006.74	1573	441	0.28	-1.835	0.000190088	0.0114787	0.0447	0.2539	0.1728	0.1728	TRUE	0.546
ENSOARG00000010493	882	273	704	162	207	121	732	382	749	123	213	116	386.04	621	151	0.243	-2.044	0.00019181	0.011529	0.1133	0.268	0.2125	0.2125	TRUE	1.356
ENSOARG00000003361	92691	49432	71445	29849	25152	20713	76964	69200	76030	22672	25879	19942	48447.8	74065	22831	0.308	-1.698	0.000208322	0.0122939	0.0101	0.2453	0.151	0.151	TRUE	0.1669
ENSOARG00000013883	117	123	828	13	73	53	97	172	881	10	75	51	214.41	383	45	0.118	-3.085	0.000226276	0.013141	0.917	0.2863	0.4927	0.4927	TRUE	2.5473
ENSOARG00000026925	5080	2224	2541	951	1114	1033	4218	3113	2704	722	1146	995	2149.77	3345	954	0.285	-1.81	0.000225581	0.013141	0.0517	0.2493	0.1728	0.1728	TRUE	0.3464
ENSOARG00000010137	16995	12312	20568	8387	5015	3795	14111	17236	21888	6370	5160	3654	11403.2	17745	5061	0.285	-1.81	0.000237152	0.0135042	0.0603	0.2459	0.1746	0.1746	TRUE	0.1893
ENSOARG00000001055	40512	41323	42515	8824	16352	12355	33638	57848	45243	6702	16825	11895	28692	45576	11807	0.259	-1.949	0.000249796	0.0139668	0.1271	0.2455	0.204	0.204	TRUE	0.2101
ENSOARG00000025779	13	111	104	5	0	16	11	155	111	4	0	15	49.34	92	6	0.069	-3.848	0.000250656	0.0139668	1.7165	0.4239	0.7186	0.7186	TRUE	0.4056
ENSOARG00000005477	4980	2703	3124	1183	816	1568	4135	3784	3324	899	840	1510	2415.2	3748	1083	0.289	-1.792	0.000286384	0.0154916	0.0637	0.2488	0.1752	0.1752	TRUE	1.3385
ENSOARG00000007929	17814	2919	7917	3829	1883	1498	14791	4086	8425	2908	1937	1442	5598.47	9101	2096	0.23	-2.118	0.000287567	0.0154916	0.2379	0.2467	0.2457	0.2457	TRUE	0.1197
ENSOARG00000005542	72034	32788	38728	21773	15516	12972	59812	45900	41213	16538	15965	12489	31986.1	48975	14997	0.306	-1.707	0.000294951	0.0155665	0.0301	0.2454	0.1603	0.1603	TRUE	0.4193
ENSOARG00000026371	78	81	45	4	18	9	65	113	48	3	19	9	42.71	75	10	0.132	-2.919	0.000296181	0.0155681	0.3345	0.4516	0.4156	0.4156	TRUE	0.6698
ENSOARG00000002338	312	23	474	29	33	55	259	32	504	22	34	53	150.77	265	36	0.137	-2.872	0.000301598	0.0156143	0.7125	0.3037	0.4405	0.4405	TRUE	0.0659
ENSOARG00000007687	849	539	1271	366	268	228	705	755	1353	278	276	220	597.55	938	258	0.275	-1.863	0.000301871	0.0156143	0.0785	0.2599	0.1891	0.1891	TRUE	1.7893
ENSOARG00000011360	746	307	867	143	219	167	619	430	923	109	225	161	411.09	657	165	0.251	-1.996	0.000300597	0.0156143	0.1287	0.2666	0.2162	0.2162	TRUE	0.1409
ENSOARG00000014949	57620	28840	36528	14620	15168	13421	47843	40373	38872	11105	15607	12921	27786.9	42363	13211	0.312	-1.681	0.000304263	0.0156725	0.0211	0.2455	0.1561	0.1561	TRUE	0.3077
ENSOARG00000015236	117	11	134	19	10	6	97	15	143	14	10	6	47.61	85	10	0.12	-3.061	0.000314485	0.0160116	0.5441	0.4304	0.4689	0.4689	TRUE	0.1338
ENSOARG00000001965	1785	1403	1217	247	509	502	1482	1964	1295	188	524	483	989.32	1580	398	0.252	-1.989	0.000316135	0.0160327	0.1565	0.2541	0.2183	0.2183	TRUE	1.4249
ENSOARG00000016542	6536	2073	1813	1273	713	1008	5427	2902	1929	967	734	970	2154.9	3419	890	0.26	-1.941	0.000333614	0.0167232	0.1499	0.2493	0.2104	0.2104	TRUE	0.3112
ENSOARG00000007439	2369	1367	1256	652	540	568	1967	1914	1337	495	556	547	1135.84	1739	533	0.306	-1.707	0.000338737	0.0169147	0.0237	0.2529	0.1624	0.1624	TRUE	0.4947
ENSOARG00000000152	22	4	35	1	0	0	18	6	37	1	0	0	10.31	20	0	0.016	-5.971	0.000365683	0.0178943	0.6434	1.1004	0.9964	0.9964	TRUE	0.125
ENSOARG00000014922	2091	509	968	459	279	321	1736	713	1030	349	287	309	737.27	1160	315	0.272	-1.881	0.000366624	0.0178943	0.104	0.2571	0.1989	0.1989	TRUE	0.2454
ENSOARG00000014529	1806	739	641	468	264	279	1500	1035	682	355	272	269	685.33	1072	299	0.279	-1.844	0.000392463	0.0190125	0.0836	0.258	0.193	0.193	TRUE	0.1108
ENSOARG00000017111	22869	8158	10674	4629	4453	4659	18989	11420	11359	3516	4582	4486	9058.57	13923	4195	0.301	-1.731	0.000398747	0.0191738	0.0593	0.2461	0.1721	0.1721	TRUE	1.2395
ENSOARG00000019142	40	15	57	7	4	1	33	21	61	5	4	1	20.88	38	3	0.091	-3.451	0.000398215	0.0191738	0.2354	0.6676	0.5402	0.5402	TRUE	0.2059
ENSOARG00000017307	329	130	240	67	69	70	273	182	255	51	71	67	149.97	237	63	0.266	-1.911	0.00040448	0.0193777	0.0306	0.304	0.2008	0.2008	TRUE	0.4352
ENSOARG00000003689	21979	13092	15884	5860	7085	5156	18250	18328	16903	4451	7290	4964	11697.6	17827	5568	0.312	-1.679	0.000419304	0.019724	0.0377	0.2459	0.1631	0.1631	TRUE	0.892
ENSOARG00000008765	5448	2382	2455	1263	1052	1226	4524	3335	2613	959	1082	1180	2282.14	3491	1074	0.308	-1.7	0.000445963	0.0204931	0.0426	0.249	0.1684	0.1684	TRUE	0.1612
ENSOARG00000009579	85	100	197	4	34	24	71	140	210	3	35	23	80.22	140	20	0.144	-2.791	0.000446703	0.0204931	0.5951	0.3551	0.429	0.429	TRUE	0.1803
ENSOARG00000012621	25	13	98	8	4	0	21	18	104	6	4	0	25.57	48	3	0.072	-3.792	0.000449819	0.0205634	1.0459	0.59	0.6978	0.6978	TRUE	8.4378
ENSOARG00000014150	2032	947	1366	492	533	495	1687	1326	1454	374	548	477	977.55	1489	466	0.313	-1.676	0.000467194	0.0206122	0.0232	0.2542	0.1639	0.1639	TRUE	0.3556
ENSOARG00000002264	771	445	295	132	156	168	640	623	314	100	161	162	333.26	526	141	0.268	-1.901	0.000475761	0.0208676	0.1043	0.2716	0.2091	0.2091	TRUE	1.4487
ENSOARG00000001748	1184	1277	1064	620	352	169	983	1788	1132	471	362	163	816.48	1301	332	0.255	-1.97	0.000478829	0.0209314	0.1775	0.256	0.2275	0.2275	TRUE	1.3963
ENSOARG00000008817	1910	4375	4767	798	452	1653	1586	6125	5073	606	465	1591	2574.35	4261	887	0.208	-2.263	0.0004904	0.0211524	0.3934	0.2486	0.3031	0.3031	TRUE	0.6913
ENSOARG00000018681	10522	8180	9903	2034	3670	3522	8737	11451	10538	1545	3776	3391	6573.06	10242	2904	0.284	-1.818	0.000493664	0.0211575	0.1126	0.2465	0.1961	0.1961	TRUE	2.0408
ENSOARG00000013126	15903	4907	4538	3696	2060	1858	13205	6869	4829	2807	2120	1789	5269.82	8301	2239	0.27	-1.891	0.000500639	0.0213108	0.1649	0.2468	0.2124	0.2124	TRUE	0.4282
ENSOARG00000004773	10	142	18	12	3	6	8	199	19	9	3	6	40.7	75	6	0.081	-3.634	0.000512238	0.0214528	1.172	0.4618	0.7055	0.7055	TRUE	7.2439
ENSOARG00000011986	1293	423	703	313	186	289	1074	592	748	238	191	278	520.21	805	236	0.293	-1.771	0.000515171	0.0215063	0.0595	0.2621	0.1848	0.1848	TRUE	0.2298
ENSOARG00000011605	86341	30718	40592	25042	13798	16164	71691	43002	43197	19021	14197	15562	34445.1	52630	16260	0.309	-1.695	0.000519896	0.021634	0.0608	0.2454	0.1718	0.1718	TRUE	1.2293
ENSOARG00000025944	5369	2059	3818	1178	1367	1282	4458	2882	4063	895	1407	1234	2489.83	3801	1179	0.31	-1.69	0.000546885	0.0225417	0.0468	0.2487	0.1717	0.1717	TRUE	0.4267
ENSOARG00000021075	568	39	128	71	30	22	472	55	136	54	31	21	128.07	221	35	0.16	-2.643	0.000559745	0.0229248	0.5897	0.314	0.4075	0.4075	TRUE	0.5861
ENSOARG00000005925	10040	2708	3048	2114	1280	1397	8336	3791	3244	1606	1317	1345	3273.12	5124	1423	0.278	-1.849	0.000562727	0.0229745	0.1545	0.2479	0.2066	0.2066	TRUE	2.5915
ENSOARG00000007112	53	41	67	7	13	10	44	57	71	5	13	10	33.5	57	9	0.163	-2.62	0.000577909	0.0234468	0.0557	0.5084	0.3594	0.3594	TRUE	0.1995
ENSOARG00000009670	855	56	114	76	13	60	710	78	121	58	13	58	173.08	303	43	0.142	-2.819	0.000588744	0.0237381	0.8351	0.2961	0.4723	0.4723	TRUE	5.5078
ENSOARG00000023941	28	24	43	8	2	2	23	34	46	6	2	2	18.78	34	3	0.101	-3.315	0.000640784	0.02521	0.1053	0.7148	0.5306	0.5306	TRUE	0.3174
ENSOARG00000004972	77	65	154	39	20	14	64	91	164	30	21	13	63.75	106	21	0.201	-2.318	0.000660418	0.0256778	0.1693	0.3835	0.3072	0.3072	TRUE	0.3059
ENSOARG00000009552	807	702	915	64	254	279	670	983	974	49	261	269	534.18	876	193	0.22	-2.184	0.000665361	0.0257446	0.3547	0.2617	0.2937	0.2937	TRUE	4.797
ENSOARG00000011931	2974	1606	2559	991	1000	597	2469	2248	2723	753	1029	575	1632.88	2480	786	0.317	-1.659	0.000675103	0.0258837	0.0458	0.2506	0.1708	0.1708	TRUE	0.8711
ENSOARG00000026846	44	79	56	11	14	13	37	111	60	8	14	13	40.33	69	12	0.171	-2.552	0.00068099	0.0259276	0.176	0.4638	0.3597	0.3597	TRUE	0.2068
ENSOARG00000003957	3756	2713	2823	1198	1184	1205	3119	3798	3004	910	1218	1160	2201.52	3307	1096	0.331	-1.593	0.000684128	0.0259709	0.0187	0.2492	0.158	0.158	TRUE	0.2661
ENSOARG00000008957	16813	10477	15733	4699	5942	5250	13960	14667	16743	3569	6114	5055	10017.9	15123	4913	0.325	-1.622	0.000709078	0.0266729	0.0382	0.246	0.1653	0.1653	TRUE	0.6985
ENSOARG00000003547	258	2117	2506	308	483	298	214	2964	2667	234	497	287	1143.74	1948	339	0.174	-2.522	0.000749717	0.027496	0.6985	0.2529	0.4017	0.4017	TRUE	2.1711
ENSOARG00000006486	64	81	40	25	7	7	53	113	43	19	7	7	40.34	70	11	0.16	-2.647	0.000747813	0.027496	0.2598	0.4638	0.395	0.395	TRUE	1.0957
ENSOARG00000013272	82114	45195	63457	19227	25855	24153	68182	63269	67529	14604	26603	23254	43906.6	66327	21487	0.324	-1.626	0.000755967	0.0275694	0.0423	0.2454	0.1679	0.1679	TRUE	0.9612
ENSOARG00000003848	99497	53512	76760	33555	30495	26760	82615	74912	81686	25487	31377	25764	53640	79738	27543	0.345	-1.534	0.000781058	0.0280273	0.0086	0.2453	0.1502	0.1502	TRUE	0.1815
ENSOARG00000017417	325	345	310	85	140	85	270	483	330	65	144	82	228.86	361	97	0.268	-1.899	0.000781476	0.0280273	0.121	0.2837	0.2241	0.2241	TRUE	0.608
ENSOARG00000018994	346	124	103	43	67	24	287	174	110	33	69	23	115.87	190	42	0.218	-2.198	0.000779948	0.0280273	0.2446	0.3213	0.2945	0.2945	TRUE	0.2532
ENSOARG00000005473	386517	79692	202902	41160	74414	65819	320936	111561	215923	31263	76566	63369	136603	216140	57066	0.264	-1.921	0.000809339	0.0287019	0.2006	0.2452	0.2371	0.2371	TRUE	0.074
ENSOARG00000018820	83	52	174	35	25	9	69	73	185	27	26	9	64.64	109	21	0.187	-2.42	0.00081687	0.0287019	0.2863	0.3816	0.3493	0.3493	TRUE	3.6886
ENSOARG00000009775	692	95	85	48	35	76	575	133	90	36	36	73	157.28	266	48	0.182	-2.457	0.000824629	0.02878	0.522	0.3012	0.3775	0.3775	TRUE	3.4566
ENSOARG00000005514	6932	2453	5071	1029	2140	1077	5756	3434	5396	782	2202	1037	3101.1	4862	1340	0.276	-1.859	0.000828522	0.0288384	0.1919	0.248	0.2225	0.2225	TRUE	3.8035
ENSOARG00000010859	2691	719	1505	764	474	404	2234	1007	1602	580	488	389	1049.91	1614	486	0.301	-1.733	0.000853656	0.0296337	0.0898	0.2536	0.1933	0.1933	TRUE	0.0846
ENSOARG00000019826	26799	11179	16543	6448	6770	6948	22252	15650	17605	4898	6966	6689	12343.1	18502	6184	0.334	-1.581	0.000869579	0.030106	0.0331	0.2459	0.1624	0.1624	TRUE	0.317
ENSOARG00000013041	35046	14585	13823	9302	6402	7413	29100	20418	14710	7065	6587	7137	14169.5	21409	6930	0.324	-1.627	0.000897755	0.0306725	0.0581	0.2458	0.173	0.173	TRUE	0.1462
ENSOARG00000009240	296	112	236	86	58	66	246	157	251	65	60	64	140.38	218	63	0.288	-1.795	0.000933626	0.0311838	0.0305	0.308	0.2021	0.2021	TRUE	0.63
ENSOARG00000014457	62013	47259	51697	16748	22664	21063	51491	66158	55014	12721	23319	20279	38163.8	57554	18773	0.326	-1.616	0.00092624	0.0311838	0.051	0.2454	0.1716	0.1716	TRUE	0.9734
ENSOARG00000024490	186	17	15	10	3	11	154	24	16	8	3	11	35.91	65	7	0.109	-3.192	0.000921919	0.0311838	0.7972	0.4907	0.5962	0.5962	TRUE	8.7599
ENSOARG00000017675	1076	1128	923	232	443	357	893	1579	982	176	456	344	738.42	1151	325	0.282	-1.824	0.000953337	0.0314142	0.143	0.2571	0.2179	0.2179	TRUE	1.6455
ENSOARG00000008793	458	206	535	47	138	125	380	288	569	36	142	120	256.01	412	99	0.24	-2.058	0.000987529	0.0322138	0.2671	0.2796	0.2752	0.2752	TRUE	0.5824
ENSOARG00000000797	1291	1146	740	354	395	402	1072	1604	787	269	406	387	754.35	1154	354	0.307	-1.705	0.00099965	0.0324071	0.0838	0.2569	0.1917	0.1917	TRUE	0.196
ENSOARG00000001297	70	135	272	16	39	50	58	189	289	12	40	48	106.16	179	33	0.187	-2.422	0.00100094	0.0324071	0.4611	0.3282	0.3736	0.3736	TRUE	0.0944
ENSOARG00000003677	82890	47665	53779	26489	24195	23785	68826	66727	57230	20120	24895	22900	43449.4	64261	22638	0.352	-1.505	0.00101592	0.0327287	0.0102	0.2454	0.1512	0.1512	TRUE	0.1159
ENSOARG00000000129	87096	62841	89139	30364	36297	26032	72318	87972	94859	23063	37347	25063	56770.2	85050	28491	0.335	-1.578	0.00102482	0.0327715	0.046	0.2453	0.1664	0.1664	TRUE	0.9049
ENSOARG00000004709	4778	2087	2478	1265	1142	1138	3967	2922	2637	961	1175	1096	2126.24	3175	1077	0.339	-1.56	0.00102294	0.0327715	0.0285	0.2493	0.162	0.162	TRUE	0.5797
ENSOARG00000014889	70762	28643	38327	21053	16789	15240	58756	40098	40787	15991	17274	14673	31262.9	46547	15979	0.343	-1.542	0.00102997	0.0327747	0.0291	0.2454	0.1591	0.1591	TRUE	0.6447
ENSOARG00000018898	1187	187	2417	297	352	184	986	262	2572	226	362	177	764.07	1273	255	0.2	-2.32	0.00104705	0.0331015	0.5584	0.2567	0.359	0.359	TRUE	0.2132
ENSOARG00000002754	716	16	576	144	8	8	595	22	613	109	8	8	225.86	410	42	0.102	-3.29	0.0010556	0.0332641	1.6598	0.2842	0.7148	0.7148	TRUE	16.8524
ENSOARG00000003264	33810	9910	12025	3424	7566	4520	28073	13873	12797	2601	7785	4352	11580	18248	4913	0.269	-1.893	0.0010769	0.03369	0.2531	0.2459	0.2415	0.2415	TRUE	2.7414
ENSOARG00000017319	748	306	488	255	142	175	621	428	519	194	146	168	346.17	523	169	0.324	-1.626	0.00109414	0.0339843	0.0242	0.2706	0.1749	0.1749	TRUE	0.0948
ENSOARG00000026669	1724	797	1754	211	678	238	1431	1116	1867	160	698	229	916.8	1471	362	0.246	-2.023	0.00111643	0.0344289	0.3151	0.2548	0.2759	0.2759	TRUE	1.3175
ENSOARG00000007926	1046	688	710	203	367	260	869	963	756	154	378	250	561.56	863	261	0.302	-1.727	0.0011261	0.0346448	0.0959	0.2609	0.2002	0.2002	TRUE	1.2175
ENSOARG00000018827	3123	1810	1298	802	723	783	2593	2534	1381	609	744	754	1435.86	2169	702	0.324	-1.627	0.0011384	0.0349405	0.0645	0.2513	0.1793	0.1793	TRUE	1.2225
ENSOARG00000009241	73	12	53	11	6	4	61	17	56	8	6	4	25.37	45	6	0.138	-2.861	0.00114893	0.0351805	0.2414	0.5928	0.4717	0.4717	TRUE	2.0013
ENSOARG00000008454	982	886	771	297	308	392	815	1240	820	226	317	377	632.68	958	307	0.32	-1.645	0.0011699	0.0357385	0.0602	0.2591	0.1829	0.1829	TRUE	0.7793
ENSOARG00000020361	1215	848	912	581	309	323	1009	1187	971	441	318	311	706.12	1056	357	0.338	-1.564	0.00118633	0.0359486	0.0243	0.2577	0.166	0.166	TRUE	0.5012
ENSOARG00000008908	568	225	153	106	80	102	472	315	163	81	82	98	201.74	317	87	0.275	-1.864	0.00121201	0.0364249	0.136	0.2889	0.2321	0.2321	TRUE	0.0781
ENSOARG00000010868	342	143	182	121	42	54	284	200	194	92	43	52	144.16	226	62	0.277	-1.854	0.00122691	0.0366183	0.0892	0.3063	0.2274	0.2274	TRUE	1.6205
ENSOARG00000011162	3733	3040	2120	928	1159	1201	3100	4256	2256	705	1193	1156	2110.84	3204	1018	0.318	-1.654	0.00122561	0.0366183	0.0837	0.2493	0.1881	0.1881	TRUE	0.124
ENSOARG00000013400	5996	4792	2742	1748	1404	1915	4979	6708	2918	1328	1445	1844	3203.49	4868	1539	0.316	-1.662	0.0012468	0.036957	0.0908	0.2479	0.1906	0.1906	TRUE	0.1012
ENSOARG00000018519	49989	24220	31832	14385	13866	14199	41507	33906	33875	10926	14267	13670	24691.9	36429	12954	0.356	-1.492	0.00126755	0.0374013	0.0167	0.2455	0.1543	0.1543	TRUE	0.2295
ENSOARG00000018640	526	17	137	77	7	9	437	24	146	58	7	9	113.45	202	25	0.123	-3.02	0.00127063	0.0374074	1.2108	0.3229	0.612	0.612	TRUE	0.2902
ENSOARG00000003184	3572	648	1462	694	511	539	2966	907	1556	527	526	519	1166.79	1810	524	0.289	-1.789	0.00127889	0.0374214	0.1674	0.2527	0.2211	0.2211	TRUE	0.243
ENSOARG00000020259	42142	12546	12911	10229	5769	6966	34992	17563	13740	7769	5936	6707	14451.1	22098	6804	0.308	-1.699	0.00131382	0.0380744	0.1404	0.2458	0.2015	0.2015	TRUE	0.8941
ENSOARG00000004515	41583	6906	12427	5748	6885	4138	34528	9668	13224	4366	7084	3984	12142.3	19140	5145	0.269	-1.895	0.00136181	0.0388581	0.3005	0.2459	0.2523	0.2523	TRUE	1.3851
ENSOARG00000004995	253	118	82	63	40	31	210	165	87	48	41	30	96.9	154	40	0.257	-1.959	0.00136114	0.0388581	0.1143	0.3362	0.2546	0.2546	TRUE	0.1631
ENSOARG00000001839	62	9	13	4	0	2	51	13	14	3	0	2	13.81	26	2	0.066	-3.932	0.00138017	0.0392094	0.574	0.8836	0.8017	0.8017	TRUE	5.0387
ENSOARG00000017824	726	230	249	153	141	52	603	322	265	116	145	50	250.19	397	104	0.262	-1.935	0.00137785	0.0392094	0.2169	0.2804	0.2578	0.2578	TRUE	0.9768
ENSOARG00000011763	15511	11660	13449	3830	5924	5560	12879	16323	14312	2909	6095	5353	9645.26	14505	4786	0.33	-1.6	0.00143637	0.0402773	0.0676	0.2461	0.1814	0.1814	TRUE	1.2797
ENSOARG00000015059	487	196	161	145	45	74	404	274	171	110	46	71	179.63	283	76	0.268	-1.898	0.00146548	0.0406546	0.1679	0.2943	0.2487	0.2487	TRUE	0.1133
ENSOARG00000001499	8468	1158	6099	1961	1468	1095	7031	1621	6490	1489	1510	1054	3199.48	5047	1351	0.268	-1.901	0.00150688	0.0410883	0.277	0.2479	0.2582	0.2582	TRUE	2.9653
ENSOARG00000004877	1978	728	922	546	404	420	1642	1019	981	415	416	404	812.91	1214	412	0.339	-1.561	0.00150634	0.0410883	0.0444	0.256	0.1728	0.1728	TRUE	1.1471
ENSOARG00000005938	1564	1159	2859	679	663	701	1299	1622	3042	516	682	675	1306.07	1988	624	0.314	-1.671	0.00149897	0.0410883	0.1186	0.2519	0.1987	0.1987	TRUE	0.8432
ENSOARG00000009735	1048	340	719	223	229	281	870	476	765	169	236	271	464.47	704	225	0.32	-1.645	0.00151593	0.0410883	0.0719	0.2641	0.1911	0.1911	TRUE	0.3761
ENSOARG00000012344	1711	398	1121	279	428	275	1421	557	1193	212	440	265	681.31	1057	306	0.289	-1.791	0.00151238	0.0410883	0.1747	0.2581	0.2277	0.2277	TRUE	0.3674
ENSOARG00000014076	4125	899	910	933	383	412	3425	1259	968	709	394	397	1191.9	1884	500	0.265	-1.914	0.00150527	0.0410883	0.2764	0.2526	0.261	0.261	TRUE	2.0832
ENSOARG00000012691	60262	42531	47845	18128	23347	18814	50037	59539	50915	13769	24022	18114	36066.1	53497	18635	0.348	-1.521	0.00152801	0.0411581	0.0429	0.2454	0.1661	0.1661	TRUE	0.7824
ENSOARG00000006720	117	52	64	13	21	23	97	73	68	10	22	22	48.61	79	18	0.224	-2.16	0.00153979	0.0412508	0.059	0.4266	0.3026	0.3026	TRUE	0.9419
ENSOARG00000013569	123	83	122	43	35	28	102	116	130	33	36	27	73.96	116	32	0.275	-1.864	0.0015392	0.0412508	0	0.3644	0.2305	0.2305	TRUE	0.1025
ENSOARG00000001638	16424	8777	9472	5158	4680	4497	13637	12287	10080	3918	4815	4330	8177.8	12001	4354	0.363	-1.463	0.00160286	0.0426712	0.0163	0.2462	0.1547	0.1547	TRUE	0.173
ENSOARG00000003793	65447	32791	38974	12941	22150	14037	54342	45904	41475	9829	22790	13514	31309.3	47240	15378	0.326	-1.619	0.00160391	0.0426712	0.1038	0.2454	0.1897	0.1897	TRUE	2.1321
ENSOARG00000014339	175201	57379	77626	39357	34624	40572	145474	80325	82607	29894	35625	39062	68831.2	102802	34860	0.339	-1.56	0.00162109	0.0428648	0.0735	0.2453	0.1766	0.1766	TRUE	1.615
ENSOARG00000009651	90	1	30	4	1	4	75	1	32	3	1	4	19.33	36	3	0.073	-3.768	0.00166249	0.0433416	1.1685	0.7014	0.8481	0.8481	TRUE	0.0851
ENSOARG00000001689	1976	783	870	589	417	384	1641	1096	926	447	429	370	818.14	1221	415	0.34	-1.556	0.00169265	0.0439514	0.0491	0.2559	0.1754	0.1754	TRUE	0.5053
ENSOARG00000004184	16	26	30	6	2	1	13	36	32	5	2	1	14.86	27	3	0.095	-3.389	0.00170008	0.0439707	0.2146	0.8385	0.644	0.644	TRUE	0.6769
ENSOARG00000011539	1539	524	536	486	164	240	1278	734	570	369	169	231	558.46	861	256	0.298	-1.747	0.00179791	0.0455016	0.1582	0.261	0.2233	0.2233	TRUE	0.5092
ENSOARG00000011117	887	897	906	306	342	410	737	1256	964	232	352	395	655.9	986	326	0.331	-1.594	0.00181107	0.0457454	0.0692	0.2586	0.1863	0.1863	TRUE	0.1264
ENSOARG00000020410	129	12	49	5	13	10	107	17	52	4	13	10	33.81	59	9	0.15	-2.736	0.00187459	0.0468034	0.4796	0.506	0.4971	0.4971	TRUE	0.1149
ENSOARG00000001753	574	384	209	178	124	122	477	538	222	135	128	117	269.47	412	127	0.308	-1.701	0.0019202	0.0473188	0.1016	0.2779	0.2117	0.2117	TRUE	0.77
ENSOARG00000007661	480	263	255	156	120	110	399	368	271	118	123	106	230.99	346	116	0.335	-1.577	0.00194529	0.0475626	0.0208	0.2833	0.1813	0.1813	TRUE	0.406
ENSOARG00000012370	22	18	14	3	0	1	18	25	15	2	0	1	10.27	19	1	0.059	-4.092	0.00195126	0.0476188	0	1.1041	0.8298	0.8298	TRUE	0.5673
ENSOARG00000026141	0	6	73	2	0	1	0	8	78	2	0	1	14.76	29	1	0.03	-5.062	0.00196111	0.0477693	3.4216	0.8426	1.3774	1.3774	TRUE	1.7381
ENSOARG00000003647	1210	350	1573	435	282	339	1005	490	1674	330	290	326	685.92	1056	315	0.299	-1.743	0.00198402	0.047915	0.173	0.258	0.2269	0.2269	TRUE	0.1116
ENSOARG00000009994	52	17	138	3	14	15	43	24	147	2	14	14	40.83	71	10	0.144	-2.796	0.00197608	0.047915	0.6912	0.4612	0.5364	0.5364	TRUE	0.9344
ENSOARG00000013140	345	280	284	80	141	96	286	392	302	61	145	92	213.15	327	99	0.304	-1.719	0.00199292	0.047915	0.0971	0.2865	0.2165	0.2165	TRUE	1.5606
ENSOARG00000013574	1853	1027	853	663	419	436	1539	1438	908	504	431	420	873.08	1295	452	0.349	-1.52	0.00197995	0.047915	0.0428	0.2553	0.1725	0.1725	TRUE	0.8208
ENSOARG00000019122	774	699	386	251	213	249	643	979	411	191	219	240	446.92	678	217	0.32	-1.645	0.0019832	0.047915	0.0956	0.2649	0.201	0.201	TRUE	0.1348
ENSOARG00000018139	2	17	20	0	0	1	2	24	21	0	0	1	7.95	16	0	0.021	-5.571	0.00201283	0.048039	1.1665	1.3543	1.3094	1.3094	TRUE	2.3227
ENSOARG00000019405	1318	966	1514	288	466	600	1094	1352	1611	219	479	578	888.95	1352	425	0.314	-1.67	0.00201288	0.048039	0.1311	0.2551	0.2092	0.2092	TRUE	0.5144
ENSOARG00000011322	12352	3452	3904	2977	2317	1311	10256	4832	4155	2261	2384	1262	4191.76	6414	1969	0.307	-1.704	0.00207722	0.0490054	0.1842	0.2473	0.2204	0.2204	TRUE	2.5263
ENSOARG00000019952	343	174	240	100	100	84	285	244	255	76	103	81	173.92	261	87	0.331	-1.595	0.00207849	0.0490054	0.0064	0.2959	0.186	0.186	TRUE	0.2557
ENSOARG00000000807	1066	314	696	265	279	191	885	440	741	201	287	184	456.27	689	224	0.325	-1.62	0.00210633	0.0491842	0.0864	0.2645	0.1973	0.1973	TRUE	0.2392
ENSOARG00000011185	9009	5606	6901	3428	3314	2532	7480	7848	7344	2604	3410	2438	5187.24	7557	2817	0.373	-1.424	0.00216212	0.0498594	0.0173	0.2469	0.1551	0.1551	TRUE	0.4112
ENSOARG00000007806	83	0	15	3	0	1	69	0	16	2	0	1	14.69	28	1	0.04	-4.659	0.0021688	0.0499247	2.9153	0.8456	1.2404	1.2404	TRUE	0.3241
ENSOARG00000010819	1165	471	567	394	257	206	967	659	603	299	264	198	498.68	743	254	0.342	-1.549	0.00217983	0.0499588	0.0512	0.2628	0.1816	0.1816	TRUE	0.8293
ENSOARG00000015502	45667	26789	32805	12285	15852	14804	37919	37502	34910	9331	16310	14253	25037.5	36777	13298	0.362	-1.468	0.00218663	0.0499588	0.0373	0.2455	0.1653	0.1653	TRUE	0.8332
ENSOARG00000020541	237	30	153	49	30	25	197	42	163	37	31	24	82.29	134	31	0.229	-2.125	0.00219337	0.0499588	0.2837	0.3523	0.3281	0.3281	TRUE	0.505
ENSOARG00000025713	1748	1288	783	235	566	437	1451	1803	833	178	582	421	878.22	1362	394	0.289	-1.791	0.0021898	0.0499588	0.2265	0.2552	0.2448	0.2448	TRUE	0.3428

## Sheet: STAR+edgeR
Supplementary File S1. Results of differential gene expression analysis by STAR+edgeR method
Id	Treat_1_1	Treat_1_2	Treat_1_3	Treat_2_4	Treat_2_5	Treat_2_6	norm.Treat_1_1	norm.Treat_1_2	norm.Treat_1_3	norm.Treat_2_4	norm.Treat_2_5	norm.Treat_2_6	baseMean	Treat1	Treat2	FC	log2FoldChange	pvalue	padj	tagwise.dispersion	trended.dispersion
ENSOARG00000011251	6	0	4	220	270	1400	5	0	4	181	274	1364	304.69	3	606	171.763	7.424	1.52404e-12	9.0307e-09	0.4216	0.2781
ENSOARG00000014674	17970	10323	10832	406641	152703	93596	16070	14010	11826	334099	154998	91163	103695	13969	193420	13.847	3.791	4.24356e-11	1.25726e-07	0.1905	0.1823
ENSOARG00000019208	15	10	12	312	678	241	13	14	13	256	688	235	203.23	13	393	29.153	4.866	1.47404e-10	3.49377e-07	0.2839	0.3132
ENSOARG00000007940	0	1	0	96	81	63	0	1	0	79	82	61	37.3	0	74	148.744	7.217	1.05885e-09	2.09141e-06	0.4131	0.4957
ENSOARG00000004871	19496	14529	10378	67064	397584	226412	17435	19718	11330	55100	403561	220528	121279	16161	226396	14.009	3.808	7.55913e-09	9.4934e-06	0.25	0.1786
ENSOARG00000006033	43	120	86	2173	1037	1192	38	163	94	1785	1053	1161	715.69	98	1333	13.585	3.764	8.01063e-09	9.4934e-06	0.2428	0.2411
ENSOARG00000020507	3	15	8	1013	68	960	3	20	9	832	69	935	311.36	11	612	58.383	5.867	6.713e-09	9.4934e-06	0.467	0.2765
ENSOARG00000006817	16	46	52	2050	326	881	14	62	57	1684	331	858	501.13	44	958	21.579	4.432	1.25566e-08	1.14468e-05	0.3229	0.2511
ENSOARG00000018795	6	2	1	164	163	85	5	3	1	135	165	83	65.36	3	128	39.126	5.29	1.12509e-08	1.14468e-05	0.3756	0.4413
ENSOARG00000013298	9	19	13	609	210	238	8	26	14	500	213	232	165.56	16	315	19.829	4.31	1.90525e-08	1.41119e-05	0.3059	0.3347
ENSOARG00000014590	69	33	115	584	2117	941	62	45	126	480	2149	917	629.54	78	1182	15.238	3.93	2.96254e-08	2.06524e-05	0.2823	0.2439
ENSOARG00000017153	1	0	0	108	76	19	1	0	0	89	77	19	30.88	0	62	130.002	7.022	3.73286e-08	2.45767e-05	0.5095	0.5121
ENSOARG00000020633	7	4	13	359	91	201	6	5	14	295	92	196	101.5	8	194	22.171	4.471	1.05765e-07	6.2671e-05	0.3557	0.3915
ENSOARG00000014550	175	168	248	4561	1082	1599	156	228	271	3747	1098	1557	1176.39	218	2134	9.772	3.289	1.80933e-07	0.000102107	0.2382	0.2381
ENSOARG00000000450	49	148	60	678	1207	8005	44	201	66	557	1225	7797	1648.22	104	3193	30.92	4.95	2.52548e-07	0.000128903	0.4737	0.2412
ENSOARG00000012124	0	4	0	191	39	118	0	5	0	157	40	115	52.81	2	104	60.202	5.912	2.6943e-07	0.000128903	0.5314	0.4629
ENSOARG00000018568	0	2	1	65	30	154	0	3	1	53	30	150	39.61	1	78	61.174	5.935	2.71925e-07	0.000128903	0.5133	0.4903
ENSOARG00000000829	3299	7541	5132	68973	38696	47496	2950	10234	5603	56669	39278	46262	26832.6	6262	47403	7.57	2.92	4.77448e-07	0.000217625	0.2096	0.2156
ENSOARG00000018796	2	1	0	40	56	55	2	1	0	33	57	54	24.4	1	48	40.087	5.325	5.8702e-07	0.000257658	0.435	0.5322
ENSOARG00000003714	307	125	86	3361	1016	1220	275	170	94	2761	1031	1188	919.84	180	1660	9.244	3.209	6.30615e-07	0.00025797	0.2503	0.2381
ENSOARG00000011055	12	26	6	276	172	498	11	35	7	227	175	485	156.5	18	296	17.007	4.088	6.53034e-07	0.00025797	0.362	0.3411
ENSOARG00000020307	26	8	8	294	172	173	23	11	9	242	175	169	104.58	14	195	13.392	3.743	8.44989e-07	0.000323031	0.3154	0.388
ENSOARG00000018110	261	115	174	3723	716	1237	233	156	190	3059	727	1205	928.32	193	1664	8.603	3.105	1.34334e-06	0.000454855	0.2514	0.2381
ENSOARG00000005941	17	5	5	129	144	151	15	7	5	106	146	147	71.11	9	133	14.142	3.822	2.0234e-06	0.000666093	0.3434	0.4323
ENSOARG00000008480	0	0	1	35	38	19	0	0	1	29	39	19	14.49	0	29	58.873	5.88	2.37263e-06	0.000759946	0.4935	0.5745
ENSOARG00000007035	19	73	75	1069	443	625	17	99	82	878	450	609	355.78	66	646	9.813	3.295	3.11955e-06	0.000962931	0.2956	0.2679
ENSOARG00000015712	178	199	172	1522	1059	1186	159	270	188	1250	1075	1155	682.94	206	1160	5.644	2.497	3.28287e-06	0.000972633	0.1837	0.242
ENSOARG00000004328	1049	4448	1463	40041	19908	25343	938	6037	1597	32898	20207	24684	14393.6	2857	25930	9.076	3.182	5.084e-06	0.00140117	0.2964	0.2315
ENSOARG00000019656	5	7	29	336	249	129	4	10	32	276	253	126	116.68	15	218	14.267	3.835	5.01764e-06	0.00140117	0.3867	0.375
ENSOARG00000020252	22	0	12	302	197	143	20	0	13	248	200	139	103.36	11	196	17.338	4.116	5.69951e-06	0.00153511	0.4397	0.3894
ENSOARG00000002915	0	4	0	19	31	464	0	5	0	16	31	452	84.07	2	166	93.812	6.552	6.7451e-06	0.00173774	0.863	0.4137
ENSOARG00000016195	148	180	121	741	1224	1231	132	244	132	609	1242	1199	593.16	169	1017	6	2.585	7.61899e-06	0.00192112	0.2111	0.2455
ENSOARG00000010184	39	235	82	2943	807	1617	35	319	90	2418	819	1575	875.91	148	1604	10.878	3.443	8.45348e-06	0.00204453	0.3534	0.2385
ENSOARG00000001626	46	21	226	3047	568	1102	41	29	247	2503	577	1073	744.95	106	1384	13.108	3.712	1.0434e-05	0.00238342	0.4092	0.2404
ENSOARG00000015388	133	165	203	1008	774	1775	119	224	222	828	786	1729	651.2	188	1114	5.924	2.567	1.0458e-05	0.00238342	0.2153	0.2431
ENSOARG00000016884	1	3	1	33	63	37	1	4	1	27	64	36	22.19	2	42	20.973	4.39	1.70204e-05	0.00366744	0.4563	0.5402
ENSOARG00000011521	20	19	18	288	138	166	18	26	20	237	140	162	100.28	21	180	8.494	3.086	1.74489e-05	0.00369262	0.3001	0.393
ENSOARG00000020713	5	0	3	86	37	45	4	0	3	71	38	44	26.63	2	51	17.835	4.157	1.9182e-05	0.0039194	0.4484	0.5246
ENSOARG00000008550	106	33	18	526	605	268	95	45	20	432	614	261	244.42	53	436	8.162	3.029	1.99223e-05	0.00400167	0.3049	0.2958
ENSOARG00000000948	582	1097	655	8881	3452	5250	520	1489	715	7297	3504	5114	3106.42	908	5305	5.843	2.547	2.57082e-05	0.004914	0.2349	0.2494
ENSOARG00000012241	92	133	400	3513	1021	1410	82	181	437	2886	1036	1373	999.25	233	1765	7.571	2.92	2.53066e-05	0.004914	0.298	0.2378
ENSOARG00000017011	9	1	12	632	31	55	8	1	13	519	31	54	104.47	7	201	26.126	4.707	2.62348e-05	0.00493505	0.6372	0.3879
ENSOARG00000006314	5	1	8	150	60	43	4	1	9	123	61	42	40.1	5	75	14.938	3.901	2.87468e-05	0.0053231	0.4458	0.489
ENSOARG00000011658	148	531	278	2459	2454	3154	132	721	304	2020	2491	3072	1456.63	386	2528	6.563	2.714	3.08417e-05	0.00553796	0.2679	0.2398
ENSOARG00000018182	5	10	25	211	205	106	4	14	27	173	208	103	88.34	15	161	10.671	3.416	3.3843e-05	0.00589814	0.3835	0.4079
ENSOARG00000015775	147	1105	294	8020	5389	6188	131	1500	321	6589	5470	6027	3339.76	651	6029	9.27	3.213	3.53851e-05	0.00607752	0.3661	0.2499
ENSOARG00000015936	29	36	25	877	138	143	26	49	27	721	140	139	183.67	34	333	9.806	3.294	3.73246e-05	0.00615798	0.3748	0.3235
ENSOARG00000018483	35	20	53	276	284	265	31	27	58	227	288	258	148.24	39	258	6.621	2.727	3.76588e-05	0.00615798	0.2671	0.3472
ENSOARG00000002129	1339	3616	5213	18570	34933	24607	1197	4908	5691	15257	35458	23967	14413.2	3932	24894	6.331	2.662	3.91564e-05	0.00627084	0.2669	0.2315
ENSOARG00000003344	3	6	41	413	305	125	3	8	45	339	310	122	137.71	19	257	13.792	3.786	4.24918e-05	0.00671428	0.4781	0.3556
ENSOARG00000003329	39	18	29	455	201	120	35	24	32	374	204	117	130.95	30	232	7.594	2.925	4.40965e-05	0.00687616	0.3074	0.3614
ENSOARG00000020219	330	255	591	2688	1683	2243	295	346	645	2208	1708	2185	1231.32	429	2034	4.742	2.246	4.60355e-05	0.00708528	0.1987	0.2383
ENSOARG00000008399	273	320	162	1846	1066	1612	244	434	177	1517	1082	1570	837.35	285	1390	4.877	2.286	4.71413e-05	0.00716246	0.2053	0.2389
ENSOARG00000017994	40	58	19	2261	98	172	36	79	21	1858	99	168	376.65	45	708	15.723	3.975	5.29559e-05	0.00784475	0.5417	0.2645
ENSOARG00000011993	32	5	31	677	129	104	29	7	34	556	131	101	142.95	23	263	11.259	3.493	5.38038e-05	0.00787197	0.431	0.3512
ENSOARG00000013024	5	3	19	171	70	134	4	4	21	140	71	131	61.89	10	114	11.523	3.526	5.62576e-05	0.00804869	0.4226	0.447
ENSOARG00000026360	2	1	2	48	25	28	2	1	2	39	25	27	16.24	2	30	16.081	4.007	5.63701e-05	0.00804869	0.4356	0.5651
ENSOARG00000015468	21	35	54	288	335	266	19	48	59	237	340	259	160.16	42	279	6.681	2.74	6.00677e-05	0.00825801	0.2851	0.3385
ENSOARG00000019080	2625	886	1947	10168	9524	8202	2347	1202	2126	8354	9667	7989	5280.95	1892	8670	4.582	2.196	6.06233e-05	0.00825801	0.1977	0.2494
ENSOARG00000015446	399	2596	944	9703	21071	11905	357	3523	1031	7972	21388	11596	7644.34	1637	13652	8.342	3.06	6.45263e-05	0.00844553	0.3611	0.2449
ENSOARG00000016132	220	96	351	3890	807	836	197	130	383	3196	819	814	923.28	237	1610	6.795	2.764	6.48505e-05	0.00844553	0.3009	0.2381
ENSOARG00000019488	106	29	153	1828	382	402	95	39	167	1502	388	392	430.4	100	761	7.556	2.918	6.40525e-05	0.00844553	0.3286	0.2576
ENSOARG00000019070	104	41	127	1394	387	327	93	56	139	1145	393	319	357.32	96	619	6.449	2.689	6.60721e-05	0.00851109	0.2846	0.2676
ENSOARG00000001508	41891	6604	10265	90024	139726	92239	37462	8963	11207	73964	141826	89842	60544.1	19211	101877	5.303	2.407	6.93081e-05	0.008646	0.2378	0.1952
ENSOARG00000017465	1	0	7	167	38	27	1	0	8	137	39	26	35.1	3	67	22.508	4.492	6.92669e-05	0.008646	0.6185	0.5007
ENSOARG00000008573	487	235	388	3424	1279	1385	436	319	424	2813	1298	1349	1106.41	393	1820	4.633	2.212	7.20406e-05	0.00889326	0.2036	0.2379
ENSOARG00000000942	138	87	92	1862	375	319	123	118	100	1530	381	311	427.18	114	741	6.491	2.699	7.78075e-05	0.00931411	0.2927	0.258
ENSOARG00000018880	76	16	55	909	171	253	68	22	60	747	174	246	219.43	50	389	7.748	2.954	7.73925e-05	0.00931411	0.3403	0.3056
ENSOARG00000017829	1599	8107	1536	53951	36716	26164	1430	11003	1677	44327	37268	25484	20198	4703	35693	7.59	2.924	8.34974e-05	0.00989527	0.3442	0.2229
ENSOARG00000005798	1945	1964	6773	40501	13121	22598	1739	2665	7394	33276	13318	22011	13400.7	3933	22868	5.814	2.54	8.55806e-05	0.0100417	0.2687	0.2333
ENSOARG00000007614	10482	17557	14349	111479	40072	86294	9374	23828	15666	91592	40674	84051	44197.5	16289	72106	4.427	2.146	8.77721e-05	0.0101979	0.1984	0.203
ENSOARG00000013529	28	26	34	1004	98	104	25	35	37	825	99	101	187.18	32	342	10.51	3.394	9.05929e-05	0.0104235	0.4395	0.3215
ENSOARG00000013551	20	4	13	427	66	52	18	5	14	351	67	51	84.33	12	156	12.258	3.616	9.66967e-05	0.0110188	0.4825	0.413
ENSOARG00000019768	15	11	33	368	92	151	13	15	36	302	93	147	101.2	21	181	8.394	3.069	9.92362e-05	0.0112005	0.3663	0.3918
ENSOARG00000006070	33	7	61	574	179	227	30	10	67	472	182	221	163.33	36	292	8.226	3.04	0.000102062	0.0114107	0.368	0.3362
ENSOARG00000018528	195	207	222	895	813	1633	174	281	242	735	825	1591	641.47	232	1050	4.518	2.176	0.000104555	0.0115802	0.2057	0.2434
ENSOARG00000020748	215	89	212	3214	545	451	192	121	231	2641	553	439	696.27	181	1211	6.666	2.737	0.000122852	0.0134808	0.3194	0.2416
ENSOARG00000003775	290	144	135	3168	491	626	259	195	147	2603	498	610	718.85	200	1237	6.158	2.623	0.000127322	0.013843	0.2973	0.241
ENSOARG00000007023	3	0	3	50	23	31	3	0	3	41	23	30	16.76	2	31	14.354	3.843	0.000128789	0.0138753	0.4679	0.5625
ENSOARG00000020233	37	42	102	689	388	245	33	57	111	566	394	239	233.33	67	400	5.948	2.572	0.000136986	0.0143665	0.2855	0.2999
ENSOARG00000020498	83	332	212	989	1432	2572	74	451	231	813	1454	2505	921.25	252	1591	6.315	2.659	0.000135757	0.0143665	0.3075	0.2381
ENSOARG00000020737	6	1	10	191	46	36	5	1	11	157	47	35	42.72	6	80	13.109	3.712	0.000136942	0.0143665	0.5066	0.483
ENSOARG00000014018	10	1	6	149	27	67	9	1	7	122	27	65	38.66	6	71	12.207	3.61	0.000142264	0.0147892	0.4825	0.4922
ENSOARG00000002228	46	30	154	707	463	480	41	41	168	581	470	468	294.72	83	506	6.064	2.6	0.000145813	0.0150263	0.2951	0.2805
ENSOARG00000012405	7	10	11	411	23	64	6	14	12	338	23	62	75.87	11	141	13.265	3.73	0.00017114	0.0163087	0.544	0.4249
ENSOARG00000017540	16	9	17	312	62	76	14	12	19	256	63	74	73.06	15	131	8.654	3.113	0.000163051	0.0163087	0.3956	0.4292
ENSOARG00000021184	12	8	26	221	76	138	11	11	28	182	77	134	73.85	17	131	7.813	2.966	0.000169317	0.0163087	0.3647	0.4281
ENSOARG00000005666	744	389	377	1453	2596	3266	665	528	412	1194	2635	3181	1435.8	535	2337	4.366	2.126	0.000178582	0.0167967	0.2127	0.2396
ENSOARG00000014930	14	2	14	393	31	62	13	3	15	323	31	60	74.21	10	138	13.3	3.733	0.000183566	0.0171295	0.5525	0.4273
ENSOARG00000004838	156	204	207	1357	1532	438	140	277	226	1115	1555	427	623.15	214	1032	4.823	2.27	0.00018708	0.017321	0.2401	0.2442
ENSOARG00000009051	2	22	17	174	244	110	2	30	19	143	248	107	91.33	17	166	9.993	3.321	0.000194269	0.0175747	0.4567	0.4041
ENSOARG00000016764	94	857	185	2924	3724	6113	84	1163	202	2402	3780	5954	2264.27	483	4045	8.38	3.067	0.000203356	0.0182574	0.4187	0.2457
ENSOARG00000018035	2191	3728	2712	11367	22010	13488	1959	5060	2961	9339	22341	13137	9132.87	3327	14939	4.491	2.167	0.000225347	0.0197239	0.2282	0.2417
ENSOARG00000020225	212	64	235	3521	446	453	190	87	257	2893	453	441	719.97	178	1262	7.096	2.827	0.000226348	0.0197239	0.3672	0.241
ENSOARG00000003001	84	94	194	1659	415	459	75	128	212	1363	421	447	440.97	138	744	5.384	2.429	0.000228305	0.0197492	0.2785	0.2565
ENSOARG00000006184	40	9	18	209	127	153	36	12	20	172	129	149	86.21	23	150	6.558	2.713	0.000230554	0.019757	0.3279	0.4107
ENSOARG00000011098	46	21	110	436	392	340	41	29	120	358	398	331	212.83	63	362	5.714	2.515	0.00023173	0.019757	0.294	0.3087
ENSOARG00000018891	3	1	7	130	30	23	3	1	8	107	30	22	28.56	4	53	13.174	3.72	0.000235738	0.0199552	0.5285	0.5185
ENSOARG00000001660	103	31	69	277	505	345	92	42	75	228	513	336	214.29	70	359	5.113	2.354	0.000245122	0.0202746	0.2627	0.308
ENSOARG00000007323	5	7	15	145	78	59	4	10	16	119	79	57	47.69	10	85	8.396	3.07	0.000246468	0.0202746	0.3967	0.473
ENSOARG00000017913	6	32	6	141	271	143	5	43	7	116	275	139	97.59	18	177	9.685	3.276	0.000248064	0.0202746	0.4627	0.3964
ENSOARG00000018224	35	38	51	686	134	182	31	52	56	564	136	177	169.24	46	292	6.331	2.662	0.000244994	0.0202746	0.3267	0.3323
ENSOARG00000006716	16	43	13	479	122	162	14	58	14	394	124	158	127.01	29	225	7.824	2.968	0.000251821	0.0203016	0.3943	0.365
ENSOARG00000009524	14	10	12	135	70	97	13	14	13	111	71	94	52.61	13	92	7.007	2.809	0.000251583	0.0203016	0.3414	0.4635
ENSOARG00000007392	57	27	63	1101	131	152	51	37	69	905	133	148	223.67	52	395	7.56	2.918	0.000262316	0.020452	0.3917	0.3038
ENSOARG00000013232	13	15	66	206	303	274	12	20	72	169	308	267	141.29	35	248	7.129	2.834	0.000258309	0.020452	0.3666	0.3527
ENSOARG00000020569	324	116	514	3022	976	1451	290	157	561	2483	991	1413	982.53	336	1629	4.843	2.276	0.00025638	0.020452	0.2531	0.2379
ENSOARG00000013193	184	98	30	199	1537	778	165	133	33	163	1560	758	468.61	110	827	7.501	2.907	0.000265279	0.0205478	0.3932	0.2538
ENSOARG00000014221	2	1	13	180	20	88	2	1	14	148	20	86	45.21	6	85	14.318	3.84	0.000269797	0.0206405	0.594	0.4778
ENSOARG00000007585	97	157	240	1208	700	755	87	213	262	993	711	735	500.04	187	813	4.343	2.119	0.000273356	0.0207663	0.2223	0.2512
ENSOARG00000002555	298	455	617	1810	2655	2431	266	618	674	1487	2695	2368	1351.24	519	2183	4.206	2.072	0.000275987	0.0208327	0.2153	0.239
ENSOARG00000014127	112	269	236	1512	1013	928	100	365	258	1242	1028	904	649.55	241	1058	4.396	2.136	0.000278347	0.0208778	0.2269	0.2431
ENSOARG00000011277	0	10	1	157	42	64	0	14	1	129	43	62	41.44	5	78	16.441	4.039	0.000280716	0.0209231	0.6373	0.486
ENSOARG00000005633	14	5	5	325	18	48	13	7	5	267	18	47	59.47	8	111	13.131	3.715	0.000286774	0.021241	0.5779	0.4508
ENSOARG00000014673	39	39	80	385	265	302	35	53	87	316	269	294	175.77	58	293	5.019	2.327	0.000292271	0.0215137	0.262	0.3283
ENSOARG00000006085	19	44	60	385	272	225	17	60	66	316	276	219	158.96	48	270	5.719	2.516	0.000298917	0.0217329	0.3024	0.3393
ENSOARG00000016912	29	30	7	159	188	194	26	41	8	131	191	189	97.45	25	170	6.876	2.781	0.000298359	0.0217329	0.3567	0.3965
ENSOARG00000017167	408	91	303	2666	445	1779	365	124	331	2190	452	1733	865.67	273	1458	5.334	2.415	0.000315469	0.0226583	0.2905	0.2386
ENSOARG00000016606	76	38	67	1003	128	251	68	52	73	824	130	244	231.86	64	399	6.207	2.634	0.000331854	0.0235497	0.3376	0.3005
ENSOARG00000020477	72	49	173	1011	369	426	64	67	189	831	375	415	323.31	107	540	5.062	2.34	0.000338795	0.023618	0.2742	0.274
ENSOARG00000008048	284	268	379	1744	1086	1285	254	364	414	1433	1102	1252	803.05	344	1262	3.672	1.876	0.000344692	0.0238156	0.1839	0.2394
ENSOARG00000015190	997	552	1082	3752	2680	5285	892	749	1181	3083	2720	5148	2295.44	941	3650	3.88	1.956	0.000345649	0.0238156	0.2	0.2459
ENSOARG00000003247	333	72	439	3631	970	918	298	98	479	2983	985	894	956.13	292	1621	5.553	2.473	0.000364814	0.0247052	0.3099	0.2379
ENSOARG00000019936	31	14	49	509	160	100	28	19	53	418	162	97	129.7	33	226	6.734	2.752	0.000364055	0.0247052	0.3653	0.3625
ENSOARG00000012575	258	203	359	1563	921	1126	231	276	392	1284	935	1097	702.32	300	1105	3.691	1.884	0.000368872	0.0248381	0.187	0.2415
ENSOARG00000012378	140	123	105	1825	330	343	125	167	115	1499	335	334	429.21	136	723	5.332	2.415	0.000375069	0.0251127	0.296	0.2577
ENSOARG00000000725	57	44	51	1025	133	151	51	60	56	842	135	147	215.1	56	375	6.752	2.755	0.000381446	0.0252543	0.3731	0.3075
ENSOARG00000010099	25	53	27	244	276	214	22	72	29	200	280	208	135.47	41	229	5.592	2.483	0.000380352	0.0252543	0.3043	0.3576
ENSOARG00000019120	16	66	48	209	396	418	14	90	52	172	402	407	189.52	52	327	6.298	2.655	0.000383651	0.0252591	0.3477	0.3204
ENSOARG00000017220	45	9	24	222	642	23	40	12	26	182	652	22	155.85	26	285	10.782	3.431	0.000390542	0.0255708	0.5469	0.3416
ENSOARG00000000399	46	48	68	517	205	254	41	65	74	425	208	247	176.8	60	293	4.878	2.286	0.000403295	0.0260171	0.2661	0.3276
ENSOARG00000005515	22	11	70	422	164	225	20	15	76	347	166	219	140.56	37	244	6.57	2.716	0.000405292	0.0260171	0.3635	0.3532
ENSOARG00000006391	40	15	58	805	145	97	36	20	63	661	147	94	170.42	40	301	7.528	2.912	0.000399667	0.0260171	0.4132	0.3315
ENSOARG00000010852	72	49	96	1390	193	191	64	67	105	1142	196	186	293.28	79	508	6.459	2.691	0.00040741	0.0260171	0.3632	0.2809
ENSOARG00000012075	256	125	238	2041	834	418	229	170	260	1677	847	407	598.17	220	977	4.448	2.153	0.000408335	0.0260171	0.2436	0.2453
ENSOARG00000005120	172	161	138	1350	388	683	154	219	151	1109	394	665	448.54	175	723	4.148	2.052	0.000417436	0.0264547	0.2227	0.2557
ENSOARG00000003100	103	31	73	942	223	202	92	42	80	774	226	197	235.16	71	399	5.578	2.48	0.000440269	0.0264635	0.316	0.2992
ENSOARG00000008046	9	5	10	119	21	109	8	7	11	98	21	106	41.83	9	75	8.619	3.108	0.000442137	0.0264635	0.4415	0.4852
ENSOARG00000009418	762	606	741	5364	1949	2495	681	822	809	4407	1978	2430	1854.74	771	2938	3.812	1.93	0.000424654	0.0264635	0.2011	0.2428
ENSOARG00000009871	43	62	189	1240	491	350	38	84	206	1019	498	341	364.5	109	619	5.648	2.498	0.000422561	0.0264635	0.3199	0.2664
ENSOARG00000009878	23	14	27	357	103	73	21	19	29	293	105	71	89.67	23	156	6.761	2.757	0.000438207	0.0264635	0.3721	0.406
ENSOARG00000010787	32068	56996	30933	180636	149233	180995	28678	77353	33771	148412	151476	176291	102664	46601	158726	3.406	1.768	0.000435944	0.0264635	0.1717	0.1825
ENSOARG00000017667	369	228	196	806	1623	1053	330	309	214	662	1647	1026	698.11	284	1112	3.906	1.966	0.000427883	0.0264635	0.2072	0.2416
ENSOARG00000019028	26	16	21	418	54	106	23	22	23	343	55	103	94.9	23	167	7.354	2.879	0.000429649	0.0264635	0.4019	0.3994
ENSOARG00000018563	1176	820	469	6526	2418	3155	1052	1113	512	5362	2454	3073	2260.96	892	3630	4.068	2.024	0.000451216	0.0268712	0.222	0.2456
ENSOARG00000011683	12	3	32	158	86	184	11	4	35	130	87	179	74.34	17	132	7.878	2.978	0.000458938	0.0271944	0.4274	0.4275
ENSOARG00000013062	96	36	181	1426	462	269	86	49	198	1172	469	262	372.48	111	634	5.716	2.515	0.000470397	0.0277347	0.3296	0.2652
ENSOARG00000006069	77	125	221	1389	495	568	69	170	241	1141	502	553	446.11	160	732	4.582	2.196	0.000475127	0.0278749	0.2576	0.2559
ENSOARG00000014340	24	8	38	681	51	92	21	11	41	560	52	90	129.12	24	234	9.432	3.238	0.000484197	0.0282671	0.5094	0.3629
ENSOARG00000010196	1	10	0	184	22	67	1	14	0	151	22	65	42.21	5	79	16.901	4.079	0.000490296	0.0282735	0.7104	0.4842
ENSOARG00000013063	35	38	119	640	277	321	31	52	130	526	281	313	222.07	71	373	5.258	2.395	0.000490076	0.0282735	0.3006	0.3046
ENSOARG00000017527	496	535	390	2847	1360	2190	444	726	426	2339	1380	2133	1241.35	532	1951	3.669	1.876	0.000502102	0.0285136	0.1951	0.2384
ENSOARG00000008351	14	17	48	258	189	136	13	23	52	212	192	132	104.05	29	179	6.084	2.605	0.000514252	0.0288834	0.3458	0.3887
ENSOARG00000010867	275	169	291	866	617	1990	246	229	318	712	626	1938	678.18	264	1092	4.129	2.046	0.000517203	0.0289122	0.2298	0.2422
ENSOARG00000014718	27	25	16	245	96	139	24	34	17	201	97	135	84.94	25	144	5.746	2.523	0.000524026	0.029156	0.3237	0.4124
ENSOARG00000006078	28	98	65	192	691	529	25	133	71	158	701	515	267.23	76	458	6.015	2.589	0.000569049	0.0312213	0.3556	0.2882
ENSOARG00000017121	5	0	5	62	21	39	4	0	5	51	21	38	20.03	3	37	10.376	3.375	0.000568719	0.0312213	0.4951	0.548
ENSOARG00000017168	20058	259583	67856	716399	1108903	929248	17938	352297	74082	588599	1125572	905097	510597	148106	873089	5.895	2.56	0.000587875	0.0321056	0.3561	0.1466
ENSOARG00000007712	6	28	7	688	44	46	5	38	8	565	45	45	117.62	17	218	12.918	3.691	0.000606408	0.0326661	0.656	0.3739
ENSOARG00000001032	2	30	34	270	73	476	2	41	37	222	74	464	139.86	27	253	9.568	3.258	0.000610443	0.0327346	0.5338	0.3539
ENSOARG00000010615	297	49	359	4226	619	604	266	67	392	3472	628	588	902.13	242	1563	6.469	2.694	0.000671823	0.0352291	0.397	0.2383
ENSOARG00000015139	109	131	113	1455	396	292	97	178	123	1195	402	284	380.07	133	627	4.724	2.24	0.000667217	0.0352291	0.2816	0.264
ENSOARG00000018960	42	39	40	608	105	156	38	53	44	500	107	152	148.7	45	253	5.65	2.498	0.000671103	0.0352291	0.3386	0.3467
ENSOARG00000006198	535	552	198	2820	1456	1936	478	749	216	2317	1478	1886	1187.38	481	1894	3.936	1.977	0.000689997	0.0357127	0.2264	0.2381
ENSOARG00000015844	36	18	45	685	89	93	32	24	49	563	90	91	141.58	35	248	7.007	2.809	0.000687864	0.0357127	0.4204	0.3523
ENSOARG00000015949	117	73	79	1427	164	279	105	99	86	1172	166	272	316.77	97	537	5.551	2.473	0.000720257	0.0367921	0.3413	0.2753
ENSOARG00000015117	126	327	9	879	1685	2581	113	444	10	722	1710	2514	918.79	189	1649	8.742	3.128	0.000729257	0.0369334	0.5229	0.2381
ENSOARG00000005224	0	4	0	25	21	33	0	5	0	21	21	32	13.24	2	25	14.265	3.834	0.000745645	0.0374434	0.5877	0.582
ENSOARG00000009893	196	262	461	1966	1177	1076	175	356	503	1615	1195	1048	815.36	345	1286	3.732	1.9	0.000775697	0.038466	0.2137	0.2392
ENSOARG00000013995	11	22	30	410	66	106	10	30	33	337	67	103	96.59	24	169	7.011	2.81	0.00078014	0.038466	0.4238	0.3973
ENSOARG00000020442	118	116	619	3376	1451	893	106	157	676	2774	1473	870	1009.18	313	1706	5.449	2.446	0.000808501	0.0391084	0.3441	0.2378
ENSOARG00000017941	105	50	77	919	199	226	94	68	84	755	202	220	237.17	82	392	4.78	2.257	0.000829765	0.0399586	0.2942	0.2984
ENSOARG00000005614	58	139	119	860	493	389	52	189	130	707	500	379	326.05	124	529	4.289	2.101	0.000850808	0.0402464	0.2594	0.2734
ENSOARG00000013285	23	16	13	163	89	92	21	22	14	134	90	90	61.72	19	105	5.535	2.469	0.000842414	0.0402464	0.3311	0.4474
ENSOARG00000014995	0	3	6	66	35	23	0	4	7	54	36	22	20.46	4	37	10.526	3.396	0.000852404	0.0402464	0.5335	0.5465
ENSOARG00000012392	521	526	536	1393	2939	2316	466	714	585	1144	2983	2256	1358.08	588	2128	3.617	1.855	0.000857841	0.0403424	0.2083	0.2391
ENSOARG00000004811	253	241	177	1639	572	792	226	327	193	1347	581	771	574.2	249	900	3.616	1.854	0.000900006	0.0415018	0.2087	0.2464
ENSOARG00000005180	86	65	60	1230	131	202	77	88	66	1011	133	197	261.82	77	447	5.809	2.538	0.000908214	0.0415947	0.3711	0.2898
ENSOARG00000012048	23	12	65	481	150	127	21	16	71	395	152	124	129.83	36	224	6.202	2.633	0.000912549	0.0415947	0.3914	0.3624
ENSOARG00000004681	555	488	293	3369	1160	1527	496	662	320	2768	1177	1487	1151.88	493	1811	3.675	1.878	0.00096071	0.0431264	0.2172	0.238
ENSOARG00000009444	29	8	72	642	150	123	26	11	79	527	152	120	152.49	39	266	6.897	2.786	0.000960374	0.0431264	0.4394	0.3439
ENSOARG00000010490	2	17	5	224	57	46	2	23	5	184	58	45	52.84	10	96	9.598	3.263	0.000973611	0.0435406	0.5565	0.4629
ENSOARG00000000417	135	85	64	194	313	1167	121	115	70	159	318	1137	319.95	102	538	5.268	2.397	0.000981331	0.0435571	0.3398	0.2747
ENSOARG00000004947	4	9	16	381	26	29	4	12	17	313	26	28	66.82	11	122	11.028	3.463	0.00101263	0.044369	0.6322	0.4387
ENSOARG00000011065	57	22	38	247	164	189	51	30	41	203	166	184	112.63	41	184	4.5	2.17	0.00100755	0.044369	0.2767	0.3793
ENSOARG00000012255	0	3	8	44	47	41	0	4	9	36	48	40	22.77	4	41	9.603	3.263	0.0010146	0.044369	0.5216	0.538
ENSOARG00000017166	42	53	56	220	254	308	38	72	61	181	258	300	151.53	57	246	4.332	2.115	0.00101296	0.044369	0.2661	0.3448
ENSOARG00000014908	78	40	78	572	236	203	70	54	85	470	240	198	186.07	70	303	4.328	2.114	0.00102522	0.0446685	0.2684	0.3222
ENSOARG00000010892	7	4	8	76	31	47	6	5	9	62	31	46	26.68	7	46	6.723	2.749	0.00103414	0.0448921	0.39	0.5246
ENSOARG00000010896	11	4	12	84	59	54	10	5	13	69	60	53	34.98	9	61	6.279	2.651	0.0010416	0.0450511	0.3767	0.5015
ENSOARG00000013590	58	74	38	579	210	211	52	100	41	476	213	206	181.36	64	298	4.624	2.209	0.00105003	0.0452506	0.2922	0.3249
ENSOARG00000005849	29	116	20	566	706	163	26	157	22	465	717	159	257.6	68	447	6.555	2.713	0.00105713	0.0453915	0.4287	0.2913
ENSOARG00000010466	7	11	2	102	75	28	6	15	2	84	76	27	35.1	8	62	8.052	3.009	0.0010769	0.0457766	0.4771	0.5012
ENSOARG00000000881	59	21	88	957	142	152	53	29	96	786	144	148	209.3	59	359	6.064	2.6	0.00109137	0.0458645	0.3992	0.3102
ENSOARG00000004304	10	11	12	86	93	55	9	15	13	71	94	54	42.6	12	73	5.901	2.561	0.00108829	0.0458645	0.3607	0.4838
ENSOARG00000008988	26	42	9	216	60	386	23	57	10	177	61	376	117.4	30	205	6.84	2.774	0.0011222	0.0469161	0.4438	0.3744
ENSOARG00000014625	29	17	48	459	79	133	26	23	52	377	80	130	114.71	34	196	5.769	2.528	0.00112431	0.0469161	0.3757	0.377
ENSOARG00000020697	49	17	45	615	95	104	44	23	49	505	96	101	136.51	39	234	6.031	2.592	0.00113077	0.0470204	0.3961	0.3565
ENSOARG00000007620	13	6	12	126	58	45	12	8	13	104	59	44	39.85	11	69	6.191	2.63	0.00114602	0.0473222	0.3827	0.4897
ENSOARG00000009409	109	50	61	1266	138	170	97	68	67	1040	140	166	262.96	77	449	5.792	2.534	0.00116718	0.0479737	0.3868	0.2895
ENSOARG00000016547	8	6	34	604	36	41	7	8	37	496	37	40	104.19	17	191	10.858	3.441	0.00116989	0.0479737	0.6523	0.3882
ENSOARG00000011103	361	201	365	1199	955	1250	323	273	398	985	969	1218	694.35	331	1057	3.189	1.673	0.00118206	0.0479748	0.1802	0.2417
ENSOARG00000016023	2	2	6	29	41	28	2	3	7	24	42	27	17.29	4	31	8.18	3.032	0.00118193	0.0479748	0.4504	0.5605
ENSOARG00000008576	849	700	1246	6235	2941	2611	759	950	1360	5123	2985	2543	2286.78	1023	3550	3.47	1.795	0.00119277	0.0480802	0.2076	0.2458
ENSOARG00000008413	136	62	86	964	269	239	122	84	94	792	273	233	266.25	100	433	4.324	2.113	0.00120259	0.0482377	0.2779	0.2885
ENSOARG00000003591	19	28	29	875	33	55	17	38	32	719	33	54	148.77	29	269	9.299	3.217	0.00126928	0.0498536	0.5937	0.3466
ENSOARG00000007110	88	7	11	439	89	272	79	10	12	361	90	265	136.03	34	239	7.061	2.82	0.00127608	0.0498536	0.4721	0.357
ENSOARG00000007465	73	92	309	734	838	788	65	125	337	603	851	768	458.11	176	741	4.21	2.074	0.00127884	0.0498536	0.2733	0.2548
ENSOARG00000018189	3	16	4	22	24	353	3	22	4	18	24	344	69.17	10	129	13.517	3.757	0.00127147	0.0498536	0.7548	0.4355
ENSOARG00000011304	721	163	249	0	1	5	645	221	272	0	1	5	190.62	379	2	0.005	-7.546	2.30264e-14	2.72886e-10	0.3524	0.3198
ENSOARG00000004312	15713	3381	4536	486	219	115	14052	4589	4952	399	222	112	4054.38	7864	244	0.031	-5.006	1.96688e-11	7.76984e-08	0.2852	0.2505
ENSOARG00000007494	515	1385	140	3	5	24	461	1880	153	2	5	23	420.67	831	10	0.012	-6.323	2.17655e-09	3.68491e-06	0.4937	0.2588
ENSOARG00000000606	4187	575	7414	179	251	106	3744	780	8094	147	255	103	2187.35	4206	168	0.04	-4.642	1.1934e-08	1.14468e-05	0.3515	0.2452
ENSOARG00000007723	54	15	33	0	0	0	48	20	36	0	0	0	17.45	35	0	0.004	-8.135	1.60638e-08	1.3598e-05	0.4883	0.5607
ENSOARG00000018341	570	17	634	9	2	0	510	23	692	7	2	0	205.74	408	3	0.008	-6.933	1.72761e-08	1.36493e-05	0.6196	0.3121
ENSOARG00000018343	1492	68	1006	61	21	16	1334	92	1098	50	21	16	435.31	841	29	0.035	-4.849	6.88974e-08	4.29738e-05	0.4153	0.2571
ENSOARG00000000714	41418	13638	12293	308	2609	1148	37039	18509	13421	253	2648	1118	12164.8	22990	1340	0.058	-4.101	2.31785e-07	0.000124858	0.3519	0.2356
ENSOARG00000012603	755	55	768	37	38	19	675	75	838	30	39	19	279.3	529	29	0.055	-4.178	6.49096e-07	0.00025797	0.3843	0.2847
ENSOARG00000003708	7483	648	2632	452	310	205	6692	879	2873	371	315	200	1888.43	3481	295	0.085	-3.559	8.81758e-07	0.000326554	0.3078	0.2431
ENSOARG00000003744	72158	330	8865	834	235	105	64530	448	9678	685	239	102	12613.7	24885	342	0.014	-6.184	1.1462e-06	0.000411624	0.7419	0.2347
ENSOARG00000013562	7256	837	4172	541	496	295	6489	1136	4555	444	503	287	2235.83	4060	411	0.101	-3.301	1.26778e-06	0.000441897	0.2793	0.2455
ENSOARG00000026506	91	16	184	6	1	4	81	22	201	5	1	4	52.3	101	3	0.034	-4.881	3.16887e-06	0.000962931	0.5234	0.4646
ENSOARG00000018369	8946	993	2882	820	244	383	8000	1348	3146	674	248	373	2298.13	4165	432	0.104	-3.27	4.74077e-06	0.00137031	0.3082	0.2459
ENSOARG00000006194	677	505	3866	173	16	4	605	685	4221	142	16	4	945.63	1837	54	0.03	-5.079	6.49269e-06	0.00170989	0.6442	0.238
ENSOARG00000015262	612	35	524	25	30	34	547	48	572	21	30	33	208.5	389	28	0.072	-3.791	8.21131e-06	0.00202734	0.4079	0.3107
ENSOARG00000010854	3080	642	4767	519	428	181	2754	871	5204	426	434	176	1644.54	2943	345	0.117	-3.089	9.07253e-06	0.00215037	0.2968	0.2412
ENSOARG00000005549	124672	18654	45009	16768	6602	8106	111492	25317	49139	13777	6701	7895	35720.1	61983	9458	0.153	-2.712	1.11172e-05	0.00248584	0.2416	0.2083
ENSOARG00000023715	122	105	78	18	4	1	109	143	85	15	4	1	59.43	112	7	0.061	-4.037	1.49005e-05	0.00327011	0.4594	0.4521
ENSOARG00000000746	171	90	152	16	8	25	153	122	166	13	8	24	81.11	147	15	0.104	-3.263	1.82055e-05	0.00378516	0.3319	0.4183
ENSOARG00000013671	1974	995	1343	428	358	270	1765	1350	1466	352	363	263	926.66	1527	326	0.214	-2.228	2.32316e-05	0.00458863	0.1813	0.2381
ENSOARG00000021055	35	53	38	1	1	6	31	72	41	1	1	6	25.4	48	3	0.055	-4.184	2.98115e-05	0.00543533	0.4813	0.5307
ENSOARG00000011169	3280	3126	5341	803	918	1066	2933	4242	5831	660	932	1038	2606.11	4335	877	0.202	-2.306	3.18209e-05	0.0056285	0.2008	0.2475
ENSOARG00000000741	54339	24274	25473	5948	11066	7315	48595	32944	27810	4887	11232	7125	22098.8	36450	7748	0.213	-2.234	3.67826e-05	0.00615798	0.1929	0.2206
ENSOARG00000016740	334	140	719	13	81	15	299	190	785	11	82	15	230.2	425	36	0.084	-3.567	3.79321e-05	0.00615798	0.4336	0.3014
ENSOARG00000026777	92718	28733	35168	11964	14136	12433	82916	38995	38395	9830	14348	12110	32765.8	53435	12096	0.226	-2.143	4.80639e-05	0.00721019	0.1842	0.2105
ENSOARG00000012184	12774	2452	5646	2030	1107	1147	11424	3328	6164	1668	1124	1117	4137.35	6972	1303	0.187	-2.42	6.02601e-05	0.00825801	0.2359	0.2505
ENSOARG00000014981	690	722	446	123	167	155	617	980	487	101	170	151	417.57	695	141	0.202	-2.305	5.88699e-05	0.00825801	0.2126	0.2591
ENSOARG00000002234	3692	435	2362	495	382	276	3302	590	2579	407	388	269	1255.68	2157	355	0.164	-2.605	6.29839e-05	0.00844553	0.2702	0.2385
ENSOARG00000004499	47	32	103	4	4	9	42	43	112	3	4	9	35.67	66	5	0.083	-3.596	6.894e-05	0.008646	0.4332	0.5007
ENSOARG00000000747	350	43	614	25	57	15	313	58	670	21	58	15	189.12	347	31	0.089	-3.484	7.46387e-05	0.009119	0.4501	0.3207
ENSOARG00000009340	207	30	446	27	31	23	185	41	487	22	31	22	131.47	238	25	0.107	-3.224	0.000153123	0.0156436	0.4289	0.3613
ENSOARG00000013956	48191	27732	20346	8989	10433	8950	43096	37637	22213	7385	10590	8717	21606.5	34315	8897	0.259	-1.947	0.00016048	0.0162551	0.1788	0.2212
ENSOARG00000002851	770	9	740	2	0	37	689	12	808	2	0	36	257.73	503	13	0.025	-5.313	0.000171772	0.0163087	0.986	0.2912
ENSOARG00000005542	104399	52203	57171	29026	22839	19350	93362	70848	62417	23848	23182	18847	48750.8	75542	21959	0.291	-1.782	0.000172018	0.0163087	0.1528	0.2005
ENSOARG00000013155	4834	1783	2126	970	760	664	4323	2420	2321	797	771	647	1879.83	3021	738	0.244	-2.033	0.000169861	0.0163087	0.1946	0.243
ENSOARG00000017982	1190	838	645	208	154	350	1064	1137	704	171	156	341	595.63	968	223	0.23	-2.12	0.000164994	0.0163087	0.2083	0.2454
ENSOARG00000018248	6162	2104	3408	714	1394	639	5511	2855	3721	587	1415	622	2451.79	4029	875	0.217	-2.204	0.000167022	0.0163087	0.2257	0.2468
ENSOARG00000026371	84	88	71	8	16	12	75	119	78	7	16	12	51.09	91	12	0.127	-2.972	0.000191251	0.0175699	0.366	0.4673
ENSOARG00000019613	52	58	106	13	12	3	47	79	116	11	12	3	44.45	81	9	0.109	-3.202	0.000193907	0.0175747	0.4164	0.4807
ENSOARG00000005938	87	82	945	25	48	47	78	111	1032	21	49	46	222.64	407	39	0.094	-3.405	0.000206205	0.0183739	0.4958	0.3045
ENSOARG00000013740	548	86	1082	145	60	76	490	117	1181	119	61	74	340.35	596	85	0.142	-2.813	0.000208818	0.0184679	0.3581	0.2707
ENSOARG00000003361	90183	50224	71093	28825	25089	20718	80649	68162	77616	23683	25466	20180	49292.7	75476	23110	0.306	-1.708	0.000241085	0.0202631	0.1475	0.2002
ENSOARG00000001055	49002	53792	55964	10684	21695	16722	43822	73005	61099	8778	22021	16287	37502	59309	15695	0.265	-1.918	0.000260265	0.020452	0.1856	0.2071
ENSOARG00000005473	449834	103545	251926	48084	93389	85474	402280	140528	275041	39506	94793	83253	172567	272616	72517	0.266	-1.91	0.000261788	0.020452	0.1845	0.1705
ENSOARG00000025564	94	75	194	26	3	22	84	102	212	21	3	21	73.91	133	15	0.117	-3.101	0.000269959	0.0206405	0.426	0.4287
ENSOARG00000000729	507	166	1281	53	116	168	453	225	1399	44	118	164	400.36	692	109	0.156	-2.676	0.000315319	0.0226583	0.3478	0.2613
ENSOARG00000007687	1022	708	1519	404	316	290	914	961	1658	332	321	282	744.72	1178	312	0.265	-1.917	0.000322613	0.0230318	0.1898	0.2404
ENSOARG00000007452	196	17	73	4	2	17	175	23	80	3	2	17	49.99	93	7	0.079	-3.654	0.000336849	0.023618	0.5742	0.4687
ENSOARG00000013883	145	161	969	18	85	66	130	219	1058	15	86	64	261.91	469	55	0.118	-3.088	0.000336857	0.023618	0.4501	0.29
ENSOARG00000012610	66361	17042	18225	13644	6965	6551	59346	23129	19897	11210	7070	6381	21172	34124	8220	0.241	-2.054	0.00036158	0.0247052	0.221	0.2217
ENSOARG00000001965	1886	1593	1337	287	582	546	1687	2162	1460	236	591	532	1111.1	1770	453	0.256	-1.966	0.000423306	0.0264635	0.2077	0.2379
ENSOARG00000009963	10390	72	328	175	200	266	9292	98	358	144	203	259	1725.55	3249	202	0.062	-4.007	0.00044176	0.0264635	0.7338	0.2418
ENSOARG00000017111	19240	4660	6758	3616	2477	2229	17206	6324	7378	2971	2514	2171	6427.46	10303	2552	0.248	-2.013	0.000437804	0.0264635	0.2191	0.2474
ENSOARG00000010493	871	279	696	166	213	128	779	379	760	136	216	125	399.12	639	159	0.249	-2.006	0.000491464	0.0282735	0.2189	0.2614
ENSOARG00000020769	2147	854	1643	455	505	498	1920	1159	1794	374	513	485	1040.71	1624	457	0.281	-1.829	0.000497983	0.0285101	0.1858	0.2378
ENSOARG00000000674	270	35	81	11	28	8	241	48	88	9	28	8	70.44	126	15	0.12	-3.058	0.000502856	0.0285136	0.456	0.4336
ENSOARG00000005238	67	15	37	5	5	5	60	20	40	4	5	5	22.45	40	5	0.118	-3.078	0.000509869	0.0287736	0.4217	0.5397
ENSOARG00000014949	55874	28690	36341	14234	15137	13529	49967	38937	39675	11695	15365	13177	28136.1	42860	13412	0.313	-1.676	0.000551929	0.030565	0.1609	0.2143
ENSOARG00000007929	17350	2953	7913	3719	1919	1512	15516	4008	8639	3056	1948	1473	5773.12	9388	2159	0.23	-2.121	0.00059253	0.0322113	0.2528	0.2486
ENSOARG00000010137	16690	12620	20918	8297	5057	3883	14926	17127	22837	6817	5133	3782	11770.4	18297	5244	0.287	-1.803	0.000604177	0.0326661	0.1873	0.2363
ENSOARG00000026925	5572	2475	2646	1010	1221	1120	4983	3359	2889	830	1239	1091	2398.46	3744	1053	0.281	-1.829	0.000643334	0.034343	0.1941	0.2465
ENSOARG00000006068	9949	3691	11436	2310	2845	2274	8897	5009	12485	1898	2888	2215	5565.4	8797	2334	0.265	-1.915	0.000651249	0.0346097	0.2121	0.249
ENSOARG00000019994	1000	730	960	262	341	311	894	991	1048	215	346	303	632.9	978	288	0.295	-1.763	0.000690086	0.0357127	0.1817	0.2438
ENSOARG00000000129	85074	63474	91139	29179	36799	26416	76080	86145	99501	23974	37352	25729	58130.3	87242	29018	0.333	-1.588	0.000701788	0.0361604	0.1508	0.1962
ENSOARG00000014922	2007	515	987	449	288	326	1795	699	1078	369	292	318	758.35	1191	326	0.274	-1.867	0.000717321	0.0367921	0.2043	0.2402
ENSOARG00000013272	80513	45220	62946	19070	26068	24362	72002	61371	68722	15668	26460	23729	44658.5	67365	21952	0.326	-1.618	0.000726382	0.0369334	0.1571	0.2027
ENSOARG00000019077	99	19	64	11	6	10	89	26	70	9	6	10	34.84	62	8	0.137	-2.872	0.000739495	0.0372926	0.4163	0.5023
ENSOARG00000003848	95346	53675	76970	32103	30362	26695	85266	72846	84032	26376	30818	26001	54223.4	80715	27732	0.344	-1.541	0.000761863	0.0380964	0.1444	0.1979
ENSOARG00000001839	88	20	22	6	0	7	79	27	24	5	0	7	23.6	43	4	0.094	-3.419	0.000782238	0.038466	0.5579	0.5355
ENSOARG00000011360	728	317	934	143	245	181	651	430	1020	117	249	176	440.57	700	181	0.258	-1.954	0.000778993	0.038466	0.2244	0.2566
ENSOARG00000001748	1148	1325	1135	627	380	199	1027	1798	1239	515	386	194	859.79	1355	365	0.27	-1.891	0.000794724	0.0389156	0.2131	0.2386
ENSOARG00000019142	43	21	67	11	2	6	38	29	73	9	2	6	26.17	47	6	0.124	-3.008	0.00079795	0.0389156	0.4481	0.5273
ENSOARG00000008817	1539	2733	3595	619	299	1214	1376	3709	3925	509	303	1182	1834.13	3003	665	0.221	-2.175	0.000803026	0.0390027	0.2779	0.2427
ENSOARG00000013804	1127	230	578	225	162	154	1008	312	631	185	164	150	408.39	650	166	0.256	-1.966	0.000832822	0.0399586	0.2295	0.2602
ENSOARG00000014457	58758	44452	49687	16270	21678	19865	52546	60329	54246	13368	22004	19349	36973.5	55707	18240	0.327	-1.611	0.00084989	0.0402464	0.1599	0.2074
ENSOARG00000003264	33525	9532	11530	3368	7180	4222	29981	12936	12588	2767	7288	4112	11612.1	18502	4722	0.255	-1.97	0.000873842	0.0409324	0.2349	0.2366
ENSOARG00000007092	9098	1011	865	1233	253	332	8136	1372	944	1013	257	323	2007.65	3484	531	0.152	-2.713	0.000884866	0.0410286	0.4218	0.244
ENSOARG00000008862	34	35	17	0	5	4	30	48	19	0	5	4	17.57	32	3	0.095	-3.403	0.000884329	0.0410286	0.5395	0.5611
ENSOARG00000015236	140	18	198	23	20	9	125	24	216	19	20	9	68.96	122	16	0.132	-2.922	0.000886282	0.0410286	0.4625	0.436
ENSOARG00000012621	33	23	114	15	5	2	30	31	124	12	5	2	34.09	62	6	0.107	-3.219	0.000909237	0.0415947	0.5323	0.5047
ENSOARG00000016542	6485	2128	1883	1304	752	1078	5799	2888	2056	1071	763	1050	2271.32	3581	961	0.269	-1.897	0.000917559	0.0416628	0.2203	0.2457
ENSOARG00000007112	55	43	81	7	15	9	49	58	88	6	15	9	37.62	65	10	0.153	-2.713	0.0009241	0.0417996	0.3906	0.496
ENSOARG00000014339	183462	59918	81687	41463	36191	42315	164067	81319	89182	34066	36735	41215	74430.8	111523	37339	0.335	-1.579	0.000977626	0.0435558	0.1576	0.1902
ENSOARG00000013126	17566	5230	4793	4023	2167	1962	15709	7098	5233	3305	2200	1911	5909.28	9347	2472	0.264	-1.919	0.00107904	0.0457766	0.2317	0.2484
ENSOARG00000014529	1737	735	633	469	274	288	1553	998	691	385	278	281	697.66	1081	315	0.291	-1.78	0.00107149	0.0457766	0.1995	0.2416
ENSOARG00000018484	1037	865	682	236	382	262	927	1174	745	194	388	255	613.79	949	279	0.294	-1.766	0.00108155	0.0457766	0.1965	0.2446
ENSOARG00000018681	11449	9420	11304	2187	4379	4110	10239	12784	12341	1797	4445	4003	7601.53	11788	3415	0.29	-1.787	0.0011436	0.0473222	0.2048	0.245
ENSOARG00000025779	17	1194	1215	16	48	176	15	1620	1326	13	49	171	532.57	987	78	0.079	-3.665	0.00117678	0.0479748	0.7412	0.2489
ENSOARG00000009670	835	76	120	82	17	63	747	103	131	67	17	61	187.81	327	48	0.149	-2.745	0.00118751	0.0480314	0.447	0.3213
ENSOARG00000002264	759	450	290	133	159	172	679	611	317	109	161	168	340.71	536	146	0.273	-1.874	0.00120889	0.0482377	0.2229	0.2706
ENSOARG00000003677	81414	49261	54695	25899	24858	24388	72807	66855	59713	21279	25232	23754	44940.1	66458	23422	0.352	-1.505	0.00120572	0.0482377	0.1491	0.2025
ENSOARG00000003547	274	2399	2868	348	564	351	245	3256	3131	286	572	342	1305.38	2211	400	0.181	-2.466	0.0012223	0.0486091	0.3752	0.2387
ENSOARG00000003689	21287	12569	15245	5913	7016	5033	19037	17058	16644	4858	7121	4902	11603.4	17580	5627	0.32	-1.643	0.00123392	0.0489068	0.1771	0.2366
ENSOARG00000018898	1180	202	2502	316	367	192	1055	274	2732	260	373	187	813.35	1354	273	0.202	-2.309	0.00127445	0.0498536	0.335	0.2392

## Sheet: STAR+DESeq2
Supplementary File S1. Results of differential gene expression analysis by STAR+DESeq2 method
Id	Treat_1_1	Treat_1_2	Treat_1_3	Treat_2_4	Treat_2_5	Treat_2_6	norm.Treat_1_1	norm.Treat_1_2	norm.Treat_1_3	norm.Treat_2_4	norm.Treat_2_5	norm.Treat_2_6	baseMean	Treat1	Treat2	FoldChange	log2FoldChange	pvalue	padj	dispGeneEst	dispFit	dispMAP	dispersion	betaConv	maxCooks
ENSOARG00000011251	6	0	4	220	270	1400	5	0	4	172	270	1322	295.49	3	588	176.451	7.463	2.44915e-16	1.58375e-12	0.9897	0.276	0.4336	0.4336	TRUE	2.6496
ENSOARG00000019208	15	10	12	312	678	241	13	14	13	244	677	228	198.04	13	383	29.073	4.862	9.04414e-14	2.9242e-10	0.2169	0.2902	0.2639	0.2639	TRUE	5.1953
ENSOARG00000020507	3	15	8	1013	68	960	3	21	8	792	68	906	299.72	11	589	57.083	5.835	1.2481e-11	2.30595e-08	0.9537	0.2756	0.4808	0.4808	TRUE	0.9987
ENSOARG00000014674	17970	10323	10832	406641	152703	93596	15727	14224	11404	318056	152504	88367	100047	13785	186309	13.515	3.757	3.98193e-11	6.43729e-08	0.215	0.2473	0.2331	0.2331	TRUE	0.2237
ENSOARG00000013298	9	19	13	609	210	238	8	26	14	476	210	225	159.75	16	304	19.435	4.281	9.42267e-11	1.21863e-07	0.2308	0.3005	0.2784	0.2784	TRUE	2.8535
ENSOARG00000018795	6	2	1	164	163	85	5	3	1	128	163	80	63.4	3	124	39.865	5.317	1.33187e-10	1.56592e-07	0.1192	0.3813	0.3159	0.3159	TRUE	0.2566
ENSOARG00000006817	16	46	52	2050	326	881	14	63	55	1603	326	832	482.15	44	920	21.012	4.393	3.93346e-10	4.23928e-07	0.4996	0.2649	0.3423	0.3423	TRUE	0.092
ENSOARG00000020633	7	4	13	359	91	201	6	6	14	281	91	190	97.79	9	187	22.077	4.464	4.58217e-10	4.55855e-07	0.2365	0.3342	0.3031	0.3031	TRUE	0.0766
ENSOARG00000006033	43	120	86	2173	1037	1192	38	165	91	1700	1036	1125	692.37	98	1287	13.209	3.723	8.37937e-10	7.22469e-07	0.246	0.2595	0.2592	0.2592	TRUE	3.2966
ENSOARG00000014590	69	33	115	584	2117	941	60	45	121	457	2114	888	614.4	75	1153	15.223	3.928	2.23801e-09	1.80901e-06	0.3842	0.2611	0.3034	0.3034	TRUE	0.2589
ENSOARG00000000450	49	148	60	678	1207	8005	43	204	63	530	1205	7558	1600.58	103	3098	30.059	4.91	4.66103e-09	3.54595e-06	1.0156	0.2525	0.5006	0.5006	TRUE	2.1435
ENSOARG00000020307	26	8	8	294	172	173	23	11	8	230	172	163	101.21	14	188	13.223	3.725	6.3614e-09	4.57066e-06	0.074	0.3312	0.2558	0.2558	TRUE	1.4506
ENSOARG00000004871	19496	14529	10378	67064	397584	226412	17063	20020	10926	52454	397067	213762	118549	16003	221094	13.816	3.788	9.80218e-09	6.67219e-06	0.3461	0.2473	0.3145	0.3145	TRUE	0.0629
ENSOARG00000011055	12	26	6	276	172	498	11	36	6	216	172	470	151.75	18	286	16.609	4.054	2.28915e-08	1.34571e-05	0.444	0.3033	0.3458	0.3458	TRUE	1.6508
ENSOARG00000014550	175	168	248	4561	1082	1599	153	231	261	3567	1081	1510	1133.9	215	2053	9.541	3.254	2.58255e-08	1.45218e-05	0.2394	0.2547	0.2434	0.2434	TRUE	0.7005
ENSOARG00000012124	0	4	0	191	39	118	0	6	0	149	39	111	50.88	2	100	63.093	5.979	3.33756e-08	1.79853e-05	1.3832	0.4143	0.4996	0.4996	TRUE	0.8752
ENSOARG00000005941	17	5	5	129	144	151	15	7	5	101	144	143	69.05	9	129	14.072	3.815	3.74149e-08	1.93555e-05	0.0562	0.3704	0.2834	0.2834	TRUE	1.2134
ENSOARG00000007940	0	1	0	96	81	63	0	1	0	75	81	59	36.14	0	72	185.133	7.532	5.57202e-08	2.77165e-05	0	0.4825	0.3794	0.3794	TRUE	0.6799
ENSOARG00000003714	307	125	86	3361	1016	1220	269	172	91	2629	1015	1152	887.8	177	1599	9.017	3.173	1.47227e-07	5.95028e-05	0.2787	0.2568	0.2592	0.2592	TRUE	3.243
ENSOARG00000020252	22	0	12	302	197	143	19	0	13	236	197	135	99.98	11	189	17.317	4.114	1.55794e-07	6.10572e-05	0.755	0.3323	0.3909	0.3909	TRUE	0.7811
ENSOARG00000019656	5	7	29	336	249	129	4	10	31	263	249	122	112.97	15	211	14.232	3.831	1.97511e-07	7.51296e-05	0.4233	0.3225	0.3519	0.3519	TRUE	3.8349
ENSOARG00000018568	0	2	1	65	30	154	0	3	1	51	30	145	38.33	1	75	66.566	6.057	2.08343e-07	7.69857e-05	0.6033	0.469	0.4994	0.4994	TRUE	0.5457
ENSOARG00000011521	20	19	18	288	138	166	18	26	19	225	138	157	97.07	21	173	8.355	3.063	3.34883e-07	0.000118395	0.0469	0.3348	0.2306	0.2306	TRUE	0.4726
ENSOARG00000018110	261	115	174	3723	716	1237	228	158	183	2912	715	1168	894.17	190	1598	8.407	3.072	3.38715e-07	0.000118395	0.2764	0.2567	0.2582	0.2582	TRUE	0.4848
ENSOARG00000000829	3299	7541	5132	68973	38696	47496	2887	10391	5403	53948	38646	44842	26019.5	6227	45812	7.357	2.879	3.75006e-07	0.000124358	0.2021	0.2476	0.2313	0.2313	TRUE	1.4469
ENSOARG00000017153	1	0	0	108	76	19	1	0	0	84	76	18	29.86	0	59	153.295	7.26	6.79747e-07	0.000200906	0	0.5319	0.5321	0.5321	TRUE	1.213
ENSOARG00000007035	19	73	75	1069	443	625	17	101	79	836	442	590	344.13	66	623	9.574	3.259	7.26966e-07	0.00020893	0.3656	0.2719	0.3027	0.3027	TRUE	0.5501
ENSOARG00000015712	178	199	172	1522	1059	1186	156	274	181	1190	1058	1120	663.15	204	1123	5.519	2.464	7.70454e-07	0.000216615	0.0378	0.2601	0.1761	0.1761	TRUE	0.957
ENSOARG00000000407	0	0	0	9	105	25	0	0	0	7	105	24	22.58	0	45	226.36	7.822	9.28099e-07	0.000255385	1.9471	0.6237	0.8219	0.8219	TRUE	0.6102
ENSOARG00000017011	9	1	12	632	31	55	8	1	13	494	31	52	99.85	7	192	25.979	4.699	1.39755e-06	0.000368868	1.2438	0.3324	0.6073	0.6073	TRUE	10.9856
ENSOARG00000001626	46	21	226	3047	568	1102	40	29	238	2383	567	1040	716.34	102	1330	12.984	3.699	1.88348e-06	0.00048718	0.7798	0.2591	0.4284	0.4284	TRUE	0.7306
ENSOARG00000018483	35	20	53	276	284	265	31	28	56	216	284	250	143.95	38	250	6.564	2.715	2.05118e-06	0.000520156	0.0497	0.3063	0.2193	0.2193	TRUE	0.6282
ENSOARG00000018182	5	10	25	211	205	106	4	14	26	165	205	100	85.72	15	157	10.628	3.41	2.30051e-06	0.000561368	0.3084	0.3464	0.3352	0.3352	TRUE	0.4725
ENSOARG00000004328	1049	4448	1463	40041	19908	25343	918	6129	1540	31318	19882	23927	13952.5	2862	25042	8.75	3.129	3.06143e-06	0.00071988	0.5208	0.2478	0.3239	0.3239	TRUE	2.8418
ENSOARG00000018796	2	1	0	40	56	55	2	1	0	31	56	52	23.71	1	46	43.96	5.458	3.34648e-06	0.000772857	0	0.6058	0.4735	0.4735	TRUE	0.7033
ENSOARG00000003329	39	18	29	455	201	120	34	25	31	356	201	113	126.56	30	223	7.47	2.901	3.58688e-06	0.000813844	0.1712	0.3144	0.2621	0.2621	TRUE	0.1365
ENSOARG00000010184	39	235	82	2943	807	1617	34	324	86	2302	806	1527	846.46	148	1545	10.464	3.387	3.77417e-06	0.000841575	0.6552	0.2573	0.3828	0.3828	TRUE	0.3556
ENSOARG00000003344	3	6	41	413	305	125	3	8	43	323	305	118	133.28	18	249	13.787	3.785	4.39495e-06	0.000937744	0.802	0.311	0.4575	0.4575	TRUE	7.4789
ENSOARG00000016195	148	180	121	741	1224	1231	130	248	127	580	1222	1162	578.19	168	988	5.88	2.556	4.42298e-06	0.000937744	0.1435	0.2619	0.2197	0.2197	TRUE	1.7382
ENSOARG00000008550	106	33	18	526	605	268	93	45	19	411	604	253	237.64	52	423	8.041	3.007	4.91294e-06	0.00102482	0.3251	0.283	0.3008	0.3008	TRUE	0.2449
ENSOARG00000006314	5	1	8	150	60	43	4	1	8	117	60	41	38.67	4	73	15.062	3.913	5.33531e-06	0.00107637	0.2753	0.4671	0.4137	0.4137	TRUE	0.3035
ENSOARG00000013024	5	3	19	171	70	134	4	4	20	134	70	127	59.78	9	110	11.524	3.527	5.40971e-06	0.00107637	0.3255	0.3894	0.372	0.372	TRUE	3.0386
ENSOARG00000015388	133	165	203	1008	774	1775	116	227	214	788	773	1676	632.45	186	1079	5.813	2.539	5.9512e-06	0.00116617	0.163	0.2607	0.2233	0.2233	TRUE	2.8056
ENSOARG00000015468	21	35	54	288	335	266	18	48	57	225	335	251	155.74	41	270	6.598	2.722	6.89429e-06	0.00131123	0.1446	0.3018	0.249	0.249	TRUE	1.665
ENSOARG00000011993	32	5	31	677	129	104	28	7	33	530	129	98	137.35	23	252	11.115	3.474	7.45664e-06	0.00137767	0.605	0.3091	0.4075	0.4075	TRUE	4.658
ENSOARG00000015936	29	36	25	877	138	143	25	50	26	686	138	135	176.68	34	320	9.517	3.25	7.61708e-06	0.00138749	0.4898	0.2954	0.3623	0.3623	TRUE	11.6075
ENSOARG00000015592	0	2	1	229	9	17	0	3	1	179	9	16	34.66	1	68	58.992	5.882	9.10506e-06	0.0016355	1.6627	0.4925	0.7921	0.7921	TRUE	14.8181
ENSOARG00000019080	2625	886	1947	10168	9524	8202	2297	1221	2050	7953	9512	7744	5129.38	1856	8403	4.527	2.178	1.00598e-05	0.0017643	0.0523	0.2489	0.175	0.175	TRUE	1.0767
ENSOARG00000019768	15	11	33	368	92	151	13	15	35	288	92	143	97.55	21	174	8.286	3.051	1.0095e-05	0.0017643	0.2786	0.3344	0.3154	0.3154	TRUE	0.2939
ENSOARG00000017994	40	58	19	2261	98	172	35	80	20	1768	98	162	360.61	45	676	15.096	3.916	1.0333e-05	0.00178182	1.1466	0.2708	0.5553	0.5553	TRUE	15.3577
ENSOARG00000012241	92	133	400	3513	1021	1410	81	183	421	2748	1020	1331	963.92	228	1700	7.447	2.897	1.12708e-05	0.00191797	0.4359	0.2561	0.3109	0.3109	TRUE	1.2374
ENSOARG00000000948	582	1097	655	8881	3452	5250	509	1512	690	6946	3448	4957	3010.17	904	5117	5.666	2.502	1.23407e-05	0.00204618	0.2327	0.2501	0.2354	0.2354	TRUE	0.3304
ENSOARG00000013551	20	4	13	427	66	52	18	6	14	334	66	49	80.95	13	150	12.094	3.596	1.37577e-05	0.0022241	0.6294	0.3523	0.4458	0.4458	TRUE	7.0245
ENSOARG00000015775	147	1105	294	8020	5389	6188	129	1523	310	6273	5382	5842	3242.99	654	5832	8.93	3.159	1.64115e-05	0.0025369	0.6742	0.2499	0.3864	0.3864	TRUE	15.7505
ENSOARG00000020219	330	255	591	2688	1683	2243	289	351	622	2102	1681	2118	1193.88	421	1967	4.675	2.225	1.68025e-05	0.0025369	0.0944	0.2544	0.1911	0.1911	TRUE	2.0237
ENSOARG00000020713	5	0	3	86	37	45	4	0	3	67	37	42	25.71	2	49	18.344	4.197	1.64197e-05	0.0025369	0.094	0.578	0.4715	0.4715	TRUE	0.7407
ENSOARG00000006070	33	7	61	574	179	227	29	10	64	449	179	214	157.46	34	281	8.156	3.028	1.8549e-05	0.00272607	0.4388	0.3012	0.3428	0.3428	TRUE	2.2062
ENSOARG00000018880	76	16	55	909	171	253	67	22	58	711	171	239	211.18	49	374	7.619	2.93	1.93438e-05	0.00280824	0.4095	0.2875	0.3264	0.3264	TRUE	1.4614
ENSOARG00000021184	12	8	26	221	76	138	11	11	27	173	76	130	71.32	16	126	7.742	2.953	1.95424e-05	0.00280824	0.187	0.3664	0.3075	0.3075	TRUE	0.2237
ENSOARG00000013529	28	26	34	1004	98	104	25	36	36	785	98	98	179.58	32	327	10.234	3.355	2.03637e-05	0.0028941	0.6873	0.2946	0.4283	0.4283	TRUE	17.3487
ENSOARG00000006184	40	9	18	209	127	153	35	12	19	163	127	144	83.52	22	145	6.477	2.695	2.20041e-05	0.00304737	0.0712	0.349	0.2631	0.2631	TRUE	1.0809
ENSOARG00000017465	1	0	7	167	38	27	1	0	7	131	38	25	33.72	3	65	23.121	4.531	2.17613e-05	0.00304737	1.0964	0.4994	0.6197	0.6197	TRUE	1.6348
ENSOARG00000017739	4	4	0	298	9	25	4	6	0	233	9	24	45.78	3	89	30.182	4.916	2.2149e-05	0.00304737	1.8188	0.4329	0.7772	0.7772	TRUE	5.1189
ENSOARG00000011658	148	531	278	2459	2454	3154	130	732	293	1923	2451	2978	1417.63	385	2451	6.379	2.673	2.34995e-05	0.00316583	0.3487	0.2532	0.2864	0.2864	TRUE	1.0724
ENSOARG00000009524	14	10	12	135	70	97	12	14	13	106	70	92	50.96	13	89	6.927	2.792	2.65478e-05	0.00346811	0	0.4141	0.2708	0.2708	TRUE	0.1182
ENSOARG00000017540	16	9	17	312	62	76	14	12	18	244	62	72	70.33	15	126	8.519	3.091	2.63603e-05	0.00346811	0.315	0.3681	0.3491	0.3491	TRUE	7.1459
ENSOARG00000019070	104	41	127	1394	387	327	91	56	134	1090	386	309	344.46	94	595	6.342	2.665	2.70911e-05	0.00350369	0.3064	0.2719	0.284	0.284	TRUE	2.5352
ENSOARG00000002129	1339	3616	5213	18570	34933	24607	1172	4983	5488	14525	34888	23232	14047.8	3881	24215	6.24	2.642	2.90942e-05	0.00361948	0.3616	0.2478	0.2876	0.2876	TRUE	0.2332
ENSOARG00000016884	1	3	1	33	63	37	1	4	1	26	63	35	21.62	2	41	21.841	4.449	2.89608e-05	0.00361948	0.1883	0.6404	0.5178	0.5178	TRUE	0.3942
ENSOARG00000019488	106	29	153	1828	382	402	93	40	161	1430	382	380	414.1	98	731	7.445	2.896	2.91058e-05	0.00361948	0.4797	0.2678	0.3397	0.3397	TRUE	8.3776
ENSOARG00000012405	7	10	11	411	23	64	6	14	12	321	23	60	72.72	11	135	12.992	3.7	3.2111e-05	0.00391784	0.8056	0.3641	0.5145	0.5145	TRUE	1.3424
ENSOARG00000008573	487	235	388	3424	1279	1385	426	324	408	2678	1277	1308	1070.26	386	1754	4.542	2.183	3.26386e-05	0.00393654	0.1023	0.2552	0.1974	0.1974	TRUE	2.571
ENSOARG00000014930	14	2	14	393	31	62	12	3	15	307	31	59	71.11	10	132	13.171	3.719	3.2873e-05	0.00393654	0.8491	0.3668	0.5202	0.5202	TRUE	2.1978
ENSOARG00000008399	273	320	162	1846	1066	1612	239	441	171	1444	1065	1522	813.47	284	1344	4.745	2.246	3.44317e-05	0.00399245	0.1364	0.2577	0.2097	0.2097	TRUE	2.5721
ENSOARG00000016132	220	96	351	3890	807	836	193	132	370	3043	806	789	888.7	232	1546	6.677	2.739	3.42163e-05	0.00399245	0.4174	0.2568	0.3123	0.3123	TRUE	8.6769
ENSOARG00000020737	6	1	10	191	46	36	5	1	11	149	46	34	41.08	6	76	13.143	3.716	3.40555e-05	0.00399245	0.5418	0.4542	0.4798	0.4798	TRUE	2.1549
ENSOARG00000009051	2	22	17	174	244	110	2	30	18	136	244	104	88.93	17	161	9.851	3.3	3.6088e-05	0.00413031	0.6385	0.3428	0.4236	0.4236	TRUE	1.0196
ENSOARG00000015446	399	2596	944	9703	21071	11905	349	3577	994	7589	21044	11240	7465.47	1640	13291	8.106	3.019	3.80017e-05	0.00427516	0.6789	0.2484	0.3867	0.3867	TRUE	1.071
ENSOARG00000020233	37	42	102	689	388	245	32	58	107	539	387	231	225.89	66	386	5.864	2.552	3.92432e-05	0.00436304	0.2336	0.2849	0.2681	0.2681	TRUE	0.162
ENSOARG00000020339	1	0	3	134	22	13	1	0	3	105	22	12	23.85	1	46	33.372	5.061	4.08969e-05	0.00446942	0.9687	0.6037	0.6984	0.6984	TRUE	1.9088
ENSOARG00000014018	10	1	6	149	27	67	9	1	6	117	27	63	37.2	5	69	12.212	3.61	4.22205e-05	0.00455031	0.4117	0.4758	0.4571	0.4571	TRUE	0.093
ENSOARG00000014673	39	39	80	385	265	302	34	54	84	301	265	285	170.5	57	284	4.951	2.308	4.59695e-05	0.00491342	0.0771	0.2971	0.2199	0.2199	TRUE	1.4292
ENSOARG00000000942	138	87	92	1862	375	319	121	120	97	1456	375	301	411.6	113	711	6.319	2.66	4.80581e-05	0.00507149	0.3676	0.2679	0.303	0.303	TRUE	6.5084
ENSOARG00000007323	5	7	15	145	78	59	4	10	16	113	78	56	46.14	10	82	8.351	3.062	4.83624e-05	0.00507149	0.1618	0.4315	0.3483	0.3483	TRUE	0.247
ENSOARG00000002228	46	30	154	707	463	480	40	41	162	553	462	453	285.38	81	489	6.02	2.59	5.19152e-05	0.00532872	0.3078	0.277	0.2875	0.2875	TRUE	7.0222
ENSOARG00000000776	1	0	3	123	16	19	1	0	3	96	16	18	22.36	1	43	31.229	4.965	5.30904e-05	0.00540644	0.8645	0.6275	0.6887	0.6887	TRUE	9.5852
ENSOARG00000005798	1945	1964	6773	40501	13121	22598	1702	2706	7131	31678	13104	21335	12942.7	3846	22039	5.73	2.519	5.43515e-05	0.00549163	0.3708	0.2479	0.2805	0.2805	TRUE	0.3313
ENSOARG00000016912	29	30	7	159	188	194	25	41	7	124	188	183	94.89	24	165	6.736	2.752	5.7886e-05	0.00580341	0.2555	0.3368	0.3124	0.3124	TRUE	2.0551
ENSOARG00000001660	103	31	69	277	505	345	90	43	73	217	504	326	208.7	69	349	5.074	2.343	5.92221e-05	0.00587132	0.1439	0.288	0.2361	0.2361	TRUE	0.1341
ENSOARG00000013232	13	15	66	206	303	274	11	21	69	161	303	259	137.33	34	241	7.113	2.83	5.94713e-05	0.00587132	0.4049	0.3091	0.3401	0.3401	TRUE	1.8016
ENSOARG00000008480	0	0	1	35	38	19	0	0	1	27	38	18	14.05	0	28	71.517	6.16	6.01943e-05	0.00587133	0	0.8522	0.6827	0.6827	TRUE	0.3092
ENSOARG00000017913	6	32	6	141	271	143	5	44	6	110	271	135	95.27	18	172	9.463	3.242	6.03794e-05	0.00587133	0.672	0.3365	0.438	0.438	TRUE	3.5462
ENSOARG00000011098	46	21	110	436	392	340	40	29	116	341	391	321	206.42	62	351	5.683	2.507	6.20928e-05	0.00599289	0.2399	0.2884	0.2722	0.2722	TRUE	5.0504
ENSOARG00000005633	14	5	5	325	18	48	12	7	5	254	18	45	56.98	8	106	12.919	3.691	6.72112e-05	0.00639149	0.8377	0.3964	0.5471	0.5471	TRUE	1.6024
ENSOARG00000006085	19	44	60	385	272	225	17	61	63	301	272	212	154.27	47	262	5.621	2.491	7.31678e-05	0.00672524	0.2073	0.3023	0.2708	0.2708	TRUE	1.8454
ENSOARG00000014221	2	1	13	180	20	88	2	1	14	141	20	83	43.44	6	81	14.405	3.848	7.22613e-05	0.00672524	0.9135	0.4429	0.5754	0.5754	TRUE	0.2055
ENSOARG00000018528	195	207	222	895	813	1633	171	285	234	700	812	1542	623.89	230	1018	4.432	2.148	7.31115e-05	0.00672524	0.128	0.2609	0.2085	0.2085	TRUE	1.5288
ENSOARG00000006716	16	43	13	479	122	162	14	59	14	375	122	153	122.73	29	217	7.566	2.92	7.47119e-05	0.00680457	0.4808	0.3165	0.3703	0.3703	TRUE	2.394
ENSOARG00000018585	7	10	9	313	101	11	6	14	9	245	101	10	64.24	10	119	12.257	3.616	7.57772e-05	0.00685333	0.8589	0.3796	0.5412	0.5412	TRUE	0.1049
ENSOARG00000014718	27	25	16	245	96	139	24	34	17	192	96	131	82.28	25	140	5.625	2.492	7.93114e-05	0.00693064	0.0984	0.3506	0.262	0.262	TRUE	0.1411
ENSOARG00000018224	35	38	51	686	134	182	31	52	54	537	134	172	163.15	46	281	6.181	2.628	7.82824e-05	0.00693064	0.3162	0.2993	0.3053	0.3053	TRUE	2.9007
ENSOARG00000019673	4	0	0	49	74	12	4	0	0	38	74	11	21.18	1	41	31.669	4.985	7.77199e-05	0.00693064	1.0936	0.6487	0.7201	0.7201	TRUE	0.3417
ENSOARG00000000399	46	48	68	517	205	254	40	66	72	404	205	240	171.15	59	283	4.782	2.258	8.13048e-05	0.00705715	0.1031	0.2969	0.2257	0.2257	TRUE	0.8365
ENSOARG00000020748	215	89	212	3214	545	451	188	123	223	2514	544	426	669.66	178	1161	6.522	2.705	8.25221e-05	0.00711506	0.4837	0.2599	0.3368	0.3368	TRUE	8.0675
ENSOARG00000017829	1599	8107	1536	53951	36716	26164	1399	11171	1617	42198	36668	24702	19626	4729	34523	7.301	2.868	8.30748e-05	0.00711527	0.7294	0.2477	0.3827	0.3827	TRUE	4.2902
ENSOARG00000019936	31	14	49	509	160	100	27	19	52	398	160	94	125.05	33	217	6.642	2.732	8.61568e-05	0.0073307	0.3578	0.3152	0.3299	0.3299	TRUE	0.4683
ENSOARG00000009878	23	14	27	357	103	73	20	19	28	279	103	69	86.48	22	150	6.648	2.733	8.80102e-05	0.00743945	0.2822	0.3455	0.3228	0.3228	TRUE	0.8955
ENSOARG00000008351	14	17	48	258	189	136	12	23	51	202	189	128	100.86	29	173	6.03	2.592	9.17343e-05	0.00765419	0.2191	0.3315	0.2948	0.2948	TRUE	2.8607
ENSOARG00000005699	4	8	6	11	115	147	4	11	6	9	115	139	47.18	7	88	12.81	3.679	9.38767e-05	0.00773275	0.8041	0.4274	0.5541	0.5541	TRUE	0.5973
ENSOARG00000011277	0	10	1	157	42	64	0	14	1	123	42	60	40	5	75	16.174	4.016	9.44695e-05	0.00773275	1.4728	0.4598	0.6388	0.6388	TRUE	1.7959
ENSOARG00000011683	12	3	32	158	86	184	11	4	34	124	86	174	71.92	16	128	7.869	2.976	9.33184e-05	0.00773275	0.4193	0.3654	0.3808	0.3808	TRUE	0.7178
ENSOARG00000007392	57	27	63	1101	131	152	50	37	66	861	131	144	214.82	51	379	7.396	2.887	9.95707e-05	0.00805005	0.5721	0.2868	0.3846	0.3846	TRUE	14.4928
ENSOARG00000010099	25	53	27	244	276	214	22	73	28	191	276	202	131.98	41	223	5.469	2.451	9.95908e-05	0.00805005	0.1887	0.3117	0.2704	0.2704	TRUE	3.0514
ENSOARG00000017220	45	9	24	222	642	23	39	12	25	174	641	22	152.26	25	279	10.791	3.432	0.000101803	0.00817777	1.0213	0.3031	0.5391	0.5391	TRUE	0.3122
ENSOARG00000003775	290	144	135	3168	491	626	254	198	142	2478	490	591	692.27	198	1186	5.988	2.582	0.000103171	0.00821369	0.4209	0.2595	0.3155	0.3155	TRUE	10.4918
ENSOARG00000005515	22	11	70	422	164	225	19	15	74	330	164	212	135.73	36	235	6.519	2.705	0.000103521	0.00821369	0.38	0.3099	0.3326	0.3326	TRUE	1.439
ENSOARG00000019028	26	16	21	418	54	106	23	22	22	327	54	100	91.31	22	160	7.194	2.847	0.000105463	0.00831677	0.3983	0.3403	0.361	0.361	TRUE	0.7864
ENSOARG00000020498	83	332	212	989	1432	2572	73	457	223	774	1430	2428	897.55	251	1544	6.158	2.622	0.000116877	0.00905133	0.4764	0.2567	0.3314	0.3314	TRUE	0.2312
ENSOARG00000016764	94	857	185	2924	3724	6113	82	1181	195	2287	3719	5771	2205.93	486	3926	8.086	3.015	0.000123907	0.0094822	0.8712	0.2511	0.4435	0.4435	TRUE	0.8899
ENSOARG00000005666	744	389	377	1453	2596	3266	651	536	397	1136	2593	3084	1399.45	528	2271	4.3	2.104	0.00012501	0.00951034	0.1515	0.2533	0.2156	0.2156	TRUE	0.3735
ENSOARG00000001508	41891	6604	10265	90024	139726	92239	36663	9100	10807	70413	139544	87085	58935.3	18857	99014	5.251	2.393	0.000128499	0.00971859	0.4017	0.2474	0.2813	0.2813	TRUE	2.0478
ENSOARG00000014340	24	8	38	681	51	92	21	11	40	533	51	87	123.75	24	224	9.279	3.214	0.000131537	0.00986885	0.8213	0.3159	0.4844	0.4844	TRUE	4.2862
ENSOARG00000011065	57	22	38	247	164	189	50	30	40	193	164	178	109.27	40	178	4.436	2.149	0.000134956	0.010031	0.0047	0.325	0.2123	0.2123	TRUE	0.366
ENSOARG00000006391	40	15	58	805	145	97	35	21	61	630	145	92	163.79	39	289	7.404	2.888	0.000135973	0.0100488	0.5886	0.2991	0.3973	0.3973	TRUE	2.4666
ENSOARG00000013285	23	16	13	163	89	92	20	22	14	127	89	87	59.85	19	101	5.444	2.445	0.000137091	0.0100738	0.0332	0.3893	0.2623	0.2623	TRUE	0.5383
ENSOARG00000015190	997	552	1082	3752	2680	5285	873	761	1139	2935	2677	4990	2228.86	924	3534	3.823	1.935	0.00013914	0.0101667	0.0855	0.251	0.1852	0.1852	TRUE	1.5812
ENSOARG00000016606	76	38	67	1003	128	251	67	52	71	785	128	237	223.12	63	383	6.065	2.601	0.000144759	0.010459	0.4063	0.2853	0.3277	0.3277	TRUE	0.8475
ENSOARG00000020225	212	64	235	3521	446	453	186	88	247	2754	445	428	691.37	174	1209	6.955	2.798	0.000144076	0.010459	0.6383	0.2595	0.387	0.387	TRUE	15.0635
ENSOARG00000018891	3	1	7	130	30	23	3	1	7	102	30	22	27.45	4	51	13.328	3.736	0.000149175	0.0107182	0.5314	0.5569	0.549	0.549	TRUE	2.2531
ENSOARG00000008046	9	5	10	119	21	109	8	7	11	93	21	103	40.38	9	72	8.558	3.097	0.000152898	0.0108939	0.3264	0.4578	0.4114	0.4114	TRUE	1.7091
ENSOARG00000006328	1	1	2	14	55	33	1	1	2	11	55	31	16.9	1	32	22.457	4.489	0.000160135	0.0113171	0	0.7503	0.629	0.629	TRUE	0.0635
ENSOARG00000000863	0	0	1	7	28	49	0	0	1	5	28	46	13.46	0	26	68.355	6.095	0.000161879	0.0113599	0.8164	0.8789	0.8645	0.8645	TRUE	0.1718
ENSOARG00000003001	84	94	194	1659	415	459	74	130	204	1298	414	433	425.45	136	715	5.272	2.398	0.000163472	0.0113599	0.3238	0.2672	0.287	0.287	TRUE	6.0542
ENSOARG00000008048	284	268	379	1744	1086	1285	249	369	399	1364	1085	1213	779.79	339	1221	3.603	1.849	0.000162749	0.0113599	0.0338	0.2581	0.1713	0.1713	TRUE	0.4721
ENSOARG00000019120	16	66	48	209	396	418	14	91	51	163	395	395	184.85	52	318	6.173	2.626	0.000165164	0.0113621	0.4289	0.2932	0.3381	0.3381	TRUE	2.2316
ENSOARG00000000725	57	44	51	1025	133	151	50	61	54	802	133	143	206.88	55	359	6.569	2.716	0.000166513	0.0113942	0.5054	0.2883	0.3636	0.3636	TRUE	13.5131
ENSOARG00000007614	10482	17557	14349	111479	40072	86294	9174	24192	15106	87194	40020	81473	42859.8	16157	69562	4.305	2.106	0.000172382	0.0115514	0.178	0.2474	0.2265	0.2265	TRUE	2.3134
ENSOARG00000010196	1	10	0	184	22	67	1	14	0	144	22	63	40.63	5	76	16.554	4.049	0.000172184	0.0115514	1.7398	0.4565	0.7131	0.7131	TRUE	0.5478
ENSOARG00000020477	72	49	173	1011	369	426	63	68	182	791	369	402	312.36	104	521	4.993	2.32	0.000171878	0.0115514	0.2579	0.2745	0.2686	0.2686	TRUE	4.1873
ENSOARG00000020569	324	116	514	3022	976	1451	284	160	541	2364	975	1370	948.81	328	1570	4.78	2.257	0.000175098	0.0116729	0.2769	0.2562	0.2588	0.2588	TRUE	0.4427
ENSOARG00000012575	258	203	359	1563	921	1126	226	280	378	1223	920	1063	681.48	295	1069	3.629	1.86	0.0001788	0.0117382	0.0411	0.2597	0.1752	0.1752	TRUE	0.3274
ENSOARG00000013193	184	98	30	199	1537	778	161	135	32	156	1535	735	458.81	109	809	7.4	2.887	0.000178064	0.0117382	0.7373	0.2658	0.4221	0.4221	TRUE	0.0933
ENSOARG00000004838	156	204	207	1357	1532	438	137	281	218	1061	1530	414	606.75	212	1002	4.733	2.243	0.000188359	0.0121802	0.2492	0.2612	0.2569	0.2569	TRUE	0.1063
ENSOARG00000013063	35	38	119	640	277	321	31	52	125	501	277	303	214.76	69	360	5.19	2.376	0.000188346	0.0121802	0.2744	0.2868	0.2825	0.2825	TRUE	4.4269
ENSOARG00000003100	103	31	73	942	223	202	90	43	77	737	223	191	226.65	70	384	5.473	2.452	0.000194162	0.01237	0.3371	0.2847	0.3031	0.3031	TRUE	7.579
ENSOARG00000018035	2191	3728	2712	11367	22010	13488	1918	5137	2855	8891	21981	12734	8919.36	3303	14535	4.401	2.138	0.000194053	0.01237	0.2325	0.2482	0.237	0.237	TRUE	0.3048
ENSOARG00000026360	2	1	2	48	25	28	2	1	2	38	25	26	15.7	2	30	16.843	4.074	0.000193601	0.01237	0	0.7888	0.5389	0.5389	TRUE	0.4028
ENSOARG00000001032	2	30	34	270	73	476	2	41	36	211	73	449	135.4	26	244	9.374	3.229	0.000200546	0.0127141	1.0248	0.31	0.5204	0.5204	TRUE	0.1563
ENSOARG00000007585	97	157	240	1208	700	755	85	216	253	945	699	713	485.11	185	786	4.26	2.091	0.000202109	0.0127194	0.1535	0.2648	0.2246	0.2246	TRUE	2.4668
ENSOARG00000002555	298	455	617	1810	2655	2431	261	627	650	1416	2652	2295	1316.63	513	2121	4.14	2.05	0.000213539	0.0131332	0.1608	0.2537	0.2196	0.2196	TRUE	0.603
ENSOARG00000010852	72	49	96	1390	193	191	63	68	101	1087	193	180	281.98	77	487	6.307	2.657	0.000214266	0.0131332	0.5273	0.2774	0.3633	0.3633	TRUE	13.7124
ENSOARG00000009418	762	606	741	5364	1949	2495	667	835	780	4195	1946	2356	1796.6	761	2832	3.724	1.897	0.000223473	0.0136329	0.0945	0.252	0.1895	0.1895	TRUE	0.823
ENSOARG00000013995	11	22	30	410	66	106	10	30	32	321	66	100	93.03	24	162	6.855	2.777	0.000237282	0.01434	0.4761	0.3386	0.3854	0.3854	TRUE	1.3292
ENSOARG00000017167	408	91	303	2666	445	1779	357	125	319	2085	444	1680	835.12	267	1403	5.247	2.392	0.000243309	0.0145681	0.3914	0.2574	0.3038	0.3038	TRUE	0.364
ENSOARG00000017166	42	53	56	220	254	308	37	73	59	172	254	291	147.55	56	239	4.262	2.091	0.000245537	0.0146338	0.0785	0.3049	0.2227	0.2227	TRUE	0.3325
ENSOARG00000001862	9	1	4	40	136	14	8	1	4	31	136	13	32.3	4	60	12.981	3.698	0.000250123	0.0147709	0.8182	0.5105	0.6095	0.6095	TRUE	0.9532
ENSOARG00000015844	36	18	45	685	89	93	32	25	47	536	89	88	136.02	35	238	6.866	2.779	0.000252279	0.0148305	0.5653	0.3097	0.3978	0.3978	TRUE	13.6609
ENSOARG00000003247	333	72	439	3631	970	918	291	99	462	2840	969	867	921.38	284	1559	5.479	2.454	0.000255086	0.0149277	0.455	0.2565	0.3222	0.3222	TRUE	3.6504
ENSOARG00000009871	43	62	189	1240	491	350	38	85	199	970	490	330	352.12	107	597	5.564	2.476	0.000256762	0.0149581	0.4452	0.2714	0.3248	0.3248	TRUE	0.6418
ENSOARG00000000237	53	16	37	257	122	180	46	22	39	201	122	170	100.03	36	164	4.564	2.19	0.000261058	0.0151402	0.0697	0.3322	0.2413	0.2413	TRUE	0.2369
ENSOARG00000018960	42	39	40	608	105	156	37	54	42	476	105	147	143.38	44	243	5.504	2.461	0.000268596	0.0154389	0.3284	0.3065	0.3143	0.3143	TRUE	1.9791
ENSOARG00000013062	96	36	181	1426	462	269	84	50	191	1115	461	254	359.15	108	610	5.642	2.496	0.000271743	0.0154707	0.4522	0.2709	0.3329	0.3329	TRUE	0.3785
ENSOARG00000003318	43	34	24	292	113	169	38	47	25	228	113	160	101.76	37	167	4.579	2.195	0.00027764	0.0155864	0.093	0.3308	0.245	0.245	TRUE	0.1199
ENSOARG00000014908	78	40	78	572	236	203	68	55	82	447	236	192	180.04	68	292	4.253	2.089	0.000281292	0.0156808	0.1158	0.2945	0.2288	0.2288	TRUE	0.8995
ENSOARG00000012048	23	12	65	481	150	127	20	17	68	376	150	120	125.17	35	215	6.136	2.617	0.000288956	0.0159024	0.4434	0.3152	0.3579	0.3579	TRUE	2.4568
ENSOARG00000014127	112	269	236	1512	1013	928	98	371	248	1183	1012	876	631.27	239	1024	4.289	2.101	0.000291576	0.0159786	0.2014	0.2607	0.2395	0.2395	TRUE	1.3654
ENSOARG00000005120	172	161	138	1350	388	683	151	222	145	1056	387	645	434.32	173	696	4.039	2.014	0.00031954	0.0171477	0.1426	0.2668	0.2218	0.2218	TRUE	0.1402
ENSOARG00000012378	140	123	105	1825	330	343	123	169	111	1427	330	324	413.9	134	694	5.175	2.371	0.00031859	0.0171477	0.3824	0.2678	0.308	0.308	TRUE	10.2054
ENSOARG00000015701	1	0	0	14	34	21	1	0	0	11	34	20	10.93	0	22	55.513	5.795	0.000319125	0.0171477	0	1.0247	0.847	0.847	TRUE	0.1686
ENSOARG00000018563	1176	820	469	6526	2418	3155	1029	1130	494	5104	2415	2979	2191.8	884	3499	3.958	1.985	0.00032097	0.0171533	0.1558	0.2511	0.2186	0.2186	TRUE	0.5854
ENSOARG00000004304	10	11	12	86	93	55	9	15	13	67	93	52	41.44	12	71	5.853	2.549	0.000334409	0.017798	0.0549	0.4524	0.3123	0.3123	TRUE	0.1364
ENSOARG00000017789	62	37	45	332	147	213	54	51	47	260	147	201	126.7	51	203	3.982	1.993	0.000344636	0.0182671	0.0427	0.3143	0.2105	0.2105	TRUE	0.0807
ENSOARG00000006078	28	98	65	192	691	529	25	135	68	150	690	499	261.28	76	446	5.901	2.561	0.000354758	0.0187269	0.5246	0.2798	0.3622	0.3622	TRUE	0.2058
ENSOARG00000009444	29	8	72	642	150	123	25	11	76	502	150	116	146.71	37	256	6.826	2.771	0.000358081	0.0187657	0.6517	0.3052	0.418	0.418	TRUE	3.3413
ENSOARG00000012075	256	125	238	2041	834	418	224	172	251	1596	833	395	578.47	216	941	4.364	2.126	0.000358396	0.0187657	0.2361	0.2619	0.2527	0.2527	TRUE	0.1552
ENSOARG00000017527	496	535	390	2847	1360	2190	434	737	411	2227	1358	2068	1205.76	527	1884	3.575	1.838	0.000360652	0.0188077	0.088	0.2543	0.1901	0.1901	TRUE	1.3921
ENSOARG00000004394	21	1	26	188	92	103	18	1	27	147	92	97	63.88	15	112	7.038	2.815	0.000365299	0.0189736	0.5148	0.3803	0.4112	0.4112	TRUE	2.3031
ENSOARG00000007023	3	0	3	50	23	31	3	0	3	39	23	29	16.19	2	30	15.012	3.908	0.000378213	0.0194058	0.0419	0.7724	0.5893	0.5893	TRUE	0.3211
ENSOARG00000010490	2	17	5	224	57	46	2	23	5	175	57	43	51	10	92	9.339	3.223	0.000381124	0.0194058	0.8129	0.4139	0.5327	0.5327	TRUE	2.487
ENSOARG00000017667	369	228	196	806	1623	1053	323	314	206	630	1621	994	681.49	281	1082	3.848	1.944	0.000379959	0.0194058	0.1306	0.2597	0.2133	0.2133	TRUE	0.1604
ENSOARG00000006069	77	125	221	1389	495	568	67	172	233	1086	494	536	431.56	157	705	4.488	2.166	0.000392065	0.0198069	0.261	0.2669	0.2649	0.2649	TRUE	2.7167
ENSOARG00000014625	29	17	48	459	79	133	25	23	51	359	79	126	110.47	33	188	5.67	2.503	0.000391867	0.0198069	0.3704	0.3242	0.3403	0.3403	TRUE	0.8671
ENSOARG00000007620	13	6	12	126	58	45	11	8	13	99	58	42	38.54	11	66	6.136	2.617	0.000413029	0.0207338	0.1098	0.4678	0.3385	0.3385	TRUE	0.2837
ENSOARG00000010896	11	4	12	84	59	54	10	6	13	66	59	51	33.9	10	59	6.26	2.646	0.000413618	0.0207338	0	0.498	0.3386	0.3386	TRUE	0.2855
ENSOARG00000004522	26	17	45	344	106	108	23	23	47	269	106	102	95.07	31	159	5.097	2.35	0.000423507	0.0210296	0.2325	0.3367	0.2998	0.2998	TRUE	4.0082
ENSOARG00000010597	13	12	16	80	120	64	11	17	17	63	120	60	47.93	15	81	5.446	2.445	0.000425671	0.0210296	0.0954	0.4246	0.3046	0.3046	TRUE	1.6508
ENSOARG00000015117	126	327	9	879	1685	2581	110	451	9	688	1683	2437	896.24	190	1603	8.442	3.078	0.000446883	0.021447	1.1923	0.2567	0.5506	0.5506	TRUE	0.4857
ENSOARG00000017941	105	50	77	919	199	226	92	69	81	719	199	213	228.8	81	377	4.674	2.225	0.000447677	0.021447	0.2762	0.2844	0.2814	0.2814	TRUE	7.3293
ENSOARG00000010615	297	49	359	4226	619	604	260	68	378	3305	618	570	866.54	235	1498	6.366	2.67	0.000455151	0.0215469	0.7645	0.257	0.4155	0.4155	TRUE	13.4728
ENSOARG00000018774	13	1	24	197	66	74	11	1	25	154	66	70	54.65	12	97	7.535	2.914	0.000457441	0.0215469	0.5914	0.4028	0.4507	0.4507	TRUE	2.6987
ENSOARG00000019389	15	9	22	108	106	67	13	12	23	84	106	63	50.38	16	84	5.196	2.377	0.000457041	0.0215469	0.0552	0.416	0.2926	0.2926	TRUE	0.1682
ENSOARG00000020697	49	17	45	615	95	104	43	23	47	481	95	98	131.3	38	225	5.916	2.565	0.000458162	0.0215469	0.4776	0.312	0.3695	0.3695	TRUE	11.2219
ENSOARG00000013590	58	74	38	579	210	211	51	102	40	453	210	199	175.76	64	287	4.492	2.167	0.000471655	0.0220214	0.2141	0.2956	0.2668	0.2668	TRUE	2.919
ENSOARG00000015949	117	73	79	1427	164	279	102	101	83	1116	164	263	304.92	95	514	5.396	2.432	0.000489271	0.0227617	0.4739	0.2751	0.344	0.344	TRUE	2.3744
ENSOARG00000010867	275	169	291	866	617	1990	241	233	306	677	616	1879	658.71	260	1057	4.067	2.024	0.000494723	0.0229085	0.2067	0.2601	0.2407	0.2407	TRUE	5.5323
ENSOARG00000008988	26	42	9	216	60	386	23	58	9	169	60	364	113.9	30	198	6.64	2.731	0.000515233	0.023299	0.6222	0.3219	0.425	0.425	TRUE	0.168
ENSOARG00000000881	59	21	88	957	142	152	52	29	93	749	142	144	201.18	58	345	5.96	2.575	0.000526956	0.0236636	0.5764	0.2895	0.3869	0.3869	TRUE	12.1854
ENSOARG00000019998	8	6	18	155	48	54	7	8	19	121	48	51	42.4	11	73	6.438	2.687	0.000529319	0.0236875	0.2492	0.4478	0.379	0.379	TRUE	3.1527
ENSOARG00000015139	109	131	113	1455	396	292	95	181	119	1138	395	276	367.35	132	603	4.59	2.198	0.000536896	0.0238614	0.3139	0.2704	0.2857	0.2857	TRUE	1.3692
ENSOARG00000007110	88	7	11	439	89	272	77	10	12	343	89	257	131.22	33	230	6.949	2.797	0.000545598	0.0241651	0.7546	0.312	0.453	0.453	TRUE	0.7516
ENSOARG00000005180	86	65	60	1230	131	202	75	90	63	962	131	191	251.93	76	428	5.636	2.495	0.000571874	0.0248189	0.5389	0.281	0.3697	0.3697	TRUE	5.1661
ENSOARG00000009750	10	1	38	78	253	115	9	1	40	61	253	109	78.73	17	141	8.361	3.064	0.000570759	0.0248189	1.002	0.3552	0.534	0.534	TRUE	0.904
ENSOARG00000018633	31	12	59	401	123	126	27	17	62	314	123	119	110.2	35	185	5.237	2.389	0.000575237	0.0248814	0.3378	0.3244	0.3289	0.3289	TRUE	4.0871
ENSOARG00000004182	22	10	43	511	64	74	19	14	45	400	64	70	101.96	26	178	6.801	2.766	0.000588201	0.0251063	0.6629	0.3306	0.4431	0.4431	TRUE	13.1438
ENSOARG00000012527	6	2	0	106	20	17	5	3	0	83	20	16	21.16	3	40	14.601	3.868	0.000587416	0.0251063	0.8666	0.6491	0.7013	0.7013	TRUE	7.481
ENSOARG00000016250	54	23	58	685	123	112	47	32	61	536	123	106	150.73	47	255	5.452	2.447	0.000584844	0.0251063	0.4403	0.3036	0.3514	0.3514	TRUE	10.5891
ENSOARG00000020442	118	116	619	3376	1451	893	103	160	652	2641	1449	843	974.59	305	1644	5.392	2.431	0.000605493	0.0256782	0.5644	0.256	0.3601	0.3601	TRUE	0.6132
ENSOARG00000004395	49	22	45	244	146	144	43	30	47	191	146	136	98.86	40	158	3.909	1.967	0.000612274	0.0256967	0.0251	0.3332	0.221	0.221	TRUE	0.374
ENSOARG00000010466	7	11	2	102	75	28	6	15	2	80	75	26	34.08	8	60	7.935	2.988	0.000618502	0.0256967	0.4052	0.4967	0.4698	0.4698	TRUE	2.1262
ENSOARG00000011103	361	201	365	1199	955	1250	316	277	384	938	954	1180	674.82	326	1024	3.143	1.652	0.000619916	0.0256967	0.0196	0.2598	0.1657	0.1657	TRUE	0.2797
ENSOARG00000026494	11	0	16	118	51	78	10	0	17	92	51	74	40.56	9	72	8.037	3.007	0.000613493	0.0256967	0.657	0.4569	0.4881	0.4881	TRUE	0.6066
ENSOARG00000004809	49	28	85	209	322	240	43	39	89	163	322	227	147.1	57	237	4.156	2.055	0.000634225	0.0257537	0.1479	0.305	0.2492	0.2492	TRUE	0.3147
ENSOARG00000005614	58	139	119	860	493	389	51	192	125	673	492	367	316.64	123	511	4.181	2.064	0.000637222	0.0257537	0.2278	0.2741	0.2578	0.2578	TRUE	0.4029
ENSOARG00000010971	5	0	22	230	52	50	4	0	23	180	52	47	51.1	9	93	10.037	3.327	0.000635074	0.0257537	1.3954	0.4136	0.6197	0.6197	TRUE	6.7618
ENSOARG00000011590	105	78	175	680	345	539	92	107	184	532	345	509	294.82	128	462	3.612	1.853	0.000628201	0.0257537	0.0917	0.2761	0.2063	0.2063	TRUE	1.5159
ENSOARG00000014569	76	12	40	603	97	156	67	17	42	472	97	147	140.16	42	239	5.689	2.508	0.000634359	0.0257537	0.5025	0.3079	0.3734	0.3734	TRUE	1.3757
ENSOARG00000026818	1	8	48	96	337	160	1	11	51	75	337	151	104.19	21	188	9.015	3.172	0.000623715	0.0257537	1.2639	0.3288	0.5908	0.5908	TRUE	0.6856
ENSOARG00000001704	28	4	37	191	190	70	25	6	39	149	190	66	79.03	23	135	5.825	2.542	0.000668359	0.0264339	0.4226	0.3548	0.3754	0.3754	TRUE	0.3561
ENSOARG00000008413	136	62	86	964	269	239	119	85	91	754	269	226	257.22	98	416	4.229	2.08	0.000668314	0.0264339	0.2318	0.2803	0.2628	0.2628	TRUE	4.4964
ENSOARG00000009893	196	262	461	1966	1177	1076	172	361	485	1538	1175	1016	791.16	339	1243	3.666	1.874	0.000663284	0.0264339	0.1448	0.258	0.2164	0.2164	TRUE	1.0928
ENSOARG00000007174	7	36	40	177	229	175	6	50	42	138	229	165	105.03	33	177	5.485	2.455	0.000680777	0.026843	0.4206	0.3282	0.357	0.357	TRUE	1.7008
ENSOARG00000007964	43	43	85	843	179	136	38	59	89	659	179	128	192.15	62	322	5.193	2.377	0.000692009	0.0270268	0.4405	0.2915	0.3434	0.3434	TRUE	2.9898
ENSOARG00000008576	849	700	1246	6235	2941	2611	743	965	1312	4877	2937	2465	2216.4	1007	3426	3.405	1.768	0.000692845	0.0270268	0.1092	0.2511	0.195	0.195	TRUE	0.728
ENSOARG00000011563	36	5	61	769	81	100	32	7	64	601	81	94	146.57	34	259	7.542	2.915	0.000693797	0.0270268	0.9559	0.3052	0.5145	0.5145	TRUE	12.2079
ENSOARG00000007344	90	17	212	3041	147	265	79	23	223	2379	147	250	516.82	108	925	8.523	3.091	0.000702183	0.0272028	1.2935	0.2637	0.5942	0.5942	TRUE	11.4876
ENSOARG00000016292	12	17	5	305	31	43	11	23	5	239	31	41	58.22	13	104	8.023	3.004	0.00070673	0.0272028	0.7706	0.3933	0.5201	0.5201	TRUE	13.4761
ENSOARG00000017548	0	0	1	12	15	34	0	0	1	9	15	32	9.59	0	19	48.457	5.599	0.000705211	0.0272028	0	1.1341	0.9444	0.9444	TRUE	0.3333
ENSOARG00000019828	76	22	61	508	207	127	67	30	64	397	207	120	147.5	54	241	4.481	2.164	0.000723767	0.0276937	0.2435	0.3049	0.2832	0.2832	TRUE	0.223
ENSOARG00000000417	135	85	64	194	313	1167	118	117	67	152	313	1102	311.46	101	522	5.175	2.372	0.000734796	0.0280014	0.5069	0.2745	0.3492	0.3492	TRUE	0.8524
ENSOARG00000009409	109	50	61	1266	138	170	95	69	64	990	138	161	252.84	76	430	5.637	2.495	0.000736139	0.0280014	0.5862	0.2809	0.3854	0.3854	TRUE	15.2775
ENSOARG00000010729	25	57	53	274	243	207	22	79	56	214	243	195	134.77	52	217	4.202	2.071	0.000749943	0.0282977	0.1606	0.3103	0.2594	0.2594	TRUE	1.9072
ENSOARG00000012392	521	526	536	1393	2939	2316	456	725	564	1090	2935	2187	1326.06	582	2071	3.56	1.832	0.000750491	0.0282977	0.1409	0.2536	0.2117	0.2117	TRUE	0.1296
ENSOARG00000005849	29	116	20	566	706	163	25	160	21	443	705	154	251.33	69	434	6.346	2.666	0.000762181	0.0285719	0.7759	0.2811	0.4429	0.4429	TRUE	0.2946
ENSOARG00000006198	535	552	198	2820	1456	1936	468	761	208	2206	1454	1828	1154.15	479	1829	3.82	1.934	0.000761636	0.0285719	0.204	0.2546	0.2364	0.2364	TRUE	0.5986
ENSOARG00000002785	32	77	38	360	220	261	28	106	40	282	220	246	153.64	58	249	4.326	2.113	0.000781098	0.0291122	0.2179	0.3026	0.2737	0.2737	TRUE	3.2501
ENSOARG00000017097	21	11	37	259	71	100	18	15	39	203	71	94	73.4	24	123	5.067	2.341	0.000786997	0.029164	0.2504	0.3631	0.3241	0.3241	TRUE	0.7898
ENSOARG00000018100	1	4	0	111	9	16	1	6	0	87	9	15	19.55	2	37	18.732	4.227	0.000786004	0.029164	1.3957	0.6821	0.8556	0.8556	TRUE	4.0108
ENSOARG00000002009	13	45	82	226	420	252	11	62	86	177	419	238	165.64	53	278	5.238	2.389	0.000805012	0.0295032	0.4684	0.2986	0.3543	0.3543	TRUE	0.8207
ENSOARG00000010892	7	4	8	76	31	47	6	6	8	59	31	44	25.81	7	45	6.704	2.745	0.000821118	0.0299141	0	0.5767	0.3938	0.3938	TRUE	0.0742
ENSOARG00000010459	0	4	1	113	4	27	0	6	1	88	4	25	20.74	2	39	19.436	4.281	0.000836126	0.0303753	1.6672	0.6572	0.9035	0.9035	TRUE	0.3272
ENSOARG00000018326	21	22	18	72	210	85	18	30	19	56	210	80	68.99	22	115	5.142	2.362	0.000847765	0.0306261	0.2659	0.3705	0.3329	0.3329	TRUE	1.0441
ENSOARG00000019413	17	46	18	101	195	251	15	63	19	79	195	237	101.32	32	170	5.308	2.408	0.000846674	0.0306261	0.404	0.3311	0.3555	0.3555	TRUE	0.8847
ENSOARG00000014802	64	28	83	925	91	199	56	39	87	723	91	188	197.37	61	334	5.503	2.46	0.000866062	0.0309414	0.56	0.2903	0.3828	0.3828	TRUE	1.0395
ENSOARG00000017121	5	0	5	62	21	39	4	0	5	48	21	37	19.32	3	35	10.607	3.407	0.000864231	0.0309414	0.1724	0.6872	0.5783	0.5783	TRUE	0.2843
ENSOARG00000013394	342	145	207	1301	640	705	299	200	218	1018	639	666	506.57	239	774	3.237	1.695	0.000874313	0.0311501	0.0577	0.264	0.184	0.184	TRUE	0.905
ENSOARG00000004811	253	241	177	1639	572	792	221	332	186	1282	571	748	556.8	246	867	3.519	1.815	0.000880134	0.0312713	0.1264	0.2625	0.2119	0.2119	TRUE	0.4211
ENSOARG00000007057	24	5	27	380	52	46	21	7	28	297	52	43	74.82	19	131	6.929	2.793	0.000896775	0.0316233	0.7081	0.3609	0.4771	0.4771	TRUE	13.177
ENSOARG00000014648	8	7	2	156	17	31	7	10	2	122	17	29	31.17	6	56	9.089	3.184	0.000900357	0.0316422	0.6593	0.52	0.5665	0.5665	TRUE	1.7314
ENSOARG00000004681	555	488	293	3369	1160	1527	486	672	308	2635	1158	1442	1116.98	489	1745	3.571	1.836	0.000926934	0.0324879	0.1682	0.2548	0.2202	0.2202	TRUE	0.7465
ENSOARG00000015025	14	5	22	310	31	42	12	7	23	242	31	40	59.23	14	104	7.371	2.882	0.000948022	0.0331372	0.7255	0.3908	0.5048	0.5048	TRUE	13.8199
ENSOARG00000009860	0	0	3	61	18	12	0	0	3	48	18	11	13.36	1	26	24.093	4.591	0.00095549	0.0333082	0.7892	0.8835	0.8679	0.8679	TRUE	1.0445
ENSOARG00000018276	20	11	33	163	91	90	18	15	35	127	91	85	61.79	23	101	4.49	2.167	0.000973712	0.0337004	0.0786	0.3848	0.2823	0.2823	TRUE	1.2853
ENSOARG00000010418	58	33	48	589	117	117	51	45	51	461	117	110	139.13	49	229	4.689	2.229	0.000993807	0.0341833	0.3334	0.3083	0.3172	0.3172	TRUE	8.7921
ENSOARG00000015960	44	67	64	162	324	393	39	92	67	127	324	371	169.92	66	274	4.157	2.055	0.000992369	0.0341833	0.2231	0.2973	0.2708	0.2708	TRUE	0.6949
ENSOARG00000020318	23	13	20	243	82	42	20	18	21	190	82	40	61.78	20	104	5.272	2.398	0.0010001	0.0342931	0.2908	0.3848	0.3507	0.3507	TRUE	0.2736
ENSOARG00000018890	74	36	80	377	188	231	65	50	84	295	188	218	149.89	66	234	3.524	1.817	0.0010133	0.0344869	0.0478	0.304	0.21	0.21	TRUE	0.3223
ENSOARG00000004338	36	13	68	201	141	257	32	18	72	157	141	243	110.28	41	180	4.452	2.154	0.00102448	0.0347758	0.2334	0.3243	0.2941	0.2941	TRUE	3.3795
ENSOARG00000000603	12	3	11	61	77	40	11	4	12	48	77	38	31.43	9	54	6.099	2.609	0.0010358	0.0350679	0.1055	0.5177	0.3857	0.3857	TRUE	0.3464
ENSOARG00000020914	29	6	28	145	109	83	25	8	29	113	109	78	60.63	21	100	4.716	2.237	0.00104662	0.0352497	0.1094	0.3875	0.3055	0.3055	TRUE	1.2428
ENSOARG00000000651	52	15	38	543	76	90	46	21	40	425	76	85	115.29	36	195	5.497	2.459	0.00106564	0.0357043	0.5173	0.321	0.389	0.389	TRUE	11.7789
ENSOARG00000020860	70	38	175	802	367	295	61	52	184	627	367	279	261.7	99	424	4.269	2.094	0.00107683	0.035986	0.3062	0.2797	0.2889	0.2889	TRUE	1.155
ENSOARG00000007327	27	5	22	234	56	67	24	7	23	183	56	63	59.31	18	101	5.578	2.48	0.00109168	0.0360171	0.3607	0.3906	0.3807	0.3807	TRUE	5.2426
ENSOARG00000007465	73	92	309	734	838	788	64	127	325	574	837	744	445.16	172	718	4.177	2.062	0.00108228	0.0360171	0.3265	0.2663	0.2832	0.2832	TRUE	3.2204
ENSOARG00000010394	1	0	3	106	5	8	1	0	3	83	5	8	16.58	1	32	23.031	4.526	0.00108649	0.0360171	1.5328	0.76	0.9772	0.9772	TRUE	14.952
ENSOARG00000003518	57	16	39	710	83	64	50	22	41	555	83	60	135.27	38	233	6.166	2.624	0.00110275	0.0362241	0.7211	0.3101	0.4497	0.4497	TRUE	13.7559
ENSOARG00000011489	25	18	32	267	90	72	22	25	34	209	90	68	74.51	27	122	4.569	2.192	0.0011108	0.0362777	0.1973	0.3613	0.3015	0.3015	TRUE	1.1133
ENSOARG00000021073	11	5	10	129	33	38	10	7	11	101	33	36	32.8	9	57	6.252	2.644	0.00111702	0.0363888	0.2306	0.5065	0.4061	0.4061	TRUE	4.2822
ENSOARG00000013025	135	172	103	561	618	556	118	237	108	439	617	525	340.75	154	527	3.417	1.773	0.00112712	0.036534	0.1004	0.2722	0.2091	0.2091	TRUE	0.7799
ENSOARG00000011371	4	5	11	128	48	18	4	7	12	100	48	17	31.17	8	55	7.567	2.92	0.00114946	0.0370128	0.4557	0.52	0.498	0.498	TRUE	0.1267
ENSOARG00000017366	15	22	23	250	64	77	13	30	24	196	64	73	66.63	22	111	4.951	2.308	0.00115048	0.0370128	0.2613	0.3748	0.3346	0.3346	TRUE	4.6805
ENSOARG00000020847	29	11	45	366	76	96	25	15	47	286	76	91	90.12	29	151	5.137	2.361	0.00114486	0.0370128	0.3898	0.3416	0.3581	0.3581	TRUE	6.2019
ENSOARG00000009759	117	37	62	988	140	179	102	51	65	773	140	169	216.71	73	361	4.939	2.304	0.001157	0.0370802	0.4804	0.2865	0.3536	0.3536	TRUE	11.6251
ENSOARG00000013974	124	82	97	741	229	344	109	113	102	580	229	325	242.78	108	378	3.503	1.809	0.0011865	0.0378889	0.1076	0.2823	0.218	0.218	TRUE	0.3377
ENSOARG00000012255	0	3	8	44	47	41	0	4	8	34	47	39	22.1	4	40	9.729	3.282	0.00120256	0.0382864	0.3821	0.6319	0.5965	0.5965	TRUE	1.6858
ENSOARG00000015532	57	18	19	320	87	109	50	25	20	250	87	103	89.13	32	147	4.628	2.21	0.00120487	0.0382864	0.2655	0.3426	0.3155	0.3155	TRUE	3.117
ENSOARG00000001148	60	22	67	356	130	202	53	30	71	278	130	191	125.39	51	200	3.895	1.962	0.00120872	0.0383145	0.1363	0.315	0.2517	0.2517	TRUE	0.1226
ENSOARG00000019217	22	7	8	126	72	38	19	10	8	99	72	36	40.61	12	69	5.478	2.454	0.00122364	0.0385983	0.191	0.4566	0.3649	0.3649	TRUE	0.1246
ENSOARG00000009862	22	19	25	121	143	70	19	26	26	95	143	66	62.55	24	101	4.241	2.084	0.00123648	0.0387259	0.0839	0.3832	0.2726	0.2726	TRUE	0.151
ENSOARG00000018256	7	13	2	114	43	47	6	18	2	89	43	44	33.77	9	59	6.933	2.793	0.00123667	0.0387259	0.385	0.499	0.4669	0.4669	TRUE	2.0477
ENSOARG00000014995	0	3	6	66	35	23	0	4	6	52	35	22	19.79	3	36	10.646	3.412	0.00124112	0.0387716	0.4242	0.6768	0.6317	0.6317	TRUE	0.3852
ENSOARG00000003763	31	23	49	207	105	166	27	32	52	162	105	157	88.98	37	141	3.838	1.94	0.00127804	0.0397434	0.0643	0.3428	0.2434	0.2434	TRUE	0.8906
ENSOARG00000007695	134	113	97	514	311	512	117	156	102	402	311	483	261.85	125	399	3.193	1.675	0.00127838	0.0397434	0.04	0.2797	0.1893	0.1893	TRUE	0.1094
ENSOARG00000008437	8	2	4	163	20	7	7	3	4	127	20	7	28.01	5	51	10.876	3.443	0.00129341	0.0400182	0.9816	0.5508	0.7011	0.7011	TRUE	1.8532
ENSOARG00000010294	138	91	97	685	247	399	121	125	102	536	247	377	251.24	116	387	3.33	1.736	0.0012934	0.0400182	0.0778	0.2811	0.2038	0.2038	TRUE	0.103
ENSOARG00000001060	260	411	645	2822	1478	1520	228	566	679	2207	1476	1435	1098.55	491	1706	3.477	1.798	0.00132038	0.0404391	0.1713	0.255	0.2244	0.2244	TRUE	2.5922
ENSOARG00000016069	476	677	576	3066	1855	2023	417	933	606	2398	1853	1910	1352.75	652	2054	3.152	1.656	0.00132023	0.0404391	0.0894	0.2535	0.1906	0.1906	TRUE	1.6518
ENSOARG00000020306	1	0	0	16	0	62	1	0	0	13	0	59	11.99	0	24	61.036	5.932	0.00132119	0.0404391	4.5621	0.9564	1.4396	1.4396	TRUE	0.3721
ENSOARG00000010543	136	37	59	463	244	246	119	51	62	362	244	232	178.37	77	279	3.598	1.847	0.00136259	0.0409389	0.1176	0.2949	0.2311	0.2311	TRUE	2.1261
ENSOARG00000006113	1	0	0	39	11	9	1	0	0	31	11	8	8.48	0	17	43.07	5.429	0.00138479	0.0413888	0	1.2501	1.0497	1.0497	TRUE	2.4765
ENSOARG00000016855	21	11	22	170	54	77	18	15	23	133	54	73	52.72	19	87	4.572	2.193	0.00138571	0.0413888	0.1249	0.4085	0.3048	0.3048	TRUE	0.4351
ENSOARG00000000187	124	32	87	658	172	297	109	44	92	515	172	280	201.84	82	322	3.949	1.982	0.00140288	0.0418052	0.2325	0.2894	0.2692	0.2692	TRUE	0.2272
ENSOARG00000006730	96	29	38	763	58	234	84	40	40	597	58	221	173.27	55	292	5.329	2.414	0.00140799	0.0418372	0.6013	0.2963	0.4003	0.4003	TRUE	0.227
ENSOARG00000026899	1	12	3	4	123	114	1	17	3	3	123	108	42.36	7	78	11.713	3.55	0.00141042	0.0418372	1.6133	0.4479	0.8028	0.8028	TRUE	1.7111
ENSOARG00000008649	118	102	149	736	287	474	103	141	157	576	287	448	285.08	134	437	3.272	1.71	0.00142884	0.0421899	0.0789	0.2771	0.2021	0.2021	TRUE	0.1076
ENSOARG00000009832	13	9	23	213	63	38	11	12	24	167	63	36	52.23	16	89	5.534	2.468	0.00143455	0.042255	0.3611	0.41	0.3927	0.3927	TRUE	0.5457
ENSOARG00000020571	10	5	3	158	19	19	9	7	3	124	19	18	29.88	6	54	8.533	3.093	0.00144732	0.042349	0.6813	0.5317	0.5842	0.5842	TRUE	11.776
ENSOARG00000020626	38	36	61	227	189	160	33	50	64	178	189	151	110.74	49	173	3.524	1.817	0.00146191	0.04249	0.0366	0.324	0.2211	0.2211	TRUE	0.6912
ENSOARG00000006660	98	35	120	627	264	236	86	48	126	490	264	223	206.2	87	326	3.746	1.905	0.00147186	0.0424902	0.1884	0.2885	0.251	0.251	TRUE	1.2388
ENSOARG00000017537	190	318	795	1570	2678	1986	166	438	837	1228	2675	1875	1203.16	480	1926	4.009	2.003	0.00148261	0.0426991	0.3422	0.2543	0.2849	0.2849	TRUE	0.3497
ENSOARG00000000860	4	3	13	93	16	74	4	4	14	73	16	70	29.98	7	53	7.429	2.893	0.00150707	0.0428967	0.4785	0.5308	0.5138	0.5138	TRUE	3.0842
ENSOARG00000002685	57	21	134	972	196	185	50	29	141	760	196	175	225.09	73	377	5.136	2.361	0.0014999	0.0428967	0.5971	0.285	0.3898	0.3898	TRUE	9.2218
ENSOARG00000009888	112	71	298	713	600	801	98	98	314	558	599	756	403.79	170	638	3.752	1.908	0.00150916	0.0428967	0.2352	0.2683	0.2566	0.2566	TRUE	5.8243
ENSOARG00000009644	47	10	86	610	141	146	41	14	91	477	141	138	150.2	49	252	5.182	2.373	0.00153205	0.0434517	0.5692	0.3038	0.3912	0.3912	TRUE	4.6747
ENSOARG00000012452	290	275	524	1640	1400	1070	254	379	552	1283	1398	1010	812.59	395	1230	3.117	1.64	0.00155409	0.0438239	0.0824	0.2577	0.1919	0.1919	TRUE	1.1919
ENSOARG00000017168	20058	259583	67856	716399	1108903	929248	17555	357689	71438	560335	1107460	877330	498634	148894	848375	5.698	2.51	0.00155534	0.0438239	0.7655	0.2473	0.4536	0.4536	TRUE	1.6971
ENSOARG00000001680	81	650	232	1584	2514	2551	71	896	244	1239	2511	2408	1228.15	404	2053	5.092	2.348	0.00155947	0.0438448	0.6375	0.2542	0.3955	0.3955	TRUE	12.8466
ENSOARG00000011139	32	18	40	379	68	91	28	25	42	296	68	86	90.86	32	150	4.743	2.246	0.00157181	0.0440959	0.3482	0.3408	0.3434	0.3434	TRUE	4.7991
ENSOARG00000004763	20	28	34	573	60	52	18	39	36	448	60	49	108.18	31	186	6.091	2.607	0.00157936	0.0441598	0.7483	0.3258	0.4701	0.4701	TRUE	16.9278
ENSOARG00000019135	12	18	104	444	199	232	11	25	109	347	199	219	151.64	48	255	5.284	2.402	0.00158092	0.0441598	0.6112	0.3033	0.4032	0.4032	TRUE	9.7991
ENSOARG00000010787	32068	56996	30933	180636	149233	180995	28066	78537	32566	141285	149039	170883	100062	46390	153736	3.314	1.729	0.00160259	0.044477	0.1862	0.2473	0.2163	0.2163	TRUE	4.4989
ENSOARG00000012393	5	15	6	230	35	22	4	21	6	180	35	21	44.5	10	79	7.68	2.941	0.00162497	0.0449053	0.8242	0.4383	0.5684	0.5684	TRUE	3.2047
ENSOARG00000002529	28	24	66	147	263	154	25	33	69	115	263	145	108.35	42	174	4.115	2.041	0.00164679	0.0454113	0.2164	0.3257	0.2874	0.2874	TRUE	0.879
ENSOARG00000019676	19	2	1	25	24	172	17	3	1	20	24	162	37.73	7	69	9.825	3.296	0.00170659	0.0468606	1.254	0.4726	0.7107	0.7107	TRUE	13.019
ENSOARG00000005996	60	33	88	174	247	338	53	45	93	136	247	319	148.75	64	234	3.676	1.878	0.00172537	0.0471759	0.1493	0.3044	0.2483	0.2483	TRUE	0.159
ENSOARG00000008860	61	60	244	1610	357	312	53	83	257	1259	357	295	383.89	131	637	4.863	2.282	0.00173144	0.0472421	0.5892	0.2694	0.3774	0.3774	TRUE	6.9206
ENSOARG00000017459	11	19	13	298	29	49	10	26	14	233	29	46	59.63	17	103	6.301	2.656	0.00175216	0.0477067	0.6524	0.3898	0.481	0.481	TRUE	3.7072
ENSOARG00000005009	51	15	60	675	85	89	45	21	63	528	85	84	137.56	43	232	5.412	2.436	0.00179495	0.0486669	0.648	0.309	0.4241	0.4241	TRUE	14.005
ENSOARG00000009941	8	10	16	65	78	58	7	14	17	51	78	55	36.85	13	61	4.909	2.295	0.00180075	0.0487219	0.0547	0.4779	0.3384	0.3384	TRUE	0.7098
ENSOARG00000011288	162	70	39	820	237	267	142	96	41	641	237	252	234.91	93	377	4.044	2.016	0.00184774	0.0494757	0.322	0.2834	0.295	0.295	TRUE	2.5097
ENSOARG00000016689	80	23	109	607	183	234	70	32	115	475	183	221	182.49	72	293	4.05	2.018	0.0018472	0.0494757	0.2999	0.2938	0.2935	0.2935	TRUE	1.662
ENSOARG00000013816	14	3	14	202	21	39	12	4	15	158	21	37	41.15	10	72	6.869	2.78	0.0018703	0.0497708	0.6409	0.4538	0.5174	0.5174	TRUE	1.8554
ENSOARG00000011304	721	163	249	0	1	5	631	225	262	0	1	5	187.25	373	2	0.005	-7.659	1.32375e-17	1.712e-13	0.5919	0.2926	0.3333	0.3333	TRUE	2.2844
ENSOARG00000004312	15713	3381	4536	486	219	115	13752	4659	4775	380	219	109	3982.26	7729	236	0.031	-5.034	1.95515e-15	8.42864e-12	0.3922	0.2494	0.2874	0.2874	TRUE	5.678
ENSOARG00000007494	515	1385	140	3	5	24	451	1908	147	2	5	23	422.76	835	10	0.012	-6.392	6.17509e-13	1.59725e-09	1.1166	0.2673	0.5223	0.5223	TRUE	0.5893
ENSOARG00000018341	570	17	634	9	2	0	499	23	667	7	2	0	199.8	396	3	0.008	-7	7.23462e-12	1.55942e-08	1.7467	0.2898	0.6046	0.6046	TRUE	0.3909
ENSOARG00000000606	4187	575	7414	179	251	106	3664	792	7805	140	251	100	2125.47	4087	164	0.04	-4.644	6.89589e-11	9.9094e-08	0.5804	0.2512	0.3623	0.3623	TRUE	0.0833
ENSOARG00000018343	1492	68	1006	61	21	16	1306	94	1059	48	21	15	423.73	820	28	0.034	-4.871	6.72476e-10	6.21223e-07	0.7687	0.2673	0.4319	0.4319	TRUE	0.4252
ENSOARG00000000714	41418	13638	12293	308	2609	1148	36249	18792	12942	241	2606	1084	11985.5	22661	1310	0.058	-4.113	1.4109e-08	9.12357e-06	0.561	0.2479	0.3785	0.3785	TRUE	0.7534
ENSOARG00000012603	755	55	768	37	38	19	661	76	809	29	38	18	271.65	515	28	0.055	-4.188	2.0222e-08	1.24539e-05	0.5941	0.2785	0.3846	0.3846	TRUE	0.4515
ENSOARG00000006194	677	505	3866	173	16	4	593	696	4070	135	16	4	918.92	1786	52	0.029	-5.107	7.48613e-08	3.58586e-05	1.5161	0.2565	0.6405	0.6405	TRUE	17.7795
ENSOARG00000003708	7483	648	2632	452	310	205	6549	893	2771	354	310	194	1844.93	3404	286	0.084	-3.575	8.01381e-08	3.70152e-05	0.4442	0.2518	0.3181	0.3181	TRUE	0.1514
ENSOARG00000000707	636	13	47	3	9	4	557	18	49	2	9	4	106.52	208	5	0.024	-5.385	1.17847e-07	5.25555e-05	1.3398	0.327	0.6514	0.6514	TRUE	6.0468
ENSOARG00000026506	91	16	184	6	1	4	80	22	194	5	1	4	50.81	99	3	0.033	-4.943	1.25325e-07	5.40274e-05	0.6422	0.4145	0.4836	0.4836	TRUE	0.1338
ENSOARG00000013562	7256	837	4172	541	496	295	6350	1153	4392	423	495	279	2182.16	3965	399	0.101	-3.313	1.37254e-07	5.72614e-05	0.3439	0.2511	0.2837	0.2837	TRUE	0.1148
ENSOARG00000000746	171	90	152	16	8	25	150	124	160	13	8	24	79.63	145	15	0.102	-3.298	3.56735e-07	0.000121412	0.0537	0.354	0.2679	0.2679	TRUE	1.2988
ENSOARG00000007723	54	15	33	0	0	0	47	21	35	0	0	0	17.11	34	0	0.005	-7.69	4.04244e-07	0.000130702	0.1395	0.7441	0.644	0.644	TRUE	0.0653
ENSOARG00000023715	122	105	78	18	4	1	107	145	82	14	4	1	58.77	111	6	0.058	-4.102	5.38999e-07	0.000170021	0.4636	0.3919	0.4077	0.4077	TRUE	1.2027
ENSOARG00000015262	612	35	524	25	30	34	536	48	552	20	30	32	202.85	379	27	0.072	-3.802	5.73564e-07	0.000176617	0.6137	0.2891	0.3985	0.3985	TRUE	6.5209
ENSOARG00000018369	8946	993	2882	820	244	383	7829	1368	3034	641	244	362	2246.42	4077	416	0.102	-3.294	6.83513e-07	0.000200906	0.4573	0.251	0.3159	0.3159	TRUE	0.2831
ENSOARG00000005118	189	11	43	5	0	1	165	15	45	4	0	1	38.45	75	2	0.022	-5.475	9.90844e-07	0.000266971	1.1709	0.4683	0.6287	0.6287	TRUE	0.4335
ENSOARG00000010854	3080	642	4767	519	428	181	2696	885	5019	406	427	171	1600.52	2867	335	0.117	-3.098	2.28691e-06	0.000561368	0.4132	0.2525	0.3081	0.3081	TRUE	0.081
ENSOARG00000013671	1974	995	1343	428	358	270	1728	1371	1414	335	358	255	909.96	1504	316	0.21	-2.252	2.73565e-06	0.000655187	0.0201	0.2566	0.1644	0.1644	TRUE	0.3233
ENSOARG00000000476	43	8	159	1	1	5	38	11	167	1	1	5	37.09	72	2	0.03	-5.073	3.88941e-06	0.000852573	1.0622	0.4764	0.6512	0.6512	TRUE	0.6323
ENSOARG00000011169	3280	3126	5341	803	918	1066	2871	4307	5623	628	917	1006	2558.72	4267	850	0.199	-2.327	5.01746e-06	0.00103001	0.078	0.2506	0.1867	0.1867	TRUE	0.0745
ENSOARG00000016740	334	140	719	13	81	15	292	193	757	10	81	14	224.57	414	35	0.084	-3.567	6.28943e-06	0.00121405	0.7523	0.2851	0.4353	0.4353	TRUE	1.5135
ENSOARG00000005549	124672	18654	45009	16768	6602	8106	109112	25704	47385	13115	6593	7653	34927.1	60734	9120	0.15	-2.735	7.36391e-06	0.00137767	0.3274	0.2475	0.2682	0.2682	TRUE	0.3027
ENSOARG00000000747	350	43	614	25	57	15	306	59	646	20	57	14	183.77	337	30	0.089	-3.485	1.1864e-05	0.00199268	0.7359	0.2935	0.4396	0.4396	TRUE	0.0853
ENSOARG00000004499	47	32	103	4	4	9	41	44	108	3	4	8	34.88	64	5	0.08	-3.641	1.32864e-05	0.0021751	0.238	0.491	0.4078	0.4078	TRUE	3.0816
ENSOARG00000012184	12774	2452	5646	2030	1107	1147	11180	3379	5944	1588	1106	1083	4046.45	6834	1259	0.184	-2.441	1.45444e-05	0.00232226	0.1942	0.2493	0.228	0.228	TRUE	0.1849
ENSOARG00000014981	690	722	446	123	167	155	604	995	470	96	167	146	412.94	690	136	0.198	-2.338	1.67875e-05	0.0025369	0.1072	0.2678	0.2085	0.2085	TRUE	0.3411
ENSOARG00000021055	35	53	38	1	1	6	31	73	40	1	1	6	25.19	48	3	0.051	-4.285	1.68695e-05	0.0025369	0.2955	0.5848	0.5185	0.5185	TRUE	0.9918
ENSOARG00000026371	84	88	71	8	16	12	74	121	75	6	16	11	50.51	90	11	0.124	-3.014	1.74953e-05	0.00260076	0.0846	0.4155	0.3079	0.3079	TRUE	0.8233
ENSOARG00000000741	54339	24274	25473	5948	11066	7315	47557	33448	26818	4652	11052	6906	21738.8	35941	7537	0.21	-2.254	2.30639e-05	0.00313985	0.136	0.2476	0.2042	0.2042	TRUE	0.4296
ENSOARG00000009340	207	30	446	27	31	23	181	41	470	21	31	22	127.64	231	25	0.106	-3.232	2.44838e-05	0.00326442	0.5717	0.3138	0.402	0.402	TRUE	0.1641
ENSOARG00000002234	3692	435	2362	495	382	276	3231	599	2487	387	382	261	1224.42	2106	343	0.163	-2.618	2.83053e-05	0.00361948	0.3281	0.2542	0.2802	0.2802	TRUE	0.2543
ENSOARG00000019613	52	58	106	13	12	3	46	80	112	10	12	3	43.67	79	8	0.106	-3.243	3.06137e-05	0.00377073	0.2173	0.4419	0.3748	0.3748	TRUE	0.1379
ENSOARG00000025564	94	75	194	26	3	22	82	103	204	20	3	21	72.33	130	15	0.114	-3.136	3.45747e-05	0.00399245	0.4122	0.3648	0.3784	0.3784	TRUE	1.0213
ENSOARG00000026777	92718	28733	35168	11964	14136	12433	81146	39592	37024	9358	14118	11738	32162.7	52587	11738	0.223	-2.164	3.80146e-05	0.00427516	0.1314	0.2475	0.1988	0.1988	TRUE	2.7638
ENSOARG00000024340	31	26	16	0	1	0	27	36	17	0	1	0	13.47	27	0	0.012	-6.358	3.94708e-05	0.00436304	0	0.8785	0.7035	0.7035	TRUE	0.4223
ENSOARG00000013155	4834	1783	2126	970	760	664	4231	2457	2238	759	759	627	1845.06	2975	715	0.24	-2.057	4.11243e-05	0.00446942	0.0718	0.2518	0.1806	0.1806	TRUE	1.6575
ENSOARG00000005938	87	82	945	25	48	47	76	113	995	20	48	44	215.98	395	37	0.094	-3.406	4.86248e-05	0.00507149	0.9076	0.2866	0.4932	0.4932	TRUE	15.1048
ENSOARG00000009214	26	23	5	0	0	0	23	32	5	0	0	0	9.95	20	0	0.008	-6.9	4.99377e-05	0.00516675	0.8139	1.1015	1.0584	1.0584	TRUE	0.1273
ENSOARG00000007452	196	17	73	4	2	17	172	23	77	3	2	16	48.83	91	7	0.077	-3.691	6.47854e-05	0.00620644	0.8273	0.4213	0.5449	0.5449	TRUE	0.2375
ENSOARG00000003744	72158	330	8865	834	235	105	63152	455	9333	652	235	99	12321	24313	329	0.014	-6.209	7.33209e-05	0.00672524	1.7654	0.2479	0.7262	1.7654	TRUE	0.9035
ENSOARG00000018248	6162	2104	3408	714	1394	639	5393	2899	3588	558	1392	603	2405.66	3960	851	0.215	-2.218	7.24401e-05	0.00672524	0.1789	0.2508	0.2245	0.2245	TRUE	0.9011
ENSOARG00000013740	548	86	1082	145	60	76	480	119	1139	113	60	72	330.38	579	82	0.141	-2.825	7.85735e-05	0.00693064	0.5348	0.273	0.3623	0.3623	TRUE	0.1439
ENSOARG00000017982	1190	838	645	208	154	350	1041	1155	679	163	154	330	587.03	958	216	0.225	-2.152	7.92321e-05	0.00693064	0.1262	0.2617	0.2116	0.2116	TRUE	1.3518
ENSOARG00000013956	48191	27732	20346	8989	10433	8950	42176	38213	21420	7031	10419	8450	21284.9	33936	8633	0.254	-1.975	9.0503e-05	0.00760049	0.072	0.2476	0.1833	0.1833	TRUE	0.7213
ENSOARG00000000674	270	35	81	11	28	8	236	48	85	9	28	8	68.99	123	15	0.118	-3.078	0.00010689	0.0083782	0.5178	0.3705	0.4195	0.4195	TRUE	0.5423
ENSOARG00000007687	1022	708	1519	404	316	290	894	976	1599	316	316	274	729.1	1156	302	0.261	-1.938	0.000112598	0.00877249	0.0557	0.2589	0.1795	0.1795	TRUE	1.3443
ENSOARG00000013883	145	161	969	18	85	66	127	222	1020	14	85	62	255.03	456	54	0.118	-3.088	0.000117856	0.00907279	0.7888	0.2806	0.4539	0.4539	TRUE	2.0373
ENSOARG00000005542	104399	52203	57171	29026	22839	19350	91369	71932	60189	22703	22809	18269	47878.6	74497	21260	0.285	-1.809	0.000132012	0.00986885	0.0297	0.2474	0.1614	0.1614	TRUE	0.1567
ENSOARG00000007563	41	6	72	5	2	1	36	8	76	4	2	1	21.13	40	2	0.058	-4.109	0.000153304	0.0108939	0.6215	0.6495	0.6406	0.6406	TRUE	0.0861
ENSOARG00000003361	90183	50224	71093	28825	25089	20718	78928	69205	74846	22546	25056	19560	48356.8	74326	22387	0.301	-1.731	0.000164254	0.0113599	0.0097	0.2474	0.1521	0.1521	TRUE	0.1493
ENSOARG00000000729	507	166	1281	53	116	168	444	229	1349	41	116	159	389.5	674	105	0.156	-2.679	0.000172103	0.0115514	0.5394	0.2691	0.3614	0.3614	TRUE	0.6063
ENSOARG00000020769	2147	854	1643	455	505	498	1879	1177	1730	356	504	470	1019.32	1595	443	0.278	-1.847	0.000177899	0.0117382	0.0446	0.2556	0.1736	0.1736	TRUE	0.5903
ENSOARG00000017111	19240	4660	6758	3616	2477	2229	16839	6421	7115	2828	2474	2104	6296.85	10125	2469	0.244	-2.036	0.000187171	0.0121802	0.1758	0.2486	0.2138	0.2138	TRUE	4.1135
ENSOARG00000026925	5572	2475	2646	1010	1221	1120	4877	3410	2786	790	1219	1057	2356.57	3691	1022	0.277	-1.852	0.000202597	0.0127194	0.0638	0.2508	0.1785	0.1785	TRUE	0.2704
ENSOARG00000010493	871	279	696	166	213	128	762	384	733	130	213	121	390.48	626	155	0.246	-2.021	0.000207445	0.0129608	0.1106	0.269	0.2101	0.2101	TRUE	1.3227
ENSOARG00000010137	16690	12620	20918	8297	5057	3883	14607	17390	22022	6490	5050	3666	11537.4	18006	5069	0.282	-1.829	0.000210909	0.0130511	0.0602	0.248	0.1754	0.1754	TRUE	0.2482
ENSOARG00000015236	140	18	198	23	20	9	123	25	208	18	20	8	67.04	119	15	0.13	-2.939	0.000210684	0.0130511	0.507	0.374	0.4193	0.4193	TRUE	0.0694
ENSOARG00000006068	9949	3691	11436	2310	2845	2274	8707	5086	12040	1807	2841	2147	5437.99	8611	2265	0.263	-1.927	0.000236726	0.01434	0.1082	0.2488	0.1977	0.1977	TRUE	0.082
ENSOARG00000019077	99	19	64	11	6	10	87	26	67	9	6	9	34.04	60	8	0.133	-2.908	0.000239574	0.0144112	0.183	0.497	0.3863	0.3863	TRUE	0.1814
ENSOARG00000001965	1886	1593	1337	287	582	546	1651	2195	1408	224	581	515	1095.74	1751	440	0.251	-1.992	0.000249518	0.0147709	0.138	0.255	0.2118	0.2118	TRUE	0.8923
ENSOARG00000007112	55	43	81	7	15	9	48	59	85	5	15	8	36.94	64	9	0.149	-2.745	0.000266109	0.0153642	0.0938	0.4774	0.3526	0.3526	TRUE	0.4372
ENSOARG00000017307	390	159	299	78	81	92	341	219	315	61	81	87	183.99	292	76	0.261	-1.938	0.000272738	0.0154707	0.0372	0.2934	0.1964	0.1964	TRUE	0.517
ENSOARG00000018174	172	72	78	39	18	18	151	99	82	31	18	17	66.22	111	22	0.198	-2.338	0.000272386	0.0154707	0.0844	0.3756	0.2716	0.2716	TRUE	0.3832
ENSOARG00000012610	66361	17042	18225	13644	6965	6551	58079	23483	19187	10672	6956	6185	20760.2	33583	7938	0.236	-2.081	0.000278393	0.0155864	0.2471	0.2476	0.2362	0.2362	TRUE	2.2848
ENSOARG00000014949	55874	28690	36341	14234	15137	13529	48901	39533	38259	11133	15117	12773	27619.4	42231	13008	0.308	-1.699	0.000277208	0.0155864	0.0212	0.2475	0.1573	0.1573	TRUE	0.2461
ENSOARG00000007929	17350	2953	7913	3719	1919	1512	15185	4069	8331	2909	1917	1428	5639.53	9195	2085	0.227	-2.141	0.000286949	0.0158614	0.2511	0.2487	0.2509	0.2509	TRUE	0.1366
ENSOARG00000019994	1000	730	960	262	341	311	875	1006	1011	205	341	294	621.81	964	280	0.29	-1.785	0.000286984	0.0158614	0.03	0.2609	0.1725	0.1725	TRUE	0.6282
ENSOARG00000001055	49002	53792	55964	10684	21695	16722	42886	74122	58918	8357	21667	15788	36956.2	58642	15271	0.26	-1.941	0.000304054	0.0165921	0.1308	0.2475	0.2081	0.2081	TRUE	0.2226
ENSOARG00000004972	86	68	164	39	17	19	75	94	173	31	17	18	67.84	114	22	0.192	-2.379	0.000306572	0.0166593	0.1364	0.3726	0.2876	0.2876	TRUE	0.6907
ENSOARG00000014922	2007	515	987	449	288	326	1757	710	1039	351	288	308	741.97	1169	316	0.27	-1.889	0.000373534	0.0193237	0.1072	0.2587	0.2012	0.2012	TRUE	0.2366
ENSOARG00000012621	33	23	114	15	5	2	29	32	120	12	5	2	33.2	60	6	0.104	-3.261	0.000377669	0.0194058	0.5662	0.5033	0.5251	0.5251	TRUE	6.446
ENSOARG00000007092	9098	1011	865	1233	253	332	7963	1393	911	964	253	313	1966.13	3422	510	0.149	-2.746	0.000424741	0.0210296	0.8101	0.2516	0.4364	0.4364	TRUE	5.3857
ENSOARG00000009670	835	76	120	82	17	63	731	105	126	64	17	59	183.74	321	47	0.146	-2.774	0.000426023	0.0210296	0.7173	0.2935	0.4352	0.4352	TRUE	14.357
ENSOARG00000013804	1127	230	578	225	162	154	986	317	609	176	162	145	399.16	637	161	0.253	-1.985	0.000432242	0.0210951	0.152	0.2685	0.2255	0.2255	TRUE	0.1035
ENSOARG00000016542	6485	2128	1883	1304	752	1078	5676	2932	1982	1020	751	1018	2229.83	3530	930	0.263	-1.925	0.000429012	0.0210951	0.1604	0.251	0.2147	0.2147	TRUE	0.3745
ENSOARG00000020410	160	24	58	10	13	16	140	33	61	8	13	15	45.01	78	12	0.152	-2.715	0.000432199	0.0210951	0.289	0.4361	0.384	0.384	TRUE	0.3036
ENSOARG00000005238	67	15	37	5	5	5	59	21	39	4	5	5	21.98	40	5	0.114	-3.128	0.000435012	0.0211504	0	0.634	0.456	0.456	TRUE	0.0641
ENSOARG00000003689	21287	12569	15245	5913	7016	5033	18630	17319	16050	4625	7007	4752	11397.1	17333	5461	0.315	-1.666	0.000445175	0.021447	0.0327	0.248	0.1621	0.1621	TRUE	0.7475
ENSOARG00000010944	55	561	72	70	34	13	48	773	76	55	34	12	166.32	299	34	0.113	-3.147	0.000447746	0.021447	1.118	0.2983	0.5638	0.5638	TRUE	17.1436
ENSOARG00000007421	17	21	53	6	0	0	15	29	56	5	0	0	17.38	33	2	0.05	-4.326	0.000450537	0.0215011	1.2706	0.7363	0.8056	0.8056	TRUE	0.8106
ENSOARG00000011360	728	317	934	143	245	181	637	437	983	112	245	171	430.78	686	176	0.256	-1.965	0.000460204	0.0215646	0.1476	0.267	0.2234	0.2234	TRUE	0.1602
ENSOARG00000001748	1148	1325	1135	627	380	199	1005	1826	1195	490	380	188	847.2	1342	353	0.263	-1.927	0.00049597	0.0229085	0.1531	0.2573	0.219	0.219	TRUE	0.7843
ENSOARG00000002264	759	450	290	133	159	172	664	620	305	104	159	162	335.81	530	142	0.267	-1.903	0.000501121	0.022952	0.1087	0.2726	0.2113	0.2113	TRUE	1.6055
ENSOARG00000008817	1539	2733	3595	619	299	1214	1347	3766	3785	484	299	1146	1804.42	2966	643	0.217	-2.206	0.000502236	0.022952	0.3504	0.2519	0.2887	0.2887	TRUE	5.5368
ENSOARG00000018820	115	83	350	50	48	31	101	114	368	39	48	29	116.63	194	39	0.199	-2.327	0.000500514	0.022952	0.2855	0.3201	0.3077	0.3077	TRUE	6.6107
ENSOARG00000004432	8250	4505	5585	2297	2462	2116	7220	6208	5880	1797	2459	1998	4260.15	6436	2085	0.324	-1.627	0.000506335	0.022977	0.0187	0.2492	0.1574	0.1574	TRUE	0.2989
ENSOARG00000019142	43	21	67	11	2	6	38	29	71	9	2	6	25.56	46	6	0.12	-3.059	0.000506337	0.022977	0.1994	0.5798	0.4632	0.4632	TRUE	0.5017
ENSOARG00000018994	461	162	140	76	81	28	403	223	147	59	81	26	156.81	258	55	0.215	-2.216	0.000521825	0.0235149	0.2507	0.3015	0.2837	0.2837	TRUE	0.2519
ENSOARG00000025944	5125	2091	3787	1155	1375	1313	4485	2881	3987	903	1373	1240	2478.29	3784	1172	0.31	-1.691	0.000536535	0.0238614	0.044	0.2507	0.1715	0.1715	TRUE	0.2588
ENSOARG00000007439	3822	2216	2282	965	995	1116	3345	3054	2402	755	994	1054	1933.85	2934	934	0.318	-1.651	0.000549134	0.024219	0.0268	0.2516	0.1639	0.1639	TRUE	0.2963
ENSOARG00000009579	91	110	215	5	38	32	80	152	226	4	38	30	88.27	153	24	0.157	-2.673	0.000550561	0.024219	0.5529	0.3435	0.4089	0.4089	TRUE	0.1952
ENSOARG00000013126	17566	5230	4793	4023	2167	1962	15374	7207	5046	3147	2164	1852	5798.23	9209	2388	0.259	-1.947	0.000560623	0.0245781	0.2146	0.2487	0.2294	0.2294	TRUE	0.5935
ENSOARG00000021075	554	44	127	74	31	20	485	61	134	58	31	19	131.15	227	36	0.159	-2.655	0.000562872	0.0245933	0.606	0.3121	0.4122	0.4122	TRUE	0.7756
ENSOARG00000014529	1737	735	633	469	274	288	1520	1013	666	367	274	272	685.3	1066	304	0.285	-1.81	0.000585214	0.0251063	0.0938	0.2596	0.1977	0.1977	TRUE	0.1306
ENSOARG00000008344	61	87	139	12	21	31	53	120	146	9	21	29	63.21	106	20	0.186	-2.426	0.00060557	0.0256782	0.2389	0.3817	0.3327	0.3327	TRUE	0.2815
ENSOARG00000008957	16379	10486	15682	4627	6000	5283	14335	14449	16510	3619	5992	4988	9982.11	15098	4866	0.322	-1.633	0.000619663	0.0256967	0.033	0.2481	0.164	0.164	TRUE	0.6136
ENSOARG00000018681	11449	9420	11304	2187	4379	4110	10020	12980	11901	1711	4373	3880	7477.53	11634	3321	0.285	-1.808	0.000610822	0.0256967	0.121	0.2484	0.2005	0.2005	TRUE	2.0703
ENSOARG00000020541	313	39	267	58	42	35	274	54	281	45	42	33	121.52	203	40	0.197	-2.34	0.000614144	0.0256967	0.332	0.3172	0.3224	0.3224	TRUE	4.3015
ENSOARG00000003848	95346	53675	76970	32103	30362	26695	83446	73961	81033	25110	30322	25204	53179.2	79480	26879	0.338	-1.564	0.000636913	0.0257537	0.008	0.2474	0.1511	0.1511	TRUE	0.1538
ENSOARG00000004773	17	170	20	19	5	6	15	234	21	15	5	6	49.28	90	9	0.096	-3.388	0.000626873	0.0257537	1.0904	0.4197	0.6484	0.6484	TRUE	17.4142
ENSOARG00000001839	88	20	22	6	0	7	77	28	23	5	0	7	23.17	43	4	0.089	-3.489	0.000649033	0.0261493	0.6545	0.6141	0.6226	0.6226	TRUE	4.0653
ENSOARG00000003264	33525	9532	11530	3368	7180	4222	29341	13134	12139	2634	7171	3986	11400.8	18205	4597	0.253	-1.986	0.000665166	0.0264339	0.2688	0.248	0.2451	0.2451	TRUE	3.5041
ENSOARG00000013272	80513	45220	62946	19070	26068	24362	70464	62310	66269	14916	26034	23001	43832.3	66348	21317	0.321	-1.638	0.000665719	0.0264339	0.0382	0.2474	0.1669	0.1669	TRUE	0.8446
ENSOARG00000014457	58758	44452	49687	16270	21678	19865	51425	61252	52310	12726	21650	18755	36352.8	54996	17710	0.322	-1.635	0.000666316	0.0264339	0.0379	0.2475	0.1663	0.1663	TRUE	0.7419
ENSOARG00000018484	1037	865	682	236	382	262	908	1192	718	185	382	247	605.16	939	271	0.289	-1.793	0.000684782	0.0269188	0.0975	0.2613	0.1986	0.1986	TRUE	0.3071
ENSOARG00000019405	1264	772	1238	282	385	472	1106	1064	1303	221	384	446	754.01	1158	350	0.302	-1.726	0.000703184	0.0272028	0.0658	0.2585	0.1851	0.1851	TRUE	1.2203
ENSOARG00000004709	5432	2515	2907	1372	1340	1330	4754	3466	3060	1073	1338	1256	2491.18	3760	1222	0.325	-1.621	0.000709764	0.0272385	0.033	0.2506	0.1647	0.1647	TRUE	0.4877
ENSOARG00000011931	2948	1590	2521	964	1034	610	2580	2191	2654	754	1033	576	1631.27	2475	788	0.318	-1.652	0.000749662	0.0282977	0.0465	0.2524	0.1723	0.1723	TRUE	0.8797
ENSOARG00000013041	34760	14391	13941	8874	6490	7339	30422	19830	14677	6941	6482	6929	14213.3	21643	6784	0.313	-1.674	0.000764704	0.0285836	0.0694	0.2478	0.1782	0.1782	TRUE	0.2301
ENSOARG00000010859	3198	852	1702	895	537	463	2799	1174	1792	700	536	437	1239.69	1922	558	0.29	-1.784	0.000792844	0.0292967	0.1177	0.2541	0.2027	0.2027	TRUE	0.1544
ENSOARG00000005473	449834	103545	251926	48084	93389	85474	393691	142678	265224	37609	93268	80698	168861	267198	70525	0.264	-1.922	0.000805275	0.0295032	0.196	0.2473	0.237	0.237	TRUE	0.0782
ENSOARG00000015059	498	212	175	139	45	79	436	292	184	109	45	75	190.08	304	76	0.251	-1.997	0.000803767	0.0295032	0.1702	0.292	0.2481	0.2481	TRUE	0.1079
ENSOARG00000000129	85074	63474	91139	29179	36799	26416	74456	87463	95950	22822	36751	24940	57063.8	85956	28171	0.328	-1.609	0.000811681	0.0296539	0.0434	0.2474	0.1664	0.1664	TRUE	0.7706
ENSOARG00000002754	687	20	579	139	8	8	601	28	610	109	8	8	227.11	413	42	0.101	-3.313	0.000858973	0.0308586	1.6084	0.2847	0.6996	0.6996	TRUE	16.7863
ENSOARG00000003547	274	2399	2868	348	564	351	240	3306	3019	272	563	331	1288.62	2188	389	0.178	-2.492	0.000858747	0.0308586	0.6952	0.2538	0.4015	0.4015	TRUE	2.9653
ENSOARG00000003677	81414	49261	54695	25899	24858	24388	71253	67879	57582	20257	24826	23025	44136.9	65571	22703	0.346	-1.53	0.000890383	0.0315488	0.011	0.2474	0.1528	0.1528	TRUE	0.1391
ENSOARG00000009735	1097	395	784	229	242	308	960	544	825	179	242	291	506.89	776	237	0.305	-1.712	0.000897375	0.0316233	0.067	0.264	0.1889	0.1889	TRUE	0.2327
ENSOARG00000014889	68827	28712	37931	20372	16751	15298	60237	39563	39933	15934	16729	14443	31140	46578	15702	0.337	-1.569	0.000963294	0.03349	0.0349	0.2475	0.1627	0.1627	TRUE	0.8059
ENSOARG00000004349	803	226	239	184	85	107	703	311	252	144	85	101	265.94	422	110	0.261	-1.94	0.000974556	0.0337004	0.1828	0.2792	0.244	0.244	TRUE	1.6393
ENSOARG00000017180	28	7	23	2	0	0	25	10	24	2	0	0	9.99	20	1	0.029	-5.099	0.0010023	0.0342931	0	1.0984	0.9114	0.9114	TRUE	0.9717
ENSOARG00000018898	1180	202	2502	316	367	192	1033	278	2634	247	367	181	790.02	1315	265	0.201	-2.312	0.0010093	0.0344414	0.5404	0.258	0.3541	0.3541	TRUE	0.2028
ENSOARG00000012691	62530	44134	54145	18942	23906	21364	54726	60814	57003	14816	23875	20170	38567.2	57514	19620	0.341	-1.552	0.00104387	0.0352488	0.0283	0.2475	0.1614	0.1614	TRUE	0.5617
ENSOARG00000018640	520	17	145	75	9	11	455	23	153	59	9	10	118.2	210	26	0.124	-3.011	0.00105212	0.035343	1.1502	0.3192	0.5886	0.5886	TRUE	0.2397
ENSOARG00000009775	679	96	96	61	42	78	594	132	101	48	42	74	165.15	276	55	0.197	-2.343	0.00108592	0.0360171	0.4763	0.2987	0.3604	0.3604	TRUE	7.136
ENSOARG00000017675	1053	1139	914	223	460	372	922	1569	962	174	459	351	739.72	1151	328	0.285	-1.81	0.00109056	0.0360171	0.1427	0.2587	0.2195	0.2195	TRUE	1.8496
ENSOARG00000026669	1659	792	1719	209	689	233	1452	1091	1810	163	688	220	904.09	1451	357	0.246	-2.023	0.00110356	0.0362241	0.3103	0.2566	0.2754	0.2754	TRUE	1.0023
ENSOARG00000009241	75	12	53	12	5	5	66	17	56	9	5	5	26.18	46	6	0.139	-2.848	0.00110874	0.0362777	0.2674	0.572	0.4669	0.4669	TRUE	0.5388
ENSOARG00000000797	1562	1370	922	488	463	538	1367	1888	971	382	462	508	929.59	1409	451	0.32	-1.644	0.00112227	0.0364682	0.0612	0.2564	0.1821	0.1821	TRUE	0.117
ENSOARG00000010484	53497	25926	24156	16897	11390	12256	46820	35724	25431	13216	11375	11571	24023	35992	12054	0.335	-1.578	0.00115831	0.0370802	0.0476	0.2476	0.17	0.17	TRUE	0.0906
ENSOARG00000013400	5886	4837	2833	1767	1422	1988	5151	6665	2983	1382	1420	1877	3246.36	4933	1560	0.316	-1.661	0.00122167	0.0385983	0.0853	0.2499	0.1898	0.1898	TRUE	0.1322
ENSOARG00000011162	3573	3024	2088	926	1128	1249	3127	4167	2198	724	1127	1179	2087.03	3164	1010	0.319	-1.647	0.00123592	0.0387259	0.0778	0.2513	0.1868	0.1868	TRUE	0.0932
ENSOARG00000004515	40681	7166	12737	5696	7150	4339	35604	9874	13409	4455	7141	4097	12430	19629	5231	0.266	-1.908	0.0013201	0.0404391	0.3028	0.2479	0.2542	0.2542	TRUE	1.5056
ENSOARG00000018519	48029	23603	30845	13834	13435	14472	42035	32523	32473	10820	13418	13663	24155.4	35677	12634	0.354	-1.498	0.00132264	0.0404391	0.0196	0.2476	0.1567	0.1567	TRUE	0.2975
ENSOARG00000007926	1070	701	752	215	400	284	936	966	792	168	399	268	588.31	898	278	0.31	-1.689	0.00133713	0.0405941	0.0886	0.2617	0.1976	0.1976	TRUE	1.1618
ENSOARG00000012344	1814	473	1247	297	476	344	1588	652	1313	232	475	325	764.11	1184	344	0.29	-1.783	0.00133433	0.0405941	0.1565	0.2584	0.2209	0.2209	TRUE	0.287
ENSOARG00000026141	0	3	79	1	0	1	0	4	83	1	0	1	14.84	29	1	0.02	-5.631	0.00133673	0.0405941	3.7132	0.8202	1.433	1.433	TRUE	10.1851
ENSOARG00000008862	34	35	17	0	5	4	30	48	18	0	5	4	17.44	32	3	0.09	-3.482	0.00135143	0.0408503	0.4231	0.7347	0.6748	0.6748	TRUE	0.3539
ENSOARG00000011605	106669	37836	48724	32915	18842	21327	93356	52136	51296	25745	18817	20135	43580.8	65596	21566	0.329	-1.605	0.00135189	0.0408503	0.0817	0.2474	0.1807	0.1807	TRUE	1.6785
ENSOARG00000003793	54366	29597	33082	11932	19172	12411	47581	40783	34828	9333	19147	11718	27231.5	41064	13399	0.326	-1.616	0.00135857	0.0409389	0.085	0.2475	0.1833	0.1833	TRUE	0.7072
ENSOARG00000008793	457	214	559	45	152	136	400	295	589	35	152	128	266.46	428	105	0.245	-2.027	0.00136431	0.0409389	0.291	0.2791	0.2832	0.2832	TRUE	0.5205
ENSOARG00000009651	92	1	28	4	1	4	81	1	29	3	1	4	19.88	37	3	0.071	-3.815	0.00142575	0.0421899	1.2193	0.6749	0.8455	0.8455	TRUE	0.1258
ENSOARG00000003184	3467	640	1467	674	531	547	3034	882	1544	527	530	516	1172.42	1820	524	0.288	-1.795	0.00143758	0.042255	0.1817	0.2545	0.2275	0.2275	TRUE	0.2562
ENSOARG00000007855	37232	16349	20236	9245	9154	10630	32585	22528	21304	7231	9142	10036	17137.7	25472	8803	0.346	-1.533	0.00144112	0.0422631	0.0427	0.2477	0.1667	0.1667	TRUE	0.7304
ENSOARG00000014339	183462	59918	81687	41463	36191	42315	160565	82563	85999	32430	36144	39951	72942	109709	36175	0.33	-1.601	0.00145319	0.0424247	0.0861	0.2474	0.1821	0.1821	TRUE	2.0141
ENSOARG00000001638	16315	8455	9167	4999	4545	4450	14279	11650	9651	3910	4539	4201	8038.42	11860	4217	0.356	-1.492	0.00146462	0.04249	0.0217	0.2483	0.1583	0.1583	TRUE	0.1236
ENSOARG00000015502	51425	34079	42465	13692	19501	17830	45007	46959	44706	10709	19476	16834	30615.1	45557	15673	0.344	-1.539	0.00146528	0.04249	0.0415	0.2475	0.1687	0.1687	TRUE	0.9392
ENSOARG00000017417	346	404	373	100	178	114	303	557	393	78	178	108	269.3	418	121	0.29	-1.785	0.001469	0.0424902	0.1286	0.2788	0.2218	0.2218	TRUE	0.3523
ENSOARG00000020361	1229	850	921	582	322	356	1076	1171	970	455	322	336	721.56	1072	371	0.346	-1.531	0.0014857	0.0426991	0.0212	0.259	0.1655	0.1655	TRUE	0.46
ENSOARG00000013574	1908	1219	1012	703	478	516	1670	1680	1065	550	477	487	988.23	1472	505	0.343	-1.544	0.0014992	0.0428967	0.0345	0.2558	0.1691	0.1691	TRUE	0.702
ENSOARG00000020259	37371	11402	12385	9064	5535	6878	32707	15711	13039	7089	5528	6494	13428	20486	6370	0.311	-1.685	0.00150513	0.0428967	0.1431	0.2479	0.2031	0.2031	TRUE	1.6524
ENSOARG00000002338	349	28	550	39	43	94	305	39	579	31	43	89	180.88	308	54	0.175	-2.511	0.00155501	0.0438239	0.7416	0.2942	0.4436	0.4436	TRUE	0.0656
ENSOARG00000018827	3099	1865	1351	832	789	847	2712	2570	1422	651	788	800	1490.46	2235	746	0.334	-1.583	0.0015924	0.0443848	0.0644	0.2529	0.1802	0.1802	TRUE	1.225
ENSOARG00000026846	45	87	63	15	18	18	39	120	66	12	18	17	45.38	75	16	0.207	-2.271	0.00160068	0.044477	0.1658	0.4346	0.3366	0.3366	TRUE	0.1847
ENSOARG00000017319	804	343	527	282	166	208	704	473	555	221	166	196	385.64	577	194	0.337	-1.571	0.00161024	0.0445938	0.028	0.2693	0.1755	0.1755	TRUE	0.1974
ENSOARG00000008454	969	913	827	304	346	429	848	1258	871	238	346	405	660.85	992	330	0.332	-1.591	0.00166995	0.0459521	0.0571	0.2601	0.1826	0.1826	TRUE	0.6872
ENSOARG00000021053	37	39	15	2	8	2	32	54	16	2	8	2	18.89	34	4	0.111	-3.174	0.00172251	0.0471759	0.3884	0.6972	0.6023	0.6023	TRUE	0.253
ENSOARG00000019952	454	246	386	116	166	119	397	339	406	91	166	112	251.92	381	123	0.322	-1.633	0.00177927	0.0483431	0.0433	0.281	0.1916	0.1916	TRUE	0.9445
ENSOARG00000008908	557	228	156	100	89	115	487	314	164	78	89	109	206.93	322	92	0.285	-1.81	0.00183927	0.0494757	0.1485	0.2883	0.2367	0.2367	TRUE	0.093
ENSOARG00000011539	1494	520	539	470	172	243	1308	717	567	368	172	229	560.05	864	256	0.297	-1.753	0.0018469	0.0494757	0.163	0.2624	0.2259	0.2259	TRUE	0.6887
ENSOARG00000017830	120	252	142	28	81	31	105	347	149	22	81	29	122.3	200	44	0.219	-2.19	0.00184531	0.0494757	0.3938	0.3167	0.3432	0.3432	TRUE	0.9258
ENSOARG00000006159	1465	889	1085	474	570	318	1282	1225	1142	371	569	300	814.94	1216	413	0.34	-1.557	0.00185822	0.0496537	0.0562	0.2577	0.1789	0.1789	TRUE	1.2549
ENSOARG00000017824	711	248	248	158	155	58	622	342	261	124	155	55	259.7	408	111	0.272	-1.879	0.00186272	0.0496713	0.217	0.28	0.2575	0.2575	TRUE	0.5286

## Sheet: Common DEGs
Supplementary File S2. Overlapped results of differential gene expression analysis by four methods. Blue and red colors of cells indicate the down and up regulated genes in Lori-Bakhtiari compared to Zel breed.
Names	184	Position	log2FoldChange_HED	padj_HED
ENSOARG00000011251	ENSOARG00000011251	15:52650458-52651037	7.569	3.32747e-08
ENSOARG00000014674	SCD	22:20409240-20421839	3.812	6.49883e-08
ENSOARG00000019208	C1QTNF6	3:180427757-180430856	4.882	4.09469e-07
ENSOARG00000006033	FAM198B	17:40532415-40599100	3.801	3.53754e-06
ENSOARG00000004871	COL1A1	11:35993829-36010034	3.835	3.53754e-06
ENSOARG00000007940	SEL1L3	6:45090612-45199473	7.091	3.53754e-06
ENSOARG00000020507	ENSOARG00000020507	1:97064547-97110465	7.012	3.53754e-06
ENSOARG00000011055	PADI1	2:248168842-248189290	5.082	3.53754e-06
ENSOARG00000006817	SLC25A36	1:246027740-246057449	4.535	6.99455e-06
ENSOARG00000018795	NTNG1	1:83661629-84020431	5.34	7.15658e-06
ENSOARG00000014590	CRYM	24:19033293-19055405	4.075	1.48207e-05
ENSOARG00000017153	EPHA3	1:155657166-156061625	7.016	2.88828e-05
ENSOARG00000014550	ENSOARG00000014550	X:16816665-16836838	3.38	4.84041e-05
ENSOARG00000020633	L2HGDH	7:40246418-40290279	4.591	5.1706e-05
ENSOARG00000013298	OLFML2A	3:11028587-11053195	4.14	8.4707e-05
ENSOARG00000003714	ENPEP	6:15012375-15092327	3.293	0.000142759
ENSOARG00000000450	S100A8	1:102332237-102332680	4.925	0.000146504
ENSOARG00000000829	ACACA	11:13029441-13257871	2.961	0.000146504
ENSOARG00000020307	TFRC	1:188913856-188935549	3.87	0.000166635
ENSOARG00000007035	KLHL31	20:6965816-6969382	3.595	0.000203659
ENSOARG00000018110	DBT	1:76725698-76764630	3.164	0.00022023
ENSOARG00000012124	ENSOARG00000012124	15:53277597-53286701	5.874	0.000236305
ENSOARG00000018796	ENSOARG00000018796	7:18308126-18416561	5.237	0.000474803
ENSOARG00000005941	TNC	2:8640017-8711203	3.898	0.000615508
ENSOARG00000015712	DLAT	15:21773128-21802844	2.534	0.000723981
ENSOARG00000004328	ELOVL6	6:15304708-15439182	3.22	0.00113886
ENSOARG00000011521	TECTB	22:31757046-31774854	3.39	0.00120195
ENSOARG00000016195	ZNF385A	3:132032805-132046002	2.616	0.00124
ENSOARG00000008550	ENSOARG00000008550	12:4899195-5040338	3.427	0.00138478
ENSOARG00000020252	PTGFRN	1:93478527-93522522	4.107	0.00138478
ENSOARG00000010184	AK4	1:40353308-40441416	3.567	0.00179514
ENSOARG00000011993	ADAMTS12	16:39935100-40186430	3.984	0.00223402
ENSOARG00000015388	ELOVL5	20:25193072-25217903	2.616	0.00239872
ENSOARG00000019656	KCND3	1:88330629-88542522	3.845	0.00270262
ENSOARG00000015936	UGGT1	2:116166778-116259893	3.55	0.0028624
ENSOARG00000001626	PPM1K	6:36404281-36418026	3.756	0.00291131
ENSOARG00000020219	IVD	7:33038516-33048528	2.42	0.00314547
ENSOARG00000012241	ADAM12	22:44435268-44772536	3	0.0031535
ENSOARG00000008399	CCDC69	5:59966926-59985787	2.428	0.00434335
ENSOARG00000017011	CYP7B1	9:42118013-42291040	4.784	0.00434335
ENSOARG00000000948	HSD17B12	15:71980443-72147444	2.557	0.00434335
ENSOARG00000011658	SFXN5	3:94897976-95024187	2.818	0.00434335
ENSOARG00000012405	MBNL3	X:97321751-97387742	4.255	0.00434335
ENSOARG00000019080	COL6A3	1:3566321-3641659	2.274	0.00488454
ENSOARG00000015468	EPB41L1	13:64865115-64919869	2.911	0.00495039
ENSOARG00000009051	TRIL	4:67171705-67174214	3.556	0.00504137
ENSOARG00000006070	TP53INP1	9:82018386-82026720	3.183	0.00504137
ENSOARG00000003329	SULF1	9:46122263-46263252	3.063	0.00504137
ENSOARG00000002129	COL5A1	3:1382755-1496634	2.715	0.0050446
ENSOARG00000015446	ADAMTS16	16:67708850-67893493	3.182	0.00547939
ENSOARG00000008573	NNT	16:31124651-31216832	2.309	0.00547939
ENSOARG00000019070	PDGFRA	6:69735803-69772762	2.779	0.0055609
ENSOARG00000003001	SEL1L	7:89760044-89815634	2.929	0.00559857
ENSOARG00000000942	RNF213	11:51264706-51387904	2.865	0.00563364
ENSOARG00000020713	ZMAT3	1:206186404-206213878	3.885	0.00563364
ENSOARG00000017994	LNPEP	5:93687872-93788740	4.077	0.00613555
ENSOARG00000018528	TGM2	13:66592413-66621019	2.299	0.00638168
ENSOARG00000006314	SPRY3	X:76148797-76149663	3.842	0.00638168
ENSOARG00000015775	GPT2	14:14836920-14869026	3.198	0.00639623
ENSOARG00000013551	ARHGAP20	15:20082551-20261151	3.771	0.00645516
ENSOARG00000016132	PRKAR2A	19:51071579-51099529	2.791	0.00648676
ENSOARG00000017913	IGDCC4	7:12097114-12123534	3.465	0.0068487
ENSOARG00000001508	COL1A2	4:11656770-11692712	2.411	0.00689052
ENSOARG00000019488	ATP6V1A	1:176799291-176860593	3.036	0.00689052
ENSOARG00000003775	FOLH1	21:5307124-5378337	2.764	0.00689052
ENSOARG00000011277	PRICKLE2	19:37261937-37358366	4.187	0.00730443
ENSOARG00000013529	ADGRL4	1:54702859-54839151	3.533	0.00730443
ENSOARG00000021184	SLC39A9	7:78117121-78163785	3.333	0.00804859
ENSOARG00000005798	ENSOARG00000005798	X:56341237-56341530	2.561	0.00917939
ENSOARG00000003344	ESR1	8:75378787-75701170	3.663	0.00920571
ENSOARG00000007614	ACSL1	26:13921746-13964184	2.147	0.00929838
ENSOARG00000007585	TANC1	2:149352369-149535503	2.313	0.0093574
ENSOARG00000020498	MASP1	1:198236799-198300463	2.758	0.00988037
ENSOARG00000020748	FNDC3B	1:213189221-213466453	2.807	0.00988037
ENSOARG00000014673	ENSOARG00000014673	11:29203752-29218993	2.524	0.0100957
ENSOARG00000017829	ACLY	11:41537705-41574994	2.911	0.0103475
ENSOARG00000018880	MAN2A1	5:105984860-106179347	2.898	0.0115865
ENSOARG00000018182	EFR3B	3:32368166-32460690	3.551	0.01175
ENSOARG00000018483	ITGA11	7:14898977-15033353	2.902	0.01175
ENSOARG00000014718	COL6A6	1:269642394-269765307	2.972	0.0118977
ENSOARG00000010490	ENSOARG00000010490	10:25828569-25925624	4.071	0.0118977
ENSOARG00000009524	DNAJC16	12:50022408-50059807	3.063	0.0120663
ENSOARG00000007023	PFKFB2	12:4141425-4164829	4.012	0.0120786
ENSOARG00000000399	TBC1D2B	18:29428283-29515082	2.61	0.0126487
ENSOARG00000002228	SLC35E2B	12:49032868-49042034	2.597	0.0127487
ENSOARG00000005666	CPXM1	13:51707797-51714249	2.16	0.0143851
ENSOARG00000003100	C20orf194	13:51137982-51282854	2.813	0.0143851
ENSOARG00000006085	ENSOARG00000006085	4:95239604-95287750	2.73	0.0143851
ENSOARG00000018035	MMP2	14:23241326-23267541	2.226	0.0143851
ENSOARG00000012392	MRC2	11:46503733-46528230	2.047	0.0145689
ENSOARG00000020233	HEG1	1:187691865-187930951	2.564	0.0145689
ENSOARG00000019768	ADPRH	1:182651580-182655255	3.01	0.0145689
ENSOARG00000016764	FRZB	2:125758277-125790085	3.116	0.0147946
ENSOARG00000017540	DIP2B	3:135427040-135541476	3.148	0.0148362
ENSOARG00000012378	SLC4A4	6:86143053-86457688	2.592	0.0149759
ENSOARG00000020569	EHHADH	1:200086301-200151888	2.28	0.0150431
ENSOARG00000015139	ABLIM1	22:33874564-34112699	2.549	0.0153075
ENSOARG00000006184	COL21A1	20:4215443-4381408	2.779	0.0153075
ENSOARG00000007392	MAP3K1	16:22392215-22463925	3.097	0.0153075
ENSOARG00000020225	ABCC9	3:193019254-193175462	2.849	0.0155185
ENSOARG00000005120	SLC25A16	25:24674198-24701535	2.2	0.0159008
ENSOARG00000011683	ENSOARG00000011683	15:79398474-79427741	3.231	0.016486
ENSOARG00000014930	SMAD5	5:44761085-44974362	3.758	0.0166808
ENSOARG00000001660	PRELP	12:649402-652454	2.381	0.0166808
ENSOARG00000002555	LGALS12	21:41180601-41189192	2.107	0.0172879
ENSOARG00000013232	ENSOARG00000013232	10:34418398-34473964	3.177	0.0175385
ENSOARG00000019936	HIPK1	1:90395973-90437325	2.815	0.0177821
ENSOARG00000012575	MAN2A2	18:20846938-20864630	1.949	0.0182547
ENSOARG00000013193	CPZ	6:114199532-114221428	2.903	0.0185427
ENSOARG00000009418	ENSOARG00000009418	3:162970617-162991754	2.001	0.01917
ENSOARG00000018224	TAB3	X:28044599-28077427	2.643	0.019221
ENSOARG00000008351	SLCO2A1	1:253435492-253482409	2.835	0.0195584
ENSOARG00000016606	TMED5	1:69555965-69573539	2.687	0.019745
ENSOARG00000004838	NIPSNAP1	17:68267050-68281030	2.252	0.0200041
ENSOARG00000014127	HLCS	1:267077034-267288456	2.157	0.0200534
ENSOARG00000012075	CDON	21:28564272-28659817	2.216	0.0200534
ENSOARG00000018563	NDUFS1	2:207166821-207195222	2.08	0.0202742
ENSOARG00000020737	NCEH1	1:212874619-212940618	3.595	0.0202742
ENSOARG00000019120	MYO18B	17:65228017-65452813	2.706	0.0208903
ENSOARG00000011098	PDP2	14:33942190-33943785	2.466	0.0208903
ENSOARG00000003247	GNS	3:154929508-154975699	2.513	0.0208903
ENSOARG00000017220	IL13RA2	X:113422380-113511918	3.589	0.0208903
ENSOARG00000000725	MAP3K20	2:135534773-135689748	2.866	0.0208903
ENSOARG00000010852	DDR2	1:112258737-112403459	2.765	0.0208903
ENSOARG00000008046	RDH16	3:162414465-162419572	3.268	0.0208903
ENSOARG00000005515	PDPR	14:1265599-1291738	2.761	0.0208986
ENSOARG00000012048	CPNE3	9:88738652-88785215	2.965	0.0208986
ENSOARG00000013062	SETD7	17:17831130-17877926	2.607	0.0218769
ENSOARG00000020477	ENSOARG00000020477	3:57038426-57042045	2.334	0.0219657
ENSOARG00000005849	SOST	11:43074403-43077589	3.149	0.0219741
ENSOARG00000014625	TMEM19	3:107630616-107646736	2.743	0.0220656
ENSOARG00000017527	ADHFE1	9:43514982-43545070	1.919	0.022762
ENSOARG00000018960	RALGAPB	13:66983273-67058489	2.652	0.022841
ENSOARG00000015190	ENSOARG00000015190	2:104051162-104065220	1.944	0.022841
ENSOARG00000010787	ACSS2	13:63747999-63791523	1.782	0.022841
ENSOARG00000017167	ARSB	7:9645919-9797562	2.427	0.0230964
ENSOARG00000011065	SLCO2B1	15:52572569-52609330	2.385	0.0231673
ENSOARG00000019028	PIKFYVE	2:209284583-209358320	2.926	0.0237052
ENSOARG00000006078	COL27A1	2:9374621-9516130	2.804	0.0237473
ENSOARG00000008048	FAM120A	2:27868788-27984939	1.858	0.0243972
ENSOARG00000014221	TENM1	X:102678669-103575372	3.679	0.0244245
ENSOARG00000017667	FKBP10	11:41491878-41499959	1.947	0.0254849
ENSOARG00000001032	TMEM229B	7:76234651-76235157	3.341	0.0254849
ENSOARG00000006069	ENSOARG00000006069	21:16573193-16831382	2.208	0.0255864
ENSOARG00000006198	CPT2	1:27463127-27485557	2.041	0.0255864
ENSOARG00000004811	QKI	8:85519408-85618252	1.935	0.0257642
ENSOARG00000017465	AMOT	X:115716154-115764004	4.362	0.0257642
ENSOARG00000009871	ENSOARG00000009871	17:61506102-61653495	2.665	0.0260967
ENSOARG00000014340	SLC39A10	2:196909844-197020639	3.27	0.0260967
ENSOARG00000007620	ENSOARG00000007620	10:15910560-15924427	2.89	0.026259
ENSOARG00000020697	GNB4	1:205841021-205907579	2.89	0.0263926
ENSOARG00000013063	APBB2	6:59671785-59929959	2.461	0.0263926
ENSOARG00000010867	LCN2	3:8022818-8028426	2.045	0.0263926
ENSOARG00000017941	DPP8	7:12157083-12204621	2.37	0.0267932
ENSOARG00000015949	ATRNL1	22:34507410-35311829	2.557	0.027552
ENSOARG00000016912	SLC16A3	11:49799205-49803627	2.653	0.0281327
ENSOARG00000014908	LGR4	15:56235819-56327097	2.22	0.0285548
ENSOARG00000009893	LARP1	5:63526318-63545072	1.941	0.0285548
ENSOARG00000006391	SERPINB5	23:61974470-61989454	2.846	0.0287029
ENSOARG00000013285	NPAS2	3:100410014-100502795	2.619	0.0299773
ENSOARG00000015844	ENSOARG00000015844	1:137831616-137895592	2.902	0.0300815
ENSOARG00000018891	TBC1D8B	X:121462163-121536134	3.538	0.0300815
ENSOARG00000017168	FASN	11:49940273-49955854	2.564	0.0317991
ENSOARG00000010099	PPP1R3B	26:23862820-23870245	2.312	0.0318164
ENSOARG00000017166	ENSOARG00000017166	3:27936655-27958863	2.381	0.032719
ENSOARG00000010615	CPD	11:21089416-21157440	2.726	0.0331453
ENSOARG00000005614	ACP2	15:75349557-75356067	2.175	0.0331453
ENSOARG00000011103	ENSOARG00000011103	11:45032400-45045682	1.739	0.0350216
ENSOARG00000017121	KIF21B	12:77658466-77685788	3.432	0.0352512
ENSOARG00000009409	SNX13	4:26371787-26467169	2.65	0.0357562
ENSOARG00000007323	ERCC4	24:12796810-12834021	2.873	0.0370473
ENSOARG00000008413	SEC23A	18:47933489-47990664	2.186	0.0370473
ENSOARG00000013995	EPM2AIP1	19:10491472-10493298	2.766	0.0372683
ENSOARG00000004681	SLC16A7	3:159533871-159666756	1.884	0.0383294
ENSOARG00000020442	NOTCH2	1:96427312-96607126	2.499	0.0389878
ENSOARG00000009878	MEF2A	18:5979082-6166480	2.566	0.0414924
ENSOARG00000009444	ENSOARG00000009444	X:81296573-81310979	2.764	0.0418568
ENSOARG00000013590	ENSOARG00000013590	6:60346540-60528677	2.248	0.0420484
ENSOARG00000000417	S100A9	1:102297137-102299291	2.429	0.0428771
ENSOARG00000000881	IREB2	18:29884577-29931296	2.651	0.0436649
ENSOARG00000008576	VCL	25:29800361-29867502	1.812	0.0436649
ENSOARG00000005180	HLTF	1:237119029-237176583	2.534	0.0436666
ENSOARG00000006716	ENTPD1	22:16478673-16525677	2.852	0.0436666
ENSOARG00000010892	NEU3	15:52451841-52460215	2.861	0.0458885
ENSOARG00000011304	ENSOARG00000011304	X:108+E2:E7249552-10899349	-7.595	5.33737e-09
ENSOARG00000004312	TNNC1	19:48403558-48406316	-4.955	3.32747e-08
ENSOARG00000007494	NME9	1:248870817-248895348	-6.599	9.6956e-07
ENSOARG00000007723	ENSOARG00000007723	19:19812706-19820065	-8.487	3.53754e-06
ENSOARG00000000606	ENSOARG00000000606	19:48034454-48034918	-4.595	1.05751e-05
ENSOARG00000018343	ENSOARG00000018343	14:23525089-23525821	-4.831	4.84041e-05
ENSOARG00000000714	SNCG	25:41170873-41175200	-4.021	0.000131977
ENSOARG00000003708	C10orf10	25:44115824-44116447	-3.575	0.000299486
ENSOARG00000013562	SCUBE2	15:43056198-43124714	-3.33	0.000326876
ENSOARG00000012603	RASL11A	10:32832214-32834408	-4.079	0.000354777
ENSOARG00000003744	ENSOARG00000003744	14:38339927-38344098	-6.168	0.000360476
ENSOARG00000000746	ENSOARG00000000746	25:41191066-41193792	-3.654	0.000454114
ENSOARG00000023715	7SK	20:25015205-25015535	-4.583	0.000667541
ENSOARG00000006194	PRG4	12:65474993-65490481	-5.181	0.00113886
ENSOARG00000021055	DUOXA2	7:62278359-62281127	-5.773	0.00120195
ENSOARG00000018369	AURKA	13:58840124-58858898	-3.236	0.00129637
ENSOARG00000010854	JUNB	5:10817372-10818283	-3.092	0.00179514
ENSOARG00000015262	SERPINE1	24:35490295-35496243	-3.85	0.00187405
ENSOARG00000005549	ENSOARG00000005549	17:6548267-6553023	-2.796	0.00187405
ENSOARG00000016740	EPHB6	4:105620201-105627172	-3.702	0.00434335
ENSOARG00000011169	ENSOARG00000011169	9:31967164-31967945	-2.331	0.00542164
ENSOARG00000014981	ENSOARG00000014981	5:12346143-12352990	-2.435	0.00563501
ENSOARG00000002234	ENSOARG00000002234	3:206193144-206206504	-2.651	0.00638168
ENSOARG00000012184	GPC3	X:95757542-96207020	-2.402	0.00638168
ENSOARG00000013671	GADD45B	5:18678066-18681037	-2.108	0.00699228
ENSOARG00000026777	ENSOARG00000026777	22:50130348-50592685	-2.019	0.00775181
ENSOARG00000000747	TNFRSF12A	24:2415241-2416697	-3.499	0.00872365
ENSOARG00000004499	DLX5	4:14261149-14268503	-3.746	0.00988037
ENSOARG00000018248	MFAP4	11:33626558-33628606	-2.239	0.0120786
ENSOARG00000009340	TMEM86A	21:25400717-25403895	-3.214	0.0143851
ENSOARG00000013956	LGALS1	3:213501954-213503025	-1.906	0.0148439
ENSOARG00000012610	ENSOARG00000012610	10:32843693-32845526	-2.144	0.0153075
ENSOARG00000000741	ADIRF	25:41183169-41183539	-2.044	0.0159008
ENSOARG00000013155	ENSOARG00000013155	11:56151620-56152593	-2.057	0.0159008
ENSOARG00000005238	ENO2	3:207486007-207499758	-3.485	0.0171928
ENSOARG00000001055	RARRES2	4:112122338-112124900	-1.923	0.0178151
ENSOARG00000017982	FAM213B	12:48357687-48363744	-1.992	0.0187003
ENSOARG00000000729	ITIH4	19:48037537-48056296	-2.813	0.0200534
ENSOARG00000003361	ENSOARG00000003361	24:26132323-26135738	-1.671	0.0200534
ENSOARG00000007092	ENSOARG00000007092	10:11975761-11978542	-2.498	0.0202341
ENSOARG00000005473	GSN	2:2156199-2187147	-1.906	0.0204322
ENSOARG00000013804	CBR3	1:266483666-266492080	-2.237	0.0208903
ENSOARG00000019613	TEKT2	1:10764491-10767153	-3.125	0.0208986
ENSOARG00000013740	TMEM100	11:5734840-5735250	-2.854	0.0217547
ENSOARG00000006068	ZFP36	14:48266102-48269670	-1.984	0.0220656
ENSOARG00000000674	S100A2	1:102588385-102590222	-3.077	0.022841
ENSOARG00000010493	ATF3	12:69063118-69069280	-2.026	0.0257642
ENSOARG00000005542	RPLP2	21:49324530-49327337	-1.676	0.0259085
ENSOARG00000001965	CARS	21:47814507-47833642	-1.961	0.0263926
ENSOARG00000019142	SHCBP1L	12:62053503-62091474	-3.387	0.0266571
ENSOARG00000007452	ENSOARG00000007452	1:111014975-111016714	-3.549	0.027384
ENSOARG00000014949	RPL32	19:56202795-56206018	-1.654	0.0274386
ENSOARG00000020769	PLEKHO1	1:99147582-99155682	-1.812	0.0274945
ENSOARG00000007929	GPX3	5:59813035-59815552	-2.091	0.0292681
ENSOARG00000011360	SERTAD1	14:48910893-48911612	-1.982	0.0301382
ENSOARG00000013883	ARID5A	3:103828090-103832824	-3.089	0.0314121
ENSOARG00000010137	ASGR1	11:26522788-26529770	-1.781	0.0317519
ENSOARG00000007687	ACKR1	1:108468685-108472227	-1.84	0.0317991
ENSOARG00000026925	ENSOARG00000026925	14:47555583-47663167	-1.783	0.0337745
ENSOARG00000014922	PNOC	2:101577725-101610414	-1.853	0.0337745
ENSOARG00000013272	ENSOARG00000013272	3:100399789-100404375	-1.603	0.0337745
ENSOARG00000016542	C12orf10	3:133049806-133058948	-1.906	0.0343783
ENSOARG00000001748	RASD1	11:34362624-34363966	-1.929	0.0349448
ENSOARG00000014529	CMC1	19:2599131-2665888	-1.807	0.0357562
ENSOARG00000008817	HSPA1A	20:26660385-26662316	-2.228	0.0373516
ENSOARG00000000129	EEF1D	9:14066880-14071946	-1.554	0.0373516
ENSOARG00000003848	RPS5	14:62566195-62574232	-1.507	0.0383294
ENSOARG00000014457	RPL18A	5:5009157-5012267	-1.589	0.0389878
ENSOARG00000018681	CAVIN3	15:46117040-46118407	-1.795	0.0397151
ENSOARG00000017111	ENSOARG00000017111	15:39762740-39763018	-1.704	0.0417905
ENSOARG00000026371	ENSOARG00000026371	11:37486144-37489184	-2.873	0.0420247
ENSOARG00000003689	ENSOARG00000003689	5:14649840-14650640	-1.653	0.0422255
ENSOARG00000013126	RPS21	13:54178685-54179573	-1.855	0.0422255
ENSOARG00000003547	MYBL2	13:71800637-71832436	-2.496	0.0428771
ENSOARG00000014339	ENSOARG00000014339	21:39823812-39886786	-1.533	0.0447575
ENSOARG00000015236	MAFF	3:213957264-213958416	-3.033	0.0455368
ENSOARG00000002264	RAD54L	1:20619245-20645164	-1.867	0.04709
ENSOARG00000003677	ENSOARG00000003677	3:2557530-2560126	-1.476	0.0471295
ENSOARG00000003264	TIMP2	11:52490463-52504223	-1.873	0.0478013
ENSOARG00000018898	ANGPT4	13:59481843-59527992	-2.319	0.0486
