# Supplementary material for: Deep transcriptome analysis using RNA-Seq suggests novel insights into molecular aspects of fat-tail metabolism in sheep
Source: Sci Rep. 2019 Jun 24;9:9203. doi: 10.1038/s41598-019-45665-3 (PMC6591244; doi:10.1038/s41598-019-45665-3)
Supplement: Supplementary file 4 — Supplementary File S4 [file 41598_2019_45665_MOESM4_ESM.xlsx]

## Sheet: GO_Up-regulated genes
Supplementary File S4. GO enrichment analysis results of up-regulated genes in Lori-Bakhtiari breed. Marked cells are significant terms.
Term	Overlap	P-value	Adjusted P-value	Old P-value	Old Adjusted P-value	Z-score	Combined Score	Genes
translation	8/348	6.09514e-06	0.00157819	1.86806e-05	0.00378197	-4.36463	52.4105	LGALS1;GSN;RPL32;RPL18A;RPS5;GPC3;RPLP2;RPS21
translational elongation	6/162	6.63858e-06	0.00157819	1.7687e-05	0.00378197	-3.24124	38.6441	RPL32;RPL18A;EEF1D;RPS5;RPLP2;RPS21
tRNA aminoacylation for protein translation	6/179	1.17451e-05	0.00157819	3.05007e-05	0.00378197	-3.27812	37.2134	CARS;RPL32;RPL18A;RPS5;RPLP2;RPS21
late viral transcription	5/112	1.67131e-05	0.00157819	4.00512e-05	0.00378197	-3.09507	34.0437	RPL32;RPL18A;RPS5;RPLP2;RPS21
early viral transcription	5/110	1.53139e-05	0.00157819	3.6867e-05	0.00378197	-3.06072	33.9335	RPL32;RPL18A;RPS5;RPLP2;RPS21
DNA-templated viral transcription	5/108	1.40078e-05	0.00157819	3.38828e-05	0.00378197	-3.02993	33.8622	RPL32;RPL18A;RPS5;RPLP2;RPS21
RNA-templated viral transcription	5/108	1.40078e-05	0.00157819	3.38828e-05	0.00378197	-3.02585	33.8166	RPL32;RPL18A;RPS5;RPLP2;RPS21
middle viral transcription	5/108	1.40078e-05	0.00157819	3.38828e-05	0.00378197	-3.02299	33.7846	RPL32;RPL18A;RPS5;RPLP2;RPS21
SRP-dependent cotranslational protein targeting to membrane, signal sequence recognition	5/102	1.06037e-05	0.00157819	2.60416e-05	0.00378197	-2.88083	32.9979	RPL32;RPL18A;RPS5;RPLP2;RPS21
SRP-dependent cotranslational protein targeting to membrane, translocation	5/92	6.39769e-06	0.00157819	1.61779e-05	0.00378197	-2.75514	32.9503	RPL32;RPL18A;RPS5;RPLP2;RPS21
SRP-dependent cotranslational protein targeting to membrane, docking	5/88	5.14091e-06	0.00157819	1.31747e-05	0.00378197	-2.69411	32.8096	RPL32;RPL18A;RPS5;RPLP2;RPS21
SRP-dependent cotranslational protein targeting to membrane, signal sequence processing	5/108	1.40078e-05	0.00157819	3.38828e-05	0.00378197	-2.89988	32.4088	RPL32;RPL18A;RPS5;RPLP2;RPS21
SRP-dependent cotranslational protein targeting to membrane	5/100	9.6263e-06	0.00157819	2.37697e-05	0.00378197	-2.71533	31.3648	RPL32;RPL18A;RPS5;RPLP2;RPS21
nuclear-transcribed mRNA catabolic process, 5'-3' exonucleolytic nonsense-mediated decay	5/111	1.60016e-05	0.00157819	3.84335e-05	0.00378197	-2.78989	30.8083	RPL32;RPL18A;RPS5;RPLP2;RPS21
viral transcription	5/119	2.24111e-05	0.00185172	5.2906e-05	0.00437136	-3.14474	33.6675	RPL32;RPL18A;RPS5;RPLP2;RPS21
viral RNA editing	5/119	2.24111e-05	0.00185172	5.2906e-05	0.00437136	-3.14249	33.6434	RPL32;RPL18A;RPS5;RPLP2;RPS21
nuclear-transcribed mRNA catabolic process, nonsense-mediated decay	5/125	2.84076e-05	0.00208638	6.62817e-05	0.00486802	-2.91536	30.5205	RPL32;RPL18A;RPS5;RPLP2;RPS21
positive regulation of fat cell differentiation	4/61	2.74097e-05	0.00208638	6.10563e-05	0.00474802	-2.60269	27.3403	ZFP36;RARRES2;ADIRF;JUNB
cytoplasmic translation	5/157	8.42479e-05	0.00262206	0.000187067	0.00541894	-3.17357	29.7737	RPL32;RPL18A;RPS5;RPLP2;RPS21
nuclear-transcribed mRNA catabolic process, 3'-5' exonucleolytic nonsense-mediated decay	5/143	5.40912e-05	0.00262206	0.000122466	0.00541894	-3.01201	29.5925	RPL32;RPL18A;RPS5;RPLP2;RPS21
N-terminal peptidyl-proline dimethylation involved in translation	5/153	7.45653e-05	0.00262206	0.000166443	0.00541894	-3.10918	29.5492	RPL32;RPL18A;RPS5;RPLP2;RPS21
plastid translation	5/152	7.22847e-05	0.00262206	0.00016157	0.00541894	-3.08913	29.4546	RPL32;RPL18A;RPS5;RPLP2;RPS21
maintenance of translational fidelity	5/152	7.22847e-05	0.00262206	0.00016157	0.00541894	-3.08705	29.4347	RPL32;RPL18A;RPS5;RPLP2;RPS21
translational termination	5/159	8.94382e-05	0.00262206	0.000198085	0.00557167	-3.11302	29.0194	RPL32;RPL18A;RPS5;RPLP2;RPS21
response to interleukin-21	3/30	8.43692e-05	0.00262206	0.000172316	0.00541894	-2.78372	26.1122	ITIH4;TIMP2;JUNB
response to interleukin-11	3/30	8.43692e-05	0.00262206	0.000172316	0.00541894	-2.7799	26.0763	ITIH4;TIMP2;JUNB
response to interleukin-32	3/30	8.43692e-05	0.00262206	0.000172316	0.00541894	-2.77375	26.0186	ITIH4;TIMP2;JUNB
response to interleukin-8	3/30	8.43692e-05	0.00262206	0.000172316	0.00541894	-2.77172	25.9996	ITIH4;TIMP2;JUNB
response to interleukin-13	3/30	8.43692e-05	0.00262206	0.000172316	0.00541894	-2.76836	25.9681	ITIH4;TIMP2;JUNB
response to granulocyte macrophage colony-stimulating factor	3/30	8.43692e-05	0.00262206	0.000172316	0.00541894	-2.76762	25.9611	ITIH4;TIMP2;JUNB
response to stem cell factor	3/30	8.43692e-05	0.00262206	0.000172316	0.00541894	-2.76479	25.9346	ITIH4;TIMP2;JUNB
response to chemokine	3/30	8.43692e-05	0.00262206	0.000172316	0.00541894	-2.76376	25.9249	ITIH4;TIMP2;JUNB
response to interleukin-18	3/30	8.43692e-05	0.00262206	0.000172316	0.00541894	-2.76253	25.9134	ITIH4;TIMP2;JUNB
response to leukemia inhibitory factor	3/30	8.43692e-05	0.00262206	0.000172316	0.00541894	-2.74922	25.7885	ITIH4;TIMP2;JUNB
response to erythropoietin	3/30	8.43692e-05	0.00262206	0.000172316	0.00541894	-2.74152	25.7163	ITIH4;TIMP2;JUNB
response to interleukin-7	3/30	8.43692e-05	0.00262206	0.000172316	0.00541894	-2.7366	25.6701	ITIH4;TIMP2;JUNB
response to type III interferon	3/31	9.322e-05	0.00262206	0.000188556	0.00541894	-2.7643	25.6542	ITIH4;TIMP2;JUNB
response to interleukin-4	3/31	9.322e-05	0.00262206	0.000188556	0.00541894	-2.76287	25.6409	ITIH4;TIMP2;JUNB
response to interleukin-3	3/30	8.43692e-05	0.00262206	0.000172316	0.00541894	-2.73245	25.6312	ITIH4;TIMP2;JUNB
response to interleukin-9	3/31	9.322e-05	0.00262206	0.000188556	0.00541894	-2.76127	25.6261	ITIH4;TIMP2;JUNB
response to interleukin-2	3/31	9.322e-05	0.00262206	0.000188556	0.00541894	-2.75978	25.6123	ITIH4;TIMP2;JUNB
response to interleukin-15	3/31	9.322e-05	0.00262206	0.000188556	0.00541894	-2.75646	25.5815	ITIH4;TIMP2;JUNB
response to macrophage colony-stimulating factor	3/30	8.43692e-05	0.00262206	0.000172316	0.00541894	-2.72688	25.579	ITIH4;TIMP2;JUNB
response to cytokine	3/30	8.43692e-05	0.00262206	0.000172316	0.00541894	-2.72543	25.5654	ITIH4;TIMP2;JUNB
response to granulocyte colony-stimulating factor	3/30	8.43692e-05	0.00262206	0.000172316	0.00541894	-2.71937	25.5085	ITIH4;TIMP2;JUNB
response to interleukin-17	3/30	8.43692e-05	0.00262206	0.000172316	0.00541894	-2.7128	25.4469	ITIH4;TIMP2;JUNB
response to interleukin-12	3/31	9.322e-05	0.00262206	0.000188556	0.00541894	-2.72552	25.2944	ITIH4;TIMP2;JUNB
response to interleukin-6	3/32	0.000102656	0.00282731	0.000205757	0.0056669	-2.61828	24.0466	ITIH4;TIMP2;JUNB
mitochondrial translation	5/167	0.000112705	0.00304072	0.000247191	0.00666911	-3.18783	28.9797	RPL32;RPL18A;RPS5;RPLP2;RPS21
response to type I interferon	3/35	0.000134641	0.00355991	0.000263374	0.00696362	-2.55926	22.8104	ITIH4;TIMP2;JUNB
maturation of 4.5S rRNA	5/181	0.000164308	0.00387883	0.000354832	0.00822962	-3.28015	28.5825	RPL32;RPL18A;RPS5;RPLP2;RPS21
snoRNA release from pre-rRNA	5/181	0.000164308	0.00387883	0.000354832	0.00822962	-3.2775	28.5593	RPL32;RPL18A;RPS5;RPLP2;RPS21
rRNA 3'-end processing	5/181	0.000164308	0.00387883	0.000354832	0.00822962	-3.27547	28.5417	RPL32;RPL18A;RPS5;RPLP2;RPS21
maturation of 2S rRNA	5/181	0.000164308	0.00387883	0.000354832	0.00822962	-3.27218	28.513	RPL32;RPL18A;RPS5;RPLP2;RPS21
chloroplast rRNA processing	5/181	0.000164308	0.00387883	0.000354832	0.00822962	-3.26939	28.4887	RPL32;RPL18A;RPS5;RPLP2;RPS21
rRNA 5'-end processing	5/181	0.000164308	0.00387883	0.000354832	0.00822962	-3.26819	28.4782	RPL32;RPL18A;RPS5;RPLP2;RPS21
maturation of 5S rRNA	5/182	0.000168584	0.00390997	0.00036369	0.00827676	-3.25079	28.2431	RPL32;RPL18A;RPS5;RPLP2;RPS21
response to interferon-beta	3/38	0.000172493	0.00393165	0.000330511	0.00822962	-2.75397	23.8636	ITIH4;TIMP2;JUNB
cleavage involved in rRNA processing	5/184	0.000177393	0.0039748	0.000381908	0.00827676	-3.28443	28.3681	RPL32;RPL18A;RPS5;RPLP2;RPS21
maturation of 5.8S rRNA	5/187	0.00019126	0.00407816	0.000410522	0.00847984	-3.3209	28.4331	RPL32;RPL18A;RPS5;RPLP2;RPS21
rRNA modification	5/187	0.00019126	0.00407816	0.000410522	0.00847984	-3.31173	28.3546	RPL32;RPL18A;RPS5;RPLP2;RPS21
maturation of SSU-rRNA	5/186	0.000186549	0.00407816	0.000400809	0.00847984	-3.28006	28.1653	RPL32;RPL18A;RPS5;RPLP2;RPS21
rRNA processing	5/188	0.000196062	0.00409218	0.000420411	0.00855051	-3.26303	27.8568	RPL32;RPL18A;RPS5;RPLP2;RPS21
response to interferon-alpha	3/40	0.000201204	0.00409218	0.000380868	0.00827676	-2.63885	22.4597	ITIH4;TIMP2;JUNB
positive regulation of brown fat cell differentiation	3/40	0.000201204	0.00409218	0.000380868	0.00827676	-2.45971	20.935	ZFP36;RARRES2;ADIRF
regulation of translation by machinery localization	5/194	0.000226834	0.00454356	0.000483585	0.00968635	-3.21336	26.9643	RPL32;RPL18A;RPS5;RPLP2;RPS21
maturation of LSU-rRNA	5/203	0.000279734	0.00551954	0.000591466	0.0115715	-3.39513	27.7778	RPL32;RPL18A;RPS5;RPLP2;RPS21
response to interferon-gamma	3/47	0.00032558	0.00632965	0.000595205	0.0115715	-2.37535	19.0738	ITIH4;TIMP2;JUNB
response to tumor necrosis factor	3/48	0.000346585	0.0065455	0.000630948	0.0119159	-2.70457	21.5483	ITIH4;TIMP2;JUNB
response to interleukin-1	3/48	0.000346585	0.0065455	0.000630948	0.0119159	-2.5054	19.9615	ITIH4;TIMP2;JUNB
negative regulation of wound healing	2/11	0.000431737	0.00803883	0.000816333	0.0151999	-1.80697	13.9999	TNFRSF12A;SERPINE1
cellular response to cytokine stimulus	3/54	0.000491052	0.00901625	0.00087433	0.0160537	-2.71125	20.6569	ITIH4;TIMP2;JUNB
polyadenylation-dependent mRNA catabolic process	2/14	0.000710415	0.0126915	0.00124799	0.0222953	-2.83356	20.5423	ZFP36;HSPA1A
positive regulation of transcription from RNA polymerase II promoter in response to arsenic-containing substance	2/14	0.000710415	0.0126915	0.00124799	0.0222953	-2.10308	15.2466	DLX5;ATF3
regulation of cell cycle	3/63	0.000772031	0.0134293	0.00133932	0.0232971	-2.65643	19.0372	GADD45B;MYBL2;JUNB
modulation by symbiont of host cell cycle	3/63	0.000772031	0.0134293	0.00133932	0.0232971	-2.65468	19.0247	GADD45B;MYBL2;JUNB
mitochondrial mRNA catabolic process	2/15	0.00081821	0.0135209	0.00141142	0.0233238	-2.93835	20.8869	ZFP36;HSPA1A
regulation of cell cycle checkpoint	3/64	0.000808369	0.0135209	0.00139887	0.0233238	-2.67368	19.0379	GADD45B;MYBL2;JUNB
regulation of meiotic cell cycle	3/64	0.000808369	0.0135209	0.00139887	0.0233238	-2.65081	18.8751	GADD45B;MYBL2;JUNB
polyuridylation-dependent mRNA catabolic process	2/15	0.00081821	0.0135209	0.00141142	0.0233238	-2.61425	18.5831	ZFP36;HSPA1A
regulation of cell cycle process	3/68	0.00096455	0.0157424	0.00165368	0.0269898	-2.70395	18.7758	GADD45B;MYBL2;JUNB
negative regulation of metalloendopeptidase activity	2/18	0.00118572	0.0191161	0.00195944	0.0315901	-2.36997	15.9674	SERPINE1;TIMP2
cellular process regulating host cell cycle in response to virus	3/76	0.0013314	0.0212061	0.0022463	0.0357784	-2.62221	17.3631	GADD45B;MYBL2;JUNB
regulation of cyclin-dependent protein kinase activity	3/82	0.00165709	0.0260794	0.0027672	0.0435505	-2.79697	17.9081	GADD45B;MYBL2;JUNB
positive regulation of cell cycle	3/86	0.00189959	0.0295442	0.00315257	0.0490318	-2.70879	16.9736	GADD45B;MYBL2;JUNB
cytoplasmic translational elongation	2/24	0.00211561	0.0325213	0.00330971	0.0508772	-2.13395	13.1418	EEF1D;RPLP2
regulation of mitotic cell cycle	3/92	0.00230302	0.0345976	0.00378987	0.0569342	-2.92129	17.7426	GADD45B;MYBL2;JUNB
negative regulation of cell cycle	3/92	0.00230302	0.0345976	0.00378987	0.0569342	-2.74752	16.6871	GADD45B;MYBL2;JUNB
positive regulation of mitotic sister chromatid separation	2/27	0.00267579	0.039746	0.00410865	0.0610296	-2.05619	12.1798	SHCBP1L;AURKA
nuclear-transcribed mRNA catabolic process	2/29	0.00308379	0.0447997	0.00468602	0.0680761	-2.93776	16.9849	ZFP36;HSPA1A
positive regulation of attachment of mitotic spindle microtubules to kinetochore	2/29	0.00308379	0.0447997	0.00468602	0.0680761	-2.26663	13.1047	SHCBP1L;AURKA
positive regulation of mitotic spindle elongation	2/30	0.00329804	0.0473914	0.00498796	0.0716748	-2.11277	12.0733	SHCBP1L;AURKA
positive regulation of interleukin-8 biosynthetic process	2/32	0.00374682	0.0532612	0.00561803	0.0798605	-2.04344	11.4164	SERPINE1;HSPA1A
BMP signaling pathway	5/381	0.00454452	0.0639133	0.00862399	0.12001	-4.37593	23.603	TMEM100;DLX5;ARID5A;MYBL2;JUNB
positive regulation of vasculogenesis	2/36	0.00472447	0.0657447	0.00698133	0.0981842	-2.30338	12.3346	TMEM100;JUNB
cellular response to lipopolysaccharide	3/132	0.00634129	0.0873248	0.0100182	0.134975	-3.10827	15.7299	ZFP36;SERPINE1;JUNB
cellular response to BMP stimulus	2/43	0.00668592	0.0901917	0.00968854	0.132044	-2.57258	12.8828	TMEM100;DLX5
negative regulation of cell death	2/43	0.00668592	0.0901917	0.00968854	0.132044	-2.30168	11.5263	JUNB;HSPA1A
platelet degranulation	3/136	0.00688479	0.0919363	0.0108428	0.143342	-2.98396	14.8555	ITIH4;RARRES2;SERPINE1
positive regulation of interleukin-8 production	2/44	0.00699156	0.0924284	0.0101078	0.134975	-2.26247	11.2288	SERPINE1;HSPA1A
regulation of wound healing, spreading of epidermal cells	2/47	0.0079458	0.104003	0.011413	0.149386	-2.49863	12.0812	GSN;TNFRSF12A
sensory processing	2/49	0.0086127	0.111627	0.0123223	0.159706	-2.18048	10.3671	PNOC;CBR3
negative regulation of vascular wound healing	2/55	0.0107578	0.138076	0.0152327	0.195511	-2.54225	11.5218	ANGPT4;SERPINE1
positive regulation of interleukin-8 secretion	2/57	0.01152	0.146437	0.0162624	0.206378	-2.43457	10.8671	SERPINE1;HSPA1A
positive regulation of endothelial cell chemotaxis	2/58	0.0119098	0.14995	0.0167881	0.206378	-2.23216	9.88936	ANGPT4;RARRES2
negative regulation of transcription from RNA polymerase II promoter in response to stress	5/485	0.0122239	0.152034	0.0222015	0.206378	-4.95196	21.8102	ZFP36;ARID5A;JUNB;ATF3;HSPA1A
retinoid metabolic process	2/59	0.0123053	0.152034	0.0173211	0.206378	-2.49422	10.9689	RARRES2;GPC3
positive regulation of transcription from RNA polymerase II promoter involved in cellular response to chemical stimulus	6/724	0.0167089	0.154164	0.0320274	0.206378	-6.16877	25.2415	DLX5;SERPINE1;ADIRF;MYBL2;JUNB;ATF3
positive regulation of transcription from RNA polymerase II promoter	7/1175	0.04852	0.154164	0.0916669	0.206447	-6.41625	19.4141	DLX5;SERPINE1;ARID5A;ADIRF;MYBL2;JUNB;ATF3
positive regulation of sulfite transport by positive regulation of transcription from RNA polymerase II promoter	5/720	0.0538145	0.154164	0.0898546	0.206447	-5.20954	15.2234	SERPINE1;ADIRF;MYBL2;JUNB;ATF3
positive regulation of ethanol catabolic process by positive regulation of transcription from RNA polymerase II promoter	5/720	0.0538145	0.154164	0.0898546	0.206447	-5.20556	15.2117	SERPINE1;ADIRF;MYBL2;JUNB;ATF3
positive regulation of peroxisome organization by positive regulation of transcription from RNA polymerase II promoter	5/720	0.0538145	0.154164	0.0898546	0.206447	-5.19797	15.1896	SERPINE1;ADIRF;MYBL2;JUNB;ATF3
positive regulation of cellular alcohol catabolic process by positive regulation of transcription from RNA polymerase II promoter	5/720	0.0538145	0.154164	0.0898546	0.206447	-5.19756	15.1884	SERPINE1;ADIRF;MYBL2;JUNB;ATF3
positive regulation of ergosterol biosynthetic process by positive regulation of transcription from RNA polymerase II promoter	5/720	0.0538145	0.154164	0.0898546	0.206447	-5.1952	15.1815	SERPINE1;ADIRF;MYBL2;JUNB;ATF3
positive regulation of transcription from RNA polymerase II promoter involved in meiotic cell cycle	5/720	0.0538145	0.154164	0.0898546	0.206447	-5.19364	15.1769	SERPINE1;ADIRF;MYBL2;JUNB;ATF3
positive regulation of purine nucleotide biosynthetic process by positive regulation of transcription from RNA polymerase II promoter	5/720	0.0538145	0.154164	0.0898546	0.206447	-5.18828	15.1613	SERPINE1;ADIRF;MYBL2;JUNB;ATF3
positive regulation of pseudohyphal growth by positive regulation of transcription from RNA polymerase II promoter	5/720	0.0538145	0.154164	0.0898546	0.206447	-5.18642	15.1558	SERPINE1;ADIRF;MYBL2;JUNB;ATF3
regulation of cellular ketone metabolic process by positive regulation of transcription from RNA polymerase II promoter	5/720	0.0538145	0.154164	0.0898546	0.206447	-5.18096	15.1399	SERPINE1;ADIRF;MYBL2;JUNB;ATF3
positive regulation of mating type switching by positive regulation of transcription from RNA polymerase II promoter	5/720	0.0538145	0.154164	0.0898546	0.206447	-5.17979	15.1365	SERPINE1;ADIRF;MYBL2;JUNB;ATF3
positive regulation of phospholipid biosynthetic process by positive regulation of transcription from RNA polymerase II promoter	5/721	0.0540758	0.154164	0.0902607	0.206447	-5.18088	15.1145	SERPINE1;ADIRF;MYBL2;JUNB;ATF3
positive regulation of termination of RNA polymerase II transcription	5/720	0.0538145	0.154164	0.0898546	0.206447	-5.17211	15.114	SERPINE1;ADIRF;MYBL2;JUNB;ATF3
regulation of lipid transport by positive regulation of transcription from RNA polymerase II promoter	5/720	0.0538145	0.154164	0.0898546	0.206447	-5.17187	15.1133	SERPINE1;ADIRF;MYBL2;JUNB;ATF3
positive regulation of filamentous growth of a population of unicellular organisms in response to starvation by positive regulation of transcription from RNA polymerase II promoter	5/720	0.0538145	0.154164	0.0898546	0.206447	-5.16689	15.0987	SERPINE1;ADIRF;MYBL2;JUNB;ATF3
positive regulation of snRNA transcription from RNA polymerase II promoter	5/720	0.0538145	0.154164	0.0898546	0.206447	-5.16129	15.0824	SERPINE1;ADIRF;MYBL2;JUNB;ATF3
transcriptional activation by promoter-enhancer looping	5/721	0.0540758	0.154164	0.0902607	0.206447	-5.16983	15.0823	SERPINE1;ADIRF;MYBL2;JUNB;ATF3
positive regulation of transcription via serum response element binding	5/721	0.0540758	0.154164	0.0902607	0.206447	-5.16745	15.0754	SERPINE1;ADIRF;MYBL2;JUNB;ATF3
positive regulation of posterior gap gene transcription	5/721	0.0540758	0.154164	0.0902607	0.206447	-5.16672	15.0732	SERPINE1;ADIRF;MYBL2;JUNB;ATF3
positive regulation of sulfate assimilation by positive regulation of transcription from RNA polymerase II promoter	5/720	0.0538145	0.154164	0.0898546	0.206447	-5.15469	15.0631	SERPINE1;ADIRF;MYBL2;JUNB;ATF3
positive regulation of pyrimidine-containing compound salvage by positive regulation of transcription from RNA polymerase II promoter	5/720	0.0538145	0.154164	0.0898546	0.206447	-5.1542	15.0617	SERPINE1;ADIRF;MYBL2;JUNB;ATF3
positive regulation of terminal gap gene transcription	5/721	0.0540758	0.154164	0.0902607	0.206447	-5.15855	15.0494	SERPINE1;ADIRF;MYBL2;JUNB;ATF3
positive regulation of transcription from RNA polymerase II promoter in response to stress	5/722	0.0543378	0.154164	0.0906678	0.206447	-5.16494	15.0431	SERPINE1;ADIRF;MYBL2;JUNB;ATF3
positive regulation of transcription involved in G2/M transition of mitotic cell cycle	5/721	0.0540758	0.154164	0.0902607	0.206447	-5.15555	15.0407	SERPINE1;ADIRF;MYBL2;JUNB;ATF3
positive regulation of transcription from RNA polymerase II promoter during mitotic cell cycle	5/721	0.0540758	0.154164	0.0902607	0.206447	-5.1528	15.0326	SERPINE1;ADIRF;MYBL2;JUNB;ATF3
positive regulation of starch catabolic process by positive regulation of transcription from RNA polymerase II promoter	5/720	0.0538145	0.154164	0.0898546	0.206447	-5.1436	15.0307	SERPINE1;ADIRF;MYBL2;JUNB;ATF3
positive regulation of transcription from RNA polymerase II promoter involved in smooth muscle cell differentiation	5/721	0.0540758	0.154164	0.0902607	0.206447	-5.15129	15.0282	SERPINE1;ADIRF;MYBL2;JUNB;ATF3
positive regulation of oligopeptide transport by positive regulation of transcription from RNA polymerase II promoter	5/720	0.0538145	0.154164	0.0898546	0.206447	-5.14165	15.025	SERPINE1;ADIRF;MYBL2;JUNB;ATF3
positive regulation of invasive growth in response to glucose limitation by positive regulation of transcription from RNA polymerase II promoter	5/720	0.0538145	0.154164	0.0898546	0.206447	-5.14054	15.0217	SERPINE1;ADIRF;MYBL2;JUNB;ATF3
positive regulation of inositol biosynthetic process by positive regulation of transcription from RNA polymerase II promoter	5/721	0.0540758	0.154164	0.0902607	0.206447	-5.14798	15.0185	SERPINE1;ADIRF;MYBL2;JUNB;ATF3
transcriptional activation by promoter-terminator looping	5/720	0.0538145	0.154164	0.0898546	0.206447	-5.13618	15.009	SERPINE1;ADIRF;MYBL2;JUNB;ATF3
positive regulation of flocculation via cell wall protein-carbohydrate interaction by positive regulation of transcription from RNA polymerase II promoter	5/720	0.0538145	0.154164	0.0898546	0.206447	-5.13596	15.0084	SERPINE1;ADIRF;MYBL2;JUNB;ATF3
positive regulation of transcription from RNA polymerase II promoter by calcium-mediated signaling	5/720	0.0538145	0.154164	0.0898546	0.206447	-5.12758	14.9839	SERPINE1;ADIRF;MYBL2;JUNB;ATF3
positive regulation of transcription from RNA polymerase II promoter involved in stress response to cadmium ion	5/720	0.0538145	0.154164	0.0898546	0.206447	-5.12722	14.9828	SERPINE1;ADIRF;MYBL2;JUNB;ATF3
positive regulation of telomeric RNA transcription from RNA pol II promoter	5/720	0.0538145	0.154164	0.0898546	0.206447	-5.12576	14.9785	SERPINE1;ADIRF;MYBL2;JUNB;ATF3
regulation of glycolytic process by positive regulation of transcription from RNA polymerase II promoter	5/720	0.0538145	0.154164	0.0898546	0.206447	-5.12564	14.9782	SERPINE1;ADIRF;MYBL2;JUNB;ATF3
positive regulation of transcription from RNA polymerase II promoter by histone modification	5/720	0.0538145	0.154164	0.0898546	0.206447	-5.12548	14.9777	SERPINE1;ADIRF;MYBL2;JUNB;ATF3
positive regulation of transcription from RNA polymerase II promoter involved in heart development	5/720	0.0538145	0.154164	0.0898546	0.206447	-5.12301	14.9705	SERPINE1;ADIRF;MYBL2;JUNB;ATF3
positive regulation of ribosomal protein gene transcription from RNA polymerase II promoter	5/720	0.0538145	0.154164	0.0898546	0.206447	-5.11804	14.956	SERPINE1;ADIRF;MYBL2;JUNB;ATF3
positive regulation of transcription from RNA polymerase II promoter involved in norepinephrine biosynthetic process	5/725	0.0551283	0.154164	0.091895	0.206447	-5.09062	14.7531	SERPINE1;ADIRF;MYBL2;JUNB;ATF3
positive regulation of SREBP signaling pathway	5/725	0.0551283	0.154164	0.091895	0.206447	-5.08788	14.7452	SERPINE1;ADIRF;MYBL2;JUNB;ATF3
positive regulation of pri-miRNA transcription from RNA polymerase II promoter	5/725	0.0551283	0.154164	0.091895	0.206447	-5.07847	14.7179	SERPINE1;ADIRF;MYBL2;JUNB;ATF3
positive regulation of central gap gene transcription	5/725	0.0551283	0.154164	0.091895	0.206447	-5.07174	14.6984	SERPINE1;ADIRF;MYBL2;JUNB;ATF3
positive regulation of transcription from RNA polymerase II promoter in response to nitrogen starvation	5/725	0.0551283	0.154164	0.091895	0.206447	-5.06645	14.683	SERPINE1;ADIRF;MYBL2;JUNB;ATF3
positive regulation of gluconeogenesis by positive regulation of transcription from RNA polymerase II promoter	5/723	0.0546006	0.154164	0.0910759	0.206447	-5.03106	14.6289	SERPINE1;ADIRF;MYBL2;JUNB;ATF3
SREBP signaling pathway	5/725	0.0551283	0.154164	0.091895	0.206447	-5.04233	14.6131	SERPINE1;ADIRF;MYBL2;JUNB;ATF3
positive regulation of transcription initiation from RNA polymerase II promoter	5/726	0.0553933	0.154164	0.0923061	0.206447	-4.98976	14.4369	SERPINE1;ADIRF;MYBL2;JUNB;ATF3
rhodopsin metabolic process	3/188	0.0164962	0.154164	0.0251384	0.206378	-3.51115	14.412	GSN;LGALS1;GPC3
cellular protein metabolic process	3/188	0.0164962	0.154164	0.0251384	0.206378	-3.50995	14.407	GSN;LGALS1;GPC3
ferredoxin metabolic process	3/188	0.0164962	0.154164	0.0251384	0.206378	-3.50638	14.3924	GSN;LGALS1;GPC3
prosthetic group metabolic process	3/188	0.0164962	0.154164	0.0251384	0.206378	-3.505	14.3867	GSN;LGALS1;GPC3
protein repair	3/194	0.0179205	0.154164	0.0272227	0.206378	-3.52907	14.1932	LGALS1;GSN;GPC3
CAAX-box protein maturation	3/196	0.0184101	0.154164	0.0279375	0.206378	-3.51101	14.026	LGALS1;GSN;GPC3
Notch receptor processing	3/202	0.0199235	0.154164	0.0301422	0.206378	-3.4522	13.5183	LGALS1;GSN;GPC3
positive regulation of production of miRNAs involved in gene silencing by miRNA	3/227	0.0269513	0.154164	0.0402919	0.206447	-3.71931	13.4406	ZFP36;GSN;HSPA1A
carbon catabolite repression of transcription from RNA polymerase II promoter	4/481	0.0480762	0.154164	0.0756437	0.206447	-4.26654	12.9488	ZFP36;ARID5A;JUNB;ATF3
negative regulation of oligopeptide transport by negative regulation of transcription from RNA polymerase II promoter	4/481	0.0480762	0.154164	0.0756437	0.206447	-4.26491	12.9439	ZFP36;ARID5A;JUNB;ATF3
negative regulation of phosphatidylcholine biosynthetic process by negative regulation of transcription from RNA polymerase II promoter	4/481	0.0480762	0.154164	0.0756437	0.206447	-4.25974	12.9282	ZFP36;ARID5A;JUNB;ATF3
regulation of transport by negative regulation of transcription from RNA polymerase II promoter	4/481	0.0480762	0.154164	0.0756437	0.206447	-4.25893	12.9257	ZFP36;ARID5A;JUNB;ATF3
negative regulation of pseudohyphal growth by negative regulation of transcription from RNA polymerase II promoter	4/481	0.0480762	0.154164	0.0756437	0.206447	-4.25806	12.9231	ZFP36;ARID5A;JUNB;ATF3
negative regulation of cellular hyperosmotic salinity response by negative regulation of transcription from RNA polymerase II promoter	4/481	0.0480762	0.154164	0.0756437	0.206447	-4.25112	12.902	ZFP36;ARID5A;JUNB;ATF3
regulation of cellular ketone metabolic process by negative regulation of transcription from RNA polymerase II promoter	4/481	0.0480762	0.154164	0.0756437	0.206447	-4.24735	12.8906	ZFP36;ARID5A;JUNB;ATF3
negative regulation of transcription from RNA polymerase II promoter involved in meiotic cell cycle	4/481	0.0480762	0.154164	0.0756437	0.206447	-4.24616	12.8869	ZFP36;ARID5A;JUNB;ATF3
negative regulation of transcription from RNA polymerase II promoter by pheromones	4/481	0.0480762	0.154164	0.0756437	0.206447	-4.24521	12.8841	ZFP36;ARID5A;JUNB;ATF3
negative regulation of termination of RNA polymerase II transcription, poly(A)-coupled	4/481	0.0480762	0.154164	0.0756437	0.206447	-4.24	12.8683	ZFP36;ARID5A;JUNB;ATF3
negative regulation of filamentous growth of a population of unicellular organisms in response to starvation by negative regulation of transcription from RNA polymerase II promoter	4/481	0.0480762	0.154164	0.0756437	0.206447	-4.23986	12.8678	ZFP36;ARID5A;JUNB;ATF3
regulation of glycolytic process by negative regulation of transcription from RNA polymerase II promoter	4/481	0.0480762	0.154164	0.0756437	0.206447	-4.23704	12.8593	ZFP36;ARID5A;JUNB;ATF3
negative regulation of mating type switching by negative regulation of transcription from RNA polymerase II promoter	4/481	0.0480762	0.154164	0.0756437	0.206447	-4.23555	12.8548	ZFP36;ARID5A;JUNB;ATF3
negative regulation of transcription initiation from RNA polymerase II promoter	4/484	0.048987	0.154164	0.0769955	0.206447	-4.25996	12.8489	ZFP36;ARID5A;JUNB;ATF3
negative regulation of transcription from RNA polymerase II promoter by histone modification	4/482	0.0483788	0.154164	0.0760929	0.206447	-4.24078	12.844	ZFP36;ARID5A;JUNB;ATF3
negative regulation of phosphatidylserine biosynthetic process by negative regulation of transcription from RNA polymerase II promoter	4/481	0.0480762	0.154164	0.0756437	0.206447	-4.22845	12.8332	ZFP36;ARID5A;JUNB;ATF3
negative regulation of ceramide biosynthetic process by negative regulation of transcription from RNA Polymerase II promoter	4/484	0.048987	0.154164	0.0769955	0.206447	-4.25268	12.8269	ZFP36;ARID5A;JUNB;ATF3
negative regulation of transcription from RNA polymerase II promoter involved in heart development	4/481	0.0480762	0.154164	0.0756437	0.206447	-4.22464	12.8216	ZFP36;ARID5A;JUNB;ATF3
negative regulation of inositol biosynthetic process by negative regulation of transcription from RNA polymerase II promoter	4/482	0.0483788	0.154164	0.0760929	0.206447	-4.23182	12.8169	ZFP36;ARID5A;JUNB;ATF3
negative regulation of telomeric RNA transcription from RNA pol II promoter	4/482	0.0483788	0.154164	0.0760929	0.206447	-4.23142	12.8157	ZFP36;ARID5A;JUNB;ATF3
negative regulation of ribosomal protein gene transcription from RNA polymerase II promoter	4/481	0.0480762	0.154164	0.0756437	0.206447	-4.22266	12.8156	ZFP36;ARID5A;JUNB;ATF3
negative regulation of transcription from RNA polymerase II promoter during mitotic cell cycle	4/482	0.0483788	0.154164	0.0760929	0.206447	-4.23086	12.814	ZFP36;ARID5A;JUNB;ATF3
regulation of lipid transport by negative regulation of transcription from RNA polymerase II promoter	4/481	0.0480762	0.154164	0.0756437	0.206447	-4.22179	12.813	ZFP36;ARID5A;JUNB;ATF3
transfer RNA gene-mediated silencing	4/481	0.0480762	0.154164	0.0756437	0.206447	-4.21725	12.7992	ZFP36;ARID5A;JUNB;ATF3
negative regulation of transcription from RNA polymerase II promoter in response to iron	4/481	0.0480762	0.154164	0.0756437	0.206447	-4.21656	12.7971	ZFP36;ARID5A;JUNB;ATF3
negative regulation of cellular response to alkaline pH by negative regulation of transcription from RNA polymerase II promoter	4/481	0.0480762	0.154164	0.0756437	0.206447	-4.21444	12.7907	ZFP36;ARID5A;JUNB;ATF3
positive regulation of gluconeogenesis by negative regulation of transcription from RNA polymerase II promoter	4/484	0.048987	0.154164	0.0769955	0.206447	-4.23962	12.7875	ZFP36;ARID5A;JUNB;ATF3
negative regulation of transcription elongation from RNA polymerase II promoter	4/487	0.0499074	0.154164	0.0783596	0.206447	-4.26509	12.785	ZFP36;ARID5A;JUNB;ATF3
negative regulation of snRNA transcription from RNA polymerase II promoter	4/481	0.0480762	0.154164	0.0756437	0.206447	-4.21177	12.7826	ZFP36;ARID5A;JUNB;ATF3
cellular protein catabolic process	3/216	0.0237155	0.154164	0.0356355	0.206447	-3.40853	12.7534	LGALS1;GSN;GPC3
negative regulation of induction of conjugation with cellular fusion by negative regulation of transcription from RNA polymerase II promoter	4/481	0.0480762	0.154164	0.0756437	0.206447	-4.20212	12.7533	ZFP36;ARID5A;JUNB;ATF3
negative regulation of transcription from RNA polymerase II promoter in response to copper ion	4/481	0.0480762	0.154164	0.0756437	0.206447	-4.20026	12.7477	ZFP36;ARID5A;JUNB;ATF3
negative regulation of invasive growth in response to glucose limitation by negative regulation of transcription from RNA polymerase II promoter	4/481	0.0480762	0.154164	0.0756437	0.206447	-4.19883	12.7433	ZFP36;ARID5A;JUNB;ATF3
negative regulation of mitochondrial unfolded protein response by negative regulation of transcription from RNA polymerase II promoter	4/483	0.0486824	0.154164	0.0765435	0.206447	-4.21593	12.7424	ZFP36;ARID5A;JUNB;ATF3
negative regulation of transcription from RNA polymerase II promoter in response to UV-induced DNA damage	4/484	0.048987	0.154164	0.0769955	0.206447	-4.21416	12.7108	ZFP36;ARID5A;JUNB;ATF3
negative regulation of transcription from RNA polymerase II promoter involved in smooth muscle cell differentiation	4/484	0.048987	0.154164	0.0769955	0.206447	-4.21328	12.7081	ZFP36;ARID5A;JUNB;ATF3
negative regulation of cell-cell adhesion by negative regulation of transcription from RNA polymerase II promoter	4/491	0.0511495	0.154164	0.0801976	0.206447	-4.2412	12.6091	ZFP36;ARID5A;JUNB;ATF3
negative regulation of pri-miRNA transcription from RNA polymerase II promoter	4/488	0.0502163	0.154164	0.078817	0.206447	-4.21507	12.609	ZFP36;ARID5A;JUNB;ATF3
regulation of reactive oxygen species metabolic process by negative regulation of transcription from RNA polymerase II promoter	4/492	0.0514627	0.154164	0.0806605	0.206447	-4.2176	12.5132	ZFP36;ARID5A;JUNB;ATF3
negative regulation of G1/S transition of mitotic cell cycle by negative regulation of transcription from RNA polymerase II promoter	4/496	0.0527261	0.154164	0.0825257	0.206447	-4.24964	12.5052	ZFP36;ARID5A;JUNB;ATF3
mitochondrial protein processing	3/233	0.0288112	0.154164	0.0429565	0.206447	-3.4618	12.279	LGALS1;GSN;GPC3
vacuolar protein processing	3/233	0.0288112	0.154164	0.0429565	0.206447	-3.4381	12.1949	LGALS1;GSN;GPC3
sterol regulatory element binding protein cleavage	3/236	0.0297663	0.154164	0.0443215	0.206447	-3.46956	12.1934	LGALS1;GSN;GPC3
signal peptide processing	3/250	0.0344433	0.154164	0.0509769	0.206447	-3.4786	11.7174	LGALS1;GSN;GPC3
positive regulation of I-kappaB phosphorylation	3/252	0.035141	0.154164	0.0519656	0.206447	-3.42562	11.4703	LGALS1;EEF1D;RARRES2
cellular protein modification process	3/271	0.0421324	0.154164	0.0618213	0.206447	-3.56587	11.2929	LGALS1;GSN;GPC3
vitamin A metabolic process	2/60	0.0127065	0.154164	0.0178612	0.206378	-2.51769	10.9913	RARRES2;GPC3
retinal metabolic process	2/63	0.0139442	0.154164	0.0195241	0.206378	-2.54115	10.8576	RARRES2;GPC3
retinol metabolic process	2/63	0.0139442	0.154164	0.0195241	0.206378	-2.51838	10.7603	RARRES2;GPC3
lipopolysaccharide-mediated signaling pathway	2/69	0.016569	0.154164	0.0230364	0.206378	-2.586	10.6032	ZFP36;SERPINE1
retinoic acid metabolic process	2/72	0.0179544	0.154164	0.0248831	0.206378	-2.5556	10.2733	RARRES2;GPC3
cellular response to ionizing radiation	2/65	0.0147972	0.154164	0.0206675	0.206378	-2.40717	10.1422	EEF1D;ADIRF
negative regulation of branch elongation involved in ureteric bud branching by BMP signaling pathway	2/74	0.0189043	0.154164	0.026147	0.206378	-2.45819	9.755	TMEM100;DLX5
BMP signaling pathway involved in Malpighian tubule cell chemotaxis	2/74	0.0189043	0.154164	0.026147	0.206378	-2.45809	9.7546	TMEM100;DLX5
BMP signaling pathway involved in heart development	2/74	0.0189043	0.154164	0.026147	0.206378	-2.45316	9.73503	TMEM100;DLX5
BMP signaling pathway involved in heart induction	2/74	0.0189043	0.154164	0.026147	0.206378	-2.45072	9.72535	TMEM100;DLX5
BMP signaling pathway involved in growth plate cartilage chondrocyte development	2/74	0.0189043	0.154164	0.026147	0.206378	-2.44978	9.72161	TMEM100;DLX5
BMP signaling pathway involved in determination of left/right symmetry	2/74	0.0189043	0.154164	0.026147	0.206378	-2.44853	9.71666	TMEM100;DLX5
BMP signaling pathway involved in forebrain neuron fate commitment	2/74	0.0189043	0.154164	0.026147	0.206378	-2.44415	9.69929	TMEM100;DLX5
BMP signaling pathway involved in ureter morphogenesis	2/75	0.0193872	0.154164	0.0267886	0.206378	-2.45648	9.68627	TMEM100;DLX5
BMP signaling pathway involved in renal system segmentation	2/74	0.0189043	0.154164	0.026147	0.206378	-2.43962	9.68128	TMEM100;DLX5
specification of ureteric bud anterior/posterior symmetry by BMP signaling pathway	2/74	0.0189043	0.154164	0.026147	0.206378	-2.43879	9.67802	TMEM100;DLX5
mitotic spindle assembly	2/71	0.0174872	0.154164	0.024261	0.206378	-2.38744	9.66024	MYBL2;AURKA
BMP signaling pathway involved in nephric duct formation	2/76	0.0198752	0.154164	0.0274366	0.206378	-2.43848	9.55465	TMEM100;DLX5
age-dependent response to oxidative stress involved in replicative cell aging	2/78	0.0208665	0.154164	0.0287514	0.206378	-2.45452	9.49803	GPX3;HSPA1A
age-dependent response to oxidative stress involved in chronological cell aging	2/78	0.0208665	0.154164	0.0287514	0.206378	-2.45202	9.48836	GPX3;HSPA1A
negative regulation of wound healing, spreading of epidermal cells	2/86	0.0250326	0.154164	0.0342566	0.206447	-2.5702	9.47779	GSN;SERPINE1
cellular response to oxidative stress	2/78	0.0208665	0.154164	0.0287514	0.206378	-2.44801	9.47282	GPX3;HSPA1A
regulation of hair cycle by BMP signaling pathway	2/78	0.0208665	0.154164	0.0287514	0.206378	-2.44012	9.44233	TMEM100;DLX5
regulation of translation in response to oxidative stress	2/80	0.0218782	0.154164	0.0300912	0.206378	-2.4646	9.42036	GPX3;HSPA1A
BMP signaling pathway involved in mesodermal cell fate specification	2/78	0.0208665	0.154164	0.0287514	0.206378	-2.41694	9.35263	TMEM100;DLX5
regulation of transcription from RNA polymerase II promoter involved in spinal cord anterior-posterior patterning	3/301	0.0544852	0.154164	0.0790243	0.206447	-3.20079	9.31374	ARID5A;MYBL2;JUNB
regulation of pyrimidine nucleotide biosynthetic process by positive regulation of transcription from RNA polymerase II promoter	3/301	0.0544852	0.154164	0.0790243	0.206447	-3.20014	9.31186	ARID5A;MYBL2;JUNB
regulation of phenotypic switching by regulation of transcription from RNA polymerase II promoter	3/301	0.0544852	0.154164	0.0790243	0.206447	-3.19631	9.30069	ARID5A;MYBL2;JUNB
regulation of snRNA transcription from RNA polymerase II promoter	3/301	0.0544852	0.154164	0.0790243	0.206447	-3.19279	9.29046	ARID5A;MYBL2;JUNB
positive regulation of phenotypic switching by regulation of transcription from RNA polymerase II promoter	3/301	0.0544852	0.154164	0.0790243	0.206447	-3.18972	9.28153	ARID5A;MYBL2;JUNB
positive regulation blood vessel branching	2/78	0.0208665	0.154164	0.0287514	0.206378	-2.3974	9.27699	ANGPT4;SERPINE1
regulation of oligopeptide transport by regulation of transcription from RNA polymerase II promoter	3/301	0.0544852	0.154164	0.0790243	0.206447	-3.18601	9.27073	ARID5A;MYBL2;JUNB
regulation of nodal signaling pathway involved in determination of left/right asymmetry	3/301	0.0544852	0.154164	0.0790243	0.206447	-3.18462	9.26668	ARID5A;MYBL2;JUNB
regulation of pri-miRNA transcription from RNA polymerase II promoter	3/301	0.0544852	0.154164	0.0790243	0.206447	-3.18426	9.26564	ARID5A;MYBL2;JUNB
nitrogen catabolite regulation of transcription from RNA polymerase II promoter	3/301	0.0544852	0.154164	0.0790243	0.206447	-3.18253	9.26061	ARID5A;MYBL2;JUNB
regulation of fungal-type cell wall biogenesis by regulation of transcription from RNA polymerase II promoter	3/301	0.0544852	0.154164	0.0790243	0.206447	-3.18121	9.25677	ARID5A;MYBL2;JUNB
regulation of thyroid hormone receptor activity	3/301	0.0544852	0.154164	0.0790243	0.206447	-3.178	9.24742	ARID5A;MYBL2;JUNB
regulation of transcription from RNA polymerase II promoter in response to methionine	3/301	0.0544852	0.154164	0.0790243	0.206447	-3.17288	9.23252	ARID5A;MYBL2;JUNB
positive regulation of mating type switching by regulation of transcription from RNA polymerase II promoter	3/301	0.0544852	0.154164	0.0790243	0.206447	-3.1727	9.23202	ARID5A;MYBL2;JUNB
regulation of telomeric RNA transcription from RNA pol II promoter	3/301	0.0544852	0.154164	0.0790243	0.206447	-3.16894	9.22108	ARID5A;MYBL2;JUNB
regulation of transcription involved in anterior neural plate formation	3/301	0.0544852	0.154164	0.0790243	0.206447	-3.16836	9.21937	ARID5A;MYBL2;JUNB
BMP signaling pathway involved in spinal cord dorsal/ventral patterning	2/76	0.0198752	0.154164	0.0274366	0.206378	-2.3523	9.21698	TMEM100;DLX5
regulation of transcription from RNA polymerase II promoter by pheromones	3/301	0.0544852	0.154164	0.0790243	0.206447	-3.16552	9.21111	ARID5A;MYBL2;JUNB
cellular response to hydroperoxide	2/82	0.02291	0.154164	0.0314556	0.206378	-2.43743	9.20419	GPX3;HSPA1A
regulation of transcription involved in posterior neural plate formation	3/301	0.0544852	0.154164	0.0790243	0.206447	-3.1619	9.20057	ARID5A;MYBL2;JUNB
regulation of thiamine biosynthetic process by regulation of transcription from RNA polymerase II promoter	3/301	0.0544852	0.154164	0.0790243	0.206447	-3.15896	9.19201	ARID5A;MYBL2;JUNB
regulation of ribosomal protein gene transcription from RNA polymerase II promoter	3/301	0.0544852	0.154164	0.0790243	0.206447	-3.15837	9.1903	ARID5A;MYBL2;JUNB
regulation of transcription from RNA polymerase II promoter involved in mammary gland formation	3/301	0.0544852	0.154164	0.0790243	0.206447	-3.15597	9.18332	ARID5A;MYBL2;JUNB
regulation of termination of RNA polymerase II transcription	3/301	0.0544852	0.154164	0.0790243	0.206447	-3.15243	9.17303	ARID5A;MYBL2;JUNB
regulation of lipid transport by regulation of transcription from RNA polymerase II promoter	3/303	0.0553645	0.154164	0.0802395	0.206447	-3.16828	9.16843	ARID5A;MYBL2;JUNB
regulation of transcription from RNA polymerase II promoter involved in lung bud formation	3/301	0.0544852	0.154164	0.0790243	0.206447	-3.15058	9.16765	ARID5A;MYBL2;JUNB
regulation of ergosterol biosynthetic process by regulation of transcription from RNA polymerase II promoter	3/301	0.0544852	0.154164	0.0790243	0.206447	-3.1486	9.16189	ARID5A;MYBL2;JUNB
regulation of transcription from RNA polymerase II promoter involved in somitogenesis	3/301	0.0544852	0.154164	0.0790243	0.206447	-3.14504	9.15151	ARID5A;MYBL2;JUNB
regulation of replicative cell aging by regulation of transcription from RNA polymerase II promoter in response to caloric restriction	3/303	0.0553645	0.154164	0.0802395	0.206447	-3.15984	9.14399	ARID5A;MYBL2;JUNB
regulation of carbohydrate metabolic process by regulation of transcription from RNA polymerase II promoter	3/302	0.054924	0.154164	0.0796309	0.206447	-3.15012	9.14104	ARID5A;MYBL2;JUNB
regulation of cellular response to oxidative stress by regulation of transcription from RNA polymerase II promoter	3/303	0.0553645	0.154164	0.0802395	0.206447	-3.15784	9.13821	ARID5A;MYBL2;JUNB
carbon catabolite regulation of transcription from RNA polymerase II promoter	3/301	0.0544852	0.154164	0.0790243	0.206447	-3.14026	9.13762	ARID5A;MYBL2;JUNB
regulation of transcription from RNA polymerase II promoter during mitotic cell cycle	3/301	0.0544852	0.154164	0.0790243	0.206447	-3.13882	9.13343	ARID5A;MYBL2;JUNB
regulation of conjugation with cellular fusion by regulation of transcription from RNA polymerase II promoter	3/301	0.0544852	0.154164	0.0790243	0.206447	-3.1326	9.11531	ARID5A;MYBL2;JUNB
negative regulation of leucine import by regulation of transcription from RNA polymerase II promoter	3/301	0.0544852	0.154164	0.0790243	0.206447	-3.13245	9.11489	ARID5A;MYBL2;JUNB
regulation of transcription initiation from RNA polymerase II promoter	3/303	0.0553645	0.154164	0.0802395	0.206447	-3.14887	9.11226	ARID5A;MYBL2;JUNB
regulation of iron ion transport by regulation of transcription from RNA polymerase II promoter	3/301	0.0544852	0.154164	0.0790243	0.206447	-3.12995	9.10761	ARID5A;MYBL2;JUNB
regulation of mating-type specific transcription from RNA polymerase II promoter	3/301	0.0544852	0.154164	0.0790243	0.206447	-3.1284	9.10309	ARID5A;MYBL2;JUNB
positive regulation of sprouting angiogenesis	2/82	0.02291	0.154164	0.0314556	0.206378	-2.40126	9.06761	ANGPT4;SERPINE1
regulation of cellular ketone metabolic process by regulation of transcription from RNA polymerase II promoter	3/303	0.0553645	0.154164	0.0802395	0.206447	-3.12292	9.03714	ARID5A;MYBL2;JUNB
oxidative stress-induced premature senescence	2/86	0.0250326	0.154164	0.0342566	0.206447	-2.44738	9.02491	GPX3;HSPA1A
regulation of transcription from RNA polymerase II promoter in response to oxidative stress	2/83	0.0234333	0.154164	0.0321469	0.206378	-2.3982	9.00187	GPX3;HSPA1A
positive regulation of transcription factor import into nucleus in response to oxidative stress	2/92	0.0283607	0.154164	0.0386333	0.206447	-2.39391	8.52889	GPX3;HSPA1A
positive regulation of vascular wound healing	2/92	0.0283607	0.154164	0.0386333	0.206447	-2.34463	8.35333	ANGPT4;SERPINE1
positive regulation of angiogenesis	2/100	0.0330572	0.154164	0.0447812	0.206447	-2.43542	8.30362	ANGPT4;SERPINE1
regulation of mitochondrial mRNA stability	2/103	0.0348918	0.154164	0.0471746	0.206447	-2.47322	8.29891	ZFP36;HSPA1A
regulation of mRNA stability involved in response to stress	2/103	0.0348918	0.154164	0.0471746	0.206447	-2.47054	8.28992	ZFP36;HSPA1A
regulation of mRNA stability	2/103	0.0348918	0.154164	0.0471746	0.206447	-2.46767	8.28029	ZFP36;HSPA1A
regulation of 3'-UTR-mediated mRNA stabilization	2/103	0.0348918	0.154164	0.0471746	0.206447	-2.46711	8.27841	ZFP36;HSPA1A
regulation of mRNA stability, ncRNA-mediated	2/103	0.0348918	0.154164	0.0471746	0.206447	-2.46457	8.26986	ZFP36;HSPA1A
cellular response to reactive oxygen species	2/108	0.0380356	0.154164	0.051266	0.206447	-2.49374	8.15262	GPX3;HSPA1A
positive regulation of Wnt signaling pathway by BMP signaling pathway	2/104	0.035512	0.154164	0.0479828	0.206447	-2.37825	7.93832	TMEM100;DLX5
mRNA stabilization	2/114	0.0419456	0.154164	0.056338	0.206447	-2.45472	7.78484	ZFP36;HSPA1A
positive regulation of proteasomal ubiquitin-dependent protein catabolic process involved in cellular response to hypoxia	2/112	0.040626	0.154164	0.0546281	0.206447	-2.37607	7.61138	ANGPT4;HSPA1A
mRNA catabolic process	2/132	0.0545189	0.154164	0.0725362	0.206447	-2.40271	6.98998	ZFP36;HSPA1A
negative regulation of ATPase activity	1/17	0.0473795	0.154164	0.0579777	0.206447	-1.06162	3.23748	TNNC1
acute-phase response	1/17	0.0473795	0.154164	0.0579777	0.206447	-0.918726	2.80172	ITIH4
nuclear-transcribed mRNA catabolic process, deadenylation-independent decay	1/17	0.0473795	0.154164	0.0579777	0.206447	-0.798392	2.43475	ZFP36
positive regulation of nuclear-transcribed mRNA poly(A) tail shortening	1/16	0.0446545	0.154164	0.0548447	0.206447	-0.759426	2.3609	ZFP36
positive regulation of smooth muscle cell chemotaxis	1/17	0.0473795	0.154164	0.0579777	0.206447	-0.750751	2.28947	RARRES2
negative regulation of podosome assembly	1/16	0.0446545	0.154164	0.0548447	0.206447	-0.734295	2.28277	GSN
positive regulation of wound healing	1/17	0.0473795	0.154164	0.0579777	0.206447	-0.733462	2.23674	TNFRSF12A
3'-UTR-mediated mRNA destabilization	1/17	0.0473795	0.154164	0.0579777	0.206447	-0.704876	2.14957	ZFP36
involuntary skeletal muscle contraction	1/17	0.0473795	0.154164	0.0579777	0.206447	-0.691168	2.10776	TNNC1
negative regulation of lipid catabolic process	1/14	0.0391817	0.154164	0.0485482	0.206447	-0.647017	2.09604	RARRES2
voluntary skeletal muscle contraction	1/17	0.0473795	0.154164	0.0579777	0.206447	-0.683927	2.08568	TNNC1
fever generation	1/15	0.041922	0.154164	0.0517016	0.206447	-0.65458	2.07629	ITIH4
glucocorticoid mediated signaling pathway	1/15	0.041922	0.154164	0.0517016	0.206447	-0.650105	2.0621	ZFP36
positive regulation of viral entry into host cell	1/14	0.0391817	0.154164	0.0485482	0.206447	-0.63285	2.05014	LGALS1
negative regulation of mitochondrial outer membrane permeabilization involved in apoptotic signaling pathway	1/15	0.041922	0.154164	0.0517016	0.206447	-0.609118	1.93209	HSPA1A
positive regulation of platelet activation	1/17	0.0473795	0.154164	0.0579777	0.206447	-0.625922	1.90879	SERPINE1
regulation of striated muscle contraction	1/15	0.041922	0.154164	0.0517016	0.206447	-0.598114	1.89719	TNNC1
regulation of systemic arterial blood pressure involved in acute-phase response	1/18	0.0500967	0.154164	0.0611005	0.206447	-0.621824	1.86162	ITIH4
deadenylation-independent decapping of nuclear-transcribed mRNA	1/17	0.0473795	0.154164	0.0579777	0.206447	-0.609709	1.85935	ZFP36
negative regulation of fusion of virus membrane with host plasma membrane	1/15	0.041922	0.154164	0.0517016	0.206447	-0.567208	1.79915	GSN
regulation of hydrogen:potassium-exchanging ATPase activity	1/15	0.041922	0.154164	0.0517016	0.206447	-0.55982	1.77572	TNNC1
miRNA mediated inhibition of translation	1/19	0.0528064	0.154164	0.0642132	0.206447	-0.596247	1.75364	ZFP36
regulation of protein ubiquitination involved in ubiquitin-dependent protein catabolic process	1/15	0.041922	0.154164	0.0517016	0.206447	-0.551039	1.74787	HSPA1A
positive regulation of chemotaxis	1/18	0.0500967	0.154164	0.0611005	0.206447	-0.579344	1.73444	RARRES2
positive regulation of transcription from RNA polymerase II promoter in response to menadione	1/15	0.041922	0.154164	0.0517016	0.206447	-0.519418	1.64756	DLX5
regulation of smooth muscle contraction	1/16	0.0446545	0.154164	0.0548447	0.206447	-0.518291	1.61126	TNNC1
phosphatidylserine exposure on blood platelet	1/15	0.041922	0.154164	0.0517016	0.206447	-0.501823	1.59176	SERPINE1
positive regulation by symbiont of host receptor-mediated endocytosis	1/17	0.0473795	0.154164	0.0579777	0.206447	-0.520749	1.58806	SERPINE1
positive regulation of positive chemotaxis	1/18	0.0500967	0.154164	0.0611005	0.206447	-0.527593	1.57951	RARRES2
positive regulation of astrocyte chemotaxis	1/14	0.0391817	0.154164	0.0485482	0.206447	-0.478631	1.55055	RARRES2
negative regulation of viral entry into host cell	1/19	0.0528064	0.154164	0.0642132	0.206447	-0.526906	1.5497	GSN
negative regulation of viral transcription	1/18	0.0500967	0.154164	0.0611005	0.206447	-0.508213	1.52149	ZFP36
positive regulation of mRNA endonucleolytic cleavage involved in unfolded protein response	1/17	0.0473795	0.154164	0.0579777	0.206447	-0.493735	1.50568	HSPA1A
activation of blood coagulation via clotting cascade	1/13	0.0364338	0.154164	0.0453847	0.206447	-0.448458	1.48541	SERPINE1
actin filament polymerization involved in mitotic actomyosin contractile ring assembly	1/18	0.0500967	0.154164	0.0611005	0.206447	-0.494169	1.47944	GSN
hydrogen peroxide catabolic process	1/14	0.0391817	0.154164	0.0485482	0.206447	-0.448819	1.45397	GPX3
cellular response to dexamethasone stimulus	1/12	0.0336781	0.154164	0.0422108	0.206447	-0.425661	1.44338	ZFP36
regulation of centrosome cycle	1/19	0.0528064	0.154164	0.0642132	0.206447	-0.470562	1.38398	AURKA
negative regulation of aspartic-type endopeptidase activity involved in amyloid precursor protein catabolic process	1/18	0.0500967	0.154164	0.0611005	0.206447	-0.453468	1.35759	SERPINE1
ATP metabolic process	1/19	0.0528064	0.154164	0.0642132	0.206447	-0.461489	1.35729	HSPA1A
regulation of histone ubiquitination	1/14	0.0391817	0.154164	0.0485482	0.206447	-0.41133	1.33252	HSPA1A
prostaglandin biosynthetic process	1/19	0.0528064	0.154164	0.0642132	0.206447	-0.44339	1.30407	FAM213B
cytoplasmic translational initiation	1/17	0.0473795	0.154164	0.0579777	0.206447	-0.417971	1.27463	RPLP2
cytoplasmic alanyl-tRNA aminoacylation	1/17	0.0473795	0.154164	0.0579777	0.206447	-0.402326	1.22692	RPLP2
liver regeneration	1/18	0.0500967	0.154164	0.0611005	0.206447	-0.392532	1.17516	AURKA
positive regulation of transcription from RNA polymerase II promoter in response to hydrostatic pressure	1/14	0.0391817	0.154164	0.0485482	0.206447	-0.360114	1.16661	DLX5
activation of cysteine-type endopeptidase activity involved in apoptotic signaling pathway	1/14	0.0391817	0.154164	0.0485482	0.206447	-0.352615	1.14231	GSN
sequestering of actin monomers	1/15	0.041922	0.154164	0.0517016	0.206447	-0.356945	1.13221	GSN
regulation of centrosome duplication	1/18	0.0500967	0.154164	0.0611005	0.206447	-0.374081	1.11992	AURKA
positive regulation of receptor-mediated endocytosis involved in cholesterol transport	1/19	0.0528064	0.154164	0.0642132	0.206447	-0.375595	1.10467	SERPINE1
regulation of ubiquitin-protein transferase activity	1/18	0.0500967	0.154164	0.0611005	0.206447	-0.367865	1.10131	HSPA1A
negative regulation of keratinocyte differentiation	1/13	0.0364338	0.154164	0.0453847	0.206447	-0.318835	1.05606	ZFP36
negative regulation of fibrinolysis	1/15	0.041922	0.154164	0.0517016	0.206447	-0.326273	1.03492	SERPINE1
proprioception	1/14	0.0391817	0.154164	0.0485482	0.206447	-0.3052	0.988709	PNOC
actin filament capping	1/15	0.041922	0.154164	0.0517016	0.206447	-0.29945	0.949839	GSN
embryonic ectodermal digestive tract development	1/11	0.0309147	0.154164	0.0390266	0.206447	-0.271597	0.944213	RARRES2
response to cAMP	1/15	0.041922	0.154164	0.0517016	0.206447	-0.295727	0.93803	JUNB
positive regulation of fibrinolysis	1/16	0.0446545	0.154164	0.0548447	0.206447	-0.301643	0.937748	SERPINE1
cellular response to cortisol stimulus	1/13	0.0364338	0.154164	0.0453847	0.206447	-0.275302	0.911872	ZFP36
regulation of protein autoubiquitination	1/13	0.0364338	0.154164	0.0453847	0.206447	-0.240179	0.795536	HSPA1A
positive regulation of chemotaxis to arachidonic acid	1/12	0.0336781	0.154164	0.0422108	0.206447	-0.22805	0.773295	RARRES2
negative regulation of smooth muscle cell-matrix adhesion	1/14	0.0391817	0.154164	0.0485482	0.206447	-0.232503	0.753204	SERPINE1
regulation of FtsZ-dependent cytokinesis	1/18	0.0500967	0.154164	0.0611005	0.206447	-0.225336	0.67461	AURKA
regulation of protein ubiquitination	1/12	0.0336781	0.154164	0.0422108	0.206447	-0.19333	0.655564	HSPA1A
regulation of cytokinetic process	1/18	0.0500967	0.154164	0.0611005	0.206447	-0.211964	0.634579	AURKA
positive regulation of negative chemotaxis	1/12	0.0336781	0.154164	0.0422108	0.206447	-0.176636	0.598956	RARRES2
negative regulation of smooth muscle cell chemotaxis	1/13	0.0364338	0.154164	0.0453847	0.206447	-0.174103	0.576673	SERPINE1
regulation of tumor necrosis factor biosynthetic process	1/10	0.0281435	0.154164	0.0358321	0.206447	-0.152867	0.545801	ZFP36
regulation of protein polyubiquitination	1/12	0.0336781	0.154164	0.0422108	0.206447	-0.159624	0.541269	HSPA1A
sensory perception of temperature stimulus	1/13	0.0364338	0.154164	0.0453847	0.206447	-0.156686	0.518986	PNOC
cellular response to glucocorticoid stimulus	1/20	0.0555085	0.154164	0.0673158	0.206447	-0.15754	0.455481	ZFP36
positive regulation of Schwann cell chemotaxis	1/12	0.0336781	0.154164	0.0422108	0.206447	-0.121514	0.412044	RARRES2
positive regulation of transcription from RNA polymerase I promoter during mitotic cell cycle	1/12	0.0336781	0.154164	0.0422108	0.206447	-0.113671	0.385448	RASL11A
magnetoreception	1/12	0.0336781	0.154164	0.0422108	0.206447	-0.111398	0.377741	PNOC
sensory perception of humidity	1/12	0.0336781	0.154164	0.0422108	0.206447	-0.106424	0.360875	PNOC
positive regulation of macrophage chemotaxis	1/20	0.0555085	0.154164	0.0673158	0.206447	-0.115759	0.334684	RARRES2
positive regulation of termination of RNA polymerase I transcription	1/13	0.0364338	0.154164	0.0453847	0.206447	-0.0989177	0.327641	RASL11A
regulation of excitatory postsynaptic membrane potential involved in skeletal muscle contraction	1/20	0.0555085	0.154164	0.0673158	0.206447	-0.102131	0.295284	TNNC1
positive regulation of transcription from RNA polymerase II promoter involved in unfolded protein response	1/11	0.0309147	0.154164	0.0390266	0.206447	-0.0690003	0.239881	DLX5
regulation of protein monoubiquitination	1/12	0.0336781	0.154164	0.0422108	0.206447	-0.0668716	0.226755	HSPA1A
nuclear-transcribed mRNA catabolic process, deadenylation-dependent decay	1/20	0.0555085	0.154164	0.0673158	0.206447	-0.0765771	0.221401	ZFP36
sensory perception	1/12	0.0336781	0.154164	0.0422108	0.206447	-0.0650491	0.220575	PNOC
sensory perception of electrical stimulus	1/12	0.0336781	0.154164	0.0422108	0.206447	-0.0576714	0.195559	PNOC
positive regulation of Arp2/3 complex-mediated actin nucleation	1/13	0.0364338	0.154164	0.0453847	0.206447	-0.0489175	0.162027	GSN
positive regulation of transcription from RNA polymerase II promoter in response to oxidative stress	1/20	0.0555085	0.154164	0.0673158	0.206447	-0.0521187	0.150687	DLX5
cellular response to corticosterone stimulus	1/11	0.0309147	0.154164	0.0390266	0.206447	-0.0280488	0.0975122	ZFP36
sensory perception of light stimulus	1/20	0.0555085	0.154164	0.0673158	0.206447	-0.0286797	0.0829192	PNOC
negative regulation of interleukin-2 biosynthetic process	1/11	0.0309147	0.154164	0.0390266	0.206447	-0.0194843	0.0677377	ZFP36
positive regulation of microtubule nucleation	1/20	0.0555085	0.154164	0.0673158	0.206447	-0.0214087	0.0618972	HSPA1A
positive regulation of transcription of nuclear large rRNA transcript from RNA polymerase I promoter	1/20	0.0555085	0.154164	0.0673158	0.206447	-0.00747794	0.0216204	RASL11A
negative regulation of erythrocyte differentiation	1/20	0.0555085	0.154164	0.0673158	0.206447	0.0043102	-0.0124617	ZFP36
lymphatic endothelial cell migration	1/20	0.0555085	0.154164	0.0673158	0.206447	0.00917874	-0.0265377	S100A2
negative regulation of plasminogen activation	1/13	0.0364338	0.154164	0.0453847	0.206447	0.0121288	-0.0401738	SERPINE1
positive regulation of deadenylation-independent decapping of nuclear-transcribed mRNA	1/12	0.0336781	0.154164	0.0422108	0.206447	0.0134027	-0.0454475	ZFP36
PERK-mediated unfolded protein response	1/12	0.0336781	0.154164	0.0422108	0.206447	0.0174401	-0.0591379	ATF3
sensory perception of mechanical stimulus	1/12	0.0336781	0.154164	0.0422108	0.206447	0.0236641	-0.0802428	PNOC
positive regulation of sister chromatid cohesion	1/13	0.0364338	0.154164	0.0453847	0.206447	0.0311054	-0.103029	SHCBP1L
sensory perception of gravity	1/12	0.0336781	0.154164	0.0422108	0.206447	0.0353517	-0.119874	PNOC
negative regulation of inclusion body assembly	1/11	0.0309147	0.154164	0.0390266	0.206447	0.0453032	-0.157498	HSPA1A
regulation of fever generation by prostaglandin biosynthetic process	1/12	0.0336781	0.154164	0.0422108	0.206447	0.046718	-0.158417	FAM213B
mRNA transport	1/12	0.0336781	0.154164	0.0422108	0.206447	0.0487431	-0.165283	ZFP36
positive regulation of establishment of T cell polarity	1/20	0.0555085	0.154164	0.0673158	0.206447	0.0572745	-0.165593	GSN
negative regulation of cell-cell adhesion mediated by integrin	1/20	0.0555085	0.154164	0.0673158	0.206447	0.071948	-0.208018	SERPINE1
regulation of proton-transporting ATPase activity, rotational mechanism	1/11	0.0309147	0.154164	0.0390266	0.206447	0.0836275	-0.290733	TNNC1
elastic fiber assembly	1/11	0.0309147	0.154164	0.0390266	0.206447	0.126863	-0.441044	MFAP4
positive regulation of miRNA mediated inhibition of translation	1/11	0.0309147	0.154164	0.0390266	0.206447	0.130202	-0.452651	ZFP36
regulation of calcium-transporting ATPase activity	1/11	0.0309147	0.154164	0.0390266	0.206447	0.139717	-0.485728	TNNC1
negative regulation of blood coagulation, intrinsic pathway	1/11	0.0309147	0.154164	0.0390266	0.206447	0.14866	-0.516819	SERPINE1
negative regulation of vascular associated smooth muscle cell migration	1/10	0.0281435	0.154164	0.0358321	0.206447	0.15378	-0.549063	SERPINE1
negative regulation of blood coagulation, extrinsic pathway	1/11	0.0309147	0.154164	0.0390266	0.206447	0.160727	-0.558771	SERPINE1
negative regulation of blood coagulation, common pathway	1/11	0.0309147	0.154164	0.0390266	0.206447	0.164052	-0.570329	SERPINE1
regulation of muscle filament sliding	1/10	0.0281435	0.154164	0.0358321	0.206447	0.172288	-0.615143	TNNC1
regulation of chemokine biosynthetic process	1/8	0.0225778	0.154164	0.0294118	0.206378	0.166564	-0.63141	ACKR1
regulation of chemokine production	1/9	0.0253645	0.154164	0.0326271	0.206378	0.187264	-0.688083	ACKR1
negative regulation of blood coagulation in other organism	1/11	0.0309147	0.154164	0.0390266	0.206447	0.207205	-0.720355	SERPINE1
positive regulation of transcription from RNA polymerase II promoter in response to ethanol	1/10	0.0281435	0.154164	0.0358321	0.206447	0.202537	-0.723146	DLX5
regulation of ATP-dependent microtubule motor activity, plus-end-directed	1/10	0.0281435	0.154164	0.0358321	0.206447	0.223864	-0.799294	TNNC1
negative regulation of neurofibrillary tangle assembly	1/10	0.0281435	0.154164	0.0358321	0.206447	0.242368	-0.865362	HSPA1A
positive regulation of SREBP signaling pathway in response to decreased oxygen levels	1/9	0.0253645	0.154164	0.0326271	0.206378	0.28449	-1.04533	DLX5
cellular response to cortisone stimulus	1/10	0.0281435	0.154164	0.0358321	0.206447	0.293904	-1.04937	ZFP36
positive regulation of protein processing in phagocytic vesicle	1/10	0.0281435	0.154164	0.0358321	0.206447	0.323145	-1.15377	GSN
regulation of ATP-dependent microtubule motor activity, minus-end-directed	1/10	0.0281435	0.154164	0.0358321	0.206447	0.33084	-1.18124	TNNC1
detection of cAMP	1/10	0.0281435	0.154164	0.0358321	0.206447	0.337582	-1.20531	JUNB
regulation of proton-transporting ATP synthase activity, rotational mechanism	1/10	0.0281435	0.154164	0.0358321	0.206447	0.389372	-1.39023	TNNC1
negative regulation of metallopeptidase activity	1/9	0.0253645	0.154164	0.0326271	0.206378	0.380458	-1.39795	TIMP2
endochondral ossification	1/10	0.0281435	0.154164	0.0358321	0.206447	0.40555	-1.44799	DLX5
cellular response to light stimulus	1/9	0.0253645	0.154164	0.0326271	0.206378	0.411089	-1.51051	ADIRF
positive regulation of blood coagulation, extrinsic pathway	1/9	0.0253645	0.154164	0.0326271	0.206378	0.414042	-1.52136	SERPINE1
positive regulation of blood coagulation, common pathway	1/9	0.0253645	0.154164	0.0326271	0.206378	0.449653	-1.65221	SERPINE1
positive regulation of blood coagulation, intrinsic pathway	1/9	0.0253645	0.154164	0.0326271	0.206378	0.470399	-1.72844	SERPINE1
negative regulation of sensory perception of pain	1/9	0.0253645	0.154164	0.0326271	0.206378	0.524088	-1.92571	TMEM100
negative regulation of chemokine production	1/8	0.0225778	0.154164	0.0294118	0.206378	0.530398	-2.01063	ACKR1
positive regulation of blood coagulation in other organism	1/9	0.0253645	0.154164	0.0326271	0.206378	0.554419	-2.03716	SERPINE1
positive regulation of transcription from RNA polymerase II promoter in response to cobalt ion	1/9	0.0253645	0.154164	0.0326271	0.206378	0.561146	-2.06188	DLX5
negative regulation of skeletal muscle tissue regeneration	1/9	0.0253645	0.154164	0.0326271	0.206378	0.583503	-2.14403	SERPINE1
regulation of butyryl-CoA catabolic process to butyrate	1/9	0.0253645	0.154164	0.0326271	0.206378	0.64515	-2.37054	RARRES2
positive regulation of muscle contraction	1/8	0.0225778	0.154164	0.0294118	0.206378	0.664903	-2.52051	TNNC1
barbed-end actin filament capping	1/9	0.0253645	0.154164	0.0326271	0.206378	0.736708	-2.70696	GSN
negative regulation of establishment of T cell polarity	1/9	0.0253645	0.154164	0.0326271	0.206378	0.745695	-2.73998	GSN
positive regulation of sensory perception of pain	1/8	0.0225778	0.154164	0.0294118	0.206378	0.881704	-3.34235	TMEM100
positive regulation of fusion of virus membrane with host plasma membrane	1/8	0.0225778	0.154164	0.0294118	0.206378	0.889189	-3.37073	LGALS1
regulation of sensory perception of pain	1/8	0.0225778	0.154164	0.0294118	0.206378	0.896823	-3.39967	TMEM100
activation of MAPKKK activity involved in innate immune response	1/7	0.0197832	0.154164	0.0261861	0.206378	0.871598	-3.41921	GADD45B
negative regulation of epithelium regeneration	1/8	0.0225778	0.154164	0.0294118	0.206378	0.905603	-3.43295	SERPINE1
positive regulation of transcription from RNA polymerase II promoter in response to maltose	1/7	0.0197832	0.154164	0.0261861	0.206378	0.876577	-3.43874	DLX5
regulation of oxidative stress-induced cell death	1/9	0.0253645	0.154164	0.0326271	0.206378	0.961738	-3.53381	JUNB
negative regulation of cardiac muscle tissue regeneration	1/8	0.0225778	0.154164	0.0294118	0.206378	0.96804	-3.66964	SERPINE1
regulation of transcription from RNA polymerase II promoter in response to arsenic-containing substance	1/8	0.0225778	0.154164	0.0294118	0.206378	0.974349	-3.69355	ATF3
regulation of ATP-dependent RNA helicase activity	1/7	0.0197832	0.154164	0.0261861	0.206378	0.969183	-3.80203	TNNC1
modulation of sensory perception of pain in other organism	1/8	0.0225778	0.154164	0.0294118	0.206378	1.02872	-3.89968	TMEM100
negative regulation of transcription from RNA polymerase II promoter in response to oxidative stress	1/8	0.0225778	0.154164	0.0294118	0.206378	1.03707	-3.93132	HSPA1A
regulation of ATP-dependent DNA helicase activity	1/8	0.0225778	0.154164	0.0294118	0.206378	1.05163	-3.98651	TNNC1
positive regulation of TRAIL-activated apoptotic signaling pathway	1/6	0.0169807	0.154164	0.0229498	0.206378	1.00775	-4.10725	ATF3
positive regulation of transcription from RNA polymerase II promoter in response to iron	1/7	0.0197832	0.154164	0.0261861	0.206378	1.04803	-4.11133	DLX5
negative regulation of muscle contraction	1/8	0.0225778	0.154164	0.0294118	0.206378	1.1113	-4.21269	TNNC1
regulation of ATPase activity	1/7	0.0197832	0.154164	0.0261861	0.206378	1.08857	-4.27039	TNNC1
activation of MAPKKK activity involved in conjugation with cellular fusion	1/7	0.0197832	0.154164	0.0261861	0.206378	1.09724	-4.30438	GADD45B
activation of MAPKKK activity involved in cell wall organization or biogenesis	1/7	0.0197832	0.154164	0.0261861	0.206378	1.12877	-4.42807	GADD45B
positive regulation of transcription from RNA polymerase II promoter in response to methylglyoxal	1/7	0.0197832	0.154164	0.0261861	0.206378	1.13406	-4.44882	DLX5
regulation of DNA topoisomerase (ATP-hydrolyzing) activity	1/7	0.0197832	0.154164	0.0261861	0.206378	1.14943	-4.50912	TNNC1
trans-translation	1/8	0.0225778	0.154164	0.0294118	0.206378	1.20555	-4.57	EEF1D
amyloid fibril formation	1/8	0.0225778	0.154164	0.0294118	0.206378	1.21015	-4.58741	GSN
positive regulation of transcription from RNA polymerase II promoter by pheromones	1/7	0.0197832	0.154164	0.0261861	0.206378	1.22385	-4.80106	DLX5
positive regulation of transcription from RNA polymerase II promoter in response to copper ion	1/7	0.0197832	0.154164	0.0261861	0.206378	1.23099	-4.82909	DLX5
activation of MAPKKK activity involved in osmosensory signaling pathway	1/7	0.0197832	0.154164	0.0261861	0.206378	1.26552	-4.96454	GADD45B
positive regulation of chromosome organization	1/7	0.0197832	0.154164	0.0261861	0.206378	1.29525	-5.08116	SHCBP1L
carbon catabolite activation of transcription from RNA polymerase II promoter	1/7	0.0197832	0.154164	0.0261861	0.206378	1.32162	-5.18462	DLX5
regulation of programmed cell death	1/7	0.0197832	0.154164	0.0261861	0.206378	1.33888	-5.25234	JUNB
positive regulation of lipid catabolic process	1/6	0.0169807	0.154164	0.0229498	0.206378	1.31327	-5.35246	RARRES2
regulation of necrotic cell death	1/7	0.0197832	0.154164	0.0261861	0.206378	1.38586	-5.43663	JUNB
translational frameshifting	1/8	0.0225778	0.154164	0.0294118	0.206378	1.46642	-5.5589	EEF1D
regulation of cell death	1/7	0.0197832	0.154164	0.0261861	0.206378	1.42335	-5.58369	JUNB
regulation of ATPase activity, uncoupled	1/7	0.0197832	0.154164	0.0261861	0.206378	1.45881	-5.72282	TNNC1
positive regulation of centrosome cycle	1/7	0.0197832	0.154164	0.0261861	0.206378	1.50091	-5.88794	AURKA
negative regulation of plasma membrane repair	1/7	0.0197832	0.154164	0.0261861	0.206378	1.53461	-6.02016	SERPINE1
regulation of muscle contraction	1/7	0.0197832	0.154164	0.0261861	0.206378	1.55157	-6.08669	TNNC1
regulation of actin-dependent ATPase activity	1/7	0.0197832	0.154164	0.0261861	0.206378	1.55382	-6.09552	TNNC1
cellular response to lipid hydroperoxide	1/6	0.0169807	0.154164	0.0229498	0.206378	1.53913	-6.273	GPX3
regulation of calcium-dependent ATPase activity	1/7	0.0197832	0.154164	0.0261861	0.206378	1.61721	-6.34418	TNNC1
negative regulation of connective tissue replacement involved in inflammatory response wound healing	1/7	0.0197832	0.154164	0.0261861	0.206378	1.62816	-6.38714	SERPINE1
positive regulation of endothelial cell differentiation	1/6	0.0169807	0.154164	0.0229498	0.206378	1.59415	-6.49723	TMEM100
positive regulation of synaptonemal complex assembly	1/7	0.0197832	0.154164	0.0261861	0.206378	1.67941	-6.5882	SHCBP1L
regulation of skeletal muscle tissue regeneration	1/6	0.0169807	0.154164	0.0229498	0.206378	1.61917	-6.59923	TNFRSF12A
regulation of keratinocyte differentiation	1/6	0.0169807	0.154164	0.0229498	0.206378	1.68753	-6.87783	ZFP36
regulation of epithelium regeneration	1/6	0.0169807	0.154164	0.0229498	0.206378	1.78776	-7.28634	TNFRSF12A
regulation of cornification	1/6	0.0169807	0.154164	0.0229498	0.206378	1.98903	-8.10662	ZFP36
regulation of fatty acid beta-oxidation	1/6	0.0169807	0.154164	0.0229498	0.206378	2.54662	-10.3792	RARRES2
positive regulation of transcription from RNA polymerase II promoter in response to acidic pH	5/727	0.0556591	0.154258	0.0927181	0.206447	-5.00108	14.4457	SERPINE1;ADIRF;MYBL2;JUNB;ATF3
regulation of potassium ion concentration by positive regulation of transcription from RNA polymerase II promoter	5/728	0.0559256	0.154314	0.0931311	0.206447	-5.02648	14.495	SERPINE1;ADIRF;MYBL2;JUNB;ATF3
regulation of reactive oxygen species metabolic process by positive regulation of transcription from RNA polymerase II promoter	5/729	0.0561928	0.154314	0.093545	0.206447	-4.9967	14.3853	SERPINE1;ADIRF;MYBL2;JUNB;ATF3
positive regulation of sodium ion transport by positive regulation of transcription from RNA polymerase II promoter	5/731	0.0567296	0.154314	0.0943759	0.206447	-5.01204	14.3818	SERPINE1;ADIRF;MYBL2;JUNB;ATF3
positive regulation of transcription from RNA polymerase II promoter involved in defense response to fungus	5/730	0.0564608	0.154314	0.09396	0.206447	-4.8746	14.0106	SERPINE1;ADIRF;MYBL2;JUNB;ATF3
regulation of transcription from RNA polymerase II promoter by histone modification	3/306	0.0566964	0.154314	0.082078	0.206447	-3.1626	9.07679	ARID5A;MYBL2;JUNB
regulation of glucose import by regulation of transcription from RNA polymerase II promoter	3/304	0.0558068	0.154314	0.0808503	0.206447	-3.12431	9.01631	ARID5A;MYBL2;JUNB
regulation of transcription involved in cell fate commitment	3/306	0.0566964	0.154314	0.082078	0.206447	-3.14002	9.012	ARID5A;MYBL2;JUNB
regulation of transcription from RNA polymerase II promoter in response to iron	3/306	0.0566964	0.154314	0.082078	0.206447	-3.13686	9.00294	ARID5A;MYBL2;JUNB
regulation of cAMP-mediated signaling by regulation of transcription from RNA polymerase II promoter	3/305	0.0562507	0.154314	0.0814631	0.206447	-3.1125	8.95758	ARID5A;MYBL2;JUNB
positive regulation of transcription elongation from RNA polymerase II promoter	5/733	0.0572693	0.155462	0.0952106	0.20702	-5.00831	14.3237	SERPINE1;ADIRF;MYBL2;JUNB;ATF3
regulation of transcription from RNA polymerase II promoter in response to copper ion	3/309	0.0580435	0.155758	0.0839349	0.206447	-3.15244	8.97363	ARID5A;MYBL2;JUNB
regulation of transcription from RNA polymerase II promoter in response to stress	3/308	0.0575928	0.155758	0.0833139	0.206447	-3.12765	8.92743	ARID5A;MYBL2;JUNB
regulation of androgen receptor activity	3/309	0.0580435	0.155758	0.0839349	0.206447	-3.13544	8.92522	ARID5A;MYBL2;JUNB
regulation of BMP signaling pathway	3/309	0.0580435	0.155758	0.0839349	0.206447	-3.10298	8.83282	ARID5A;MYBL2;JUNB
regulation of blood coagulation	1/21	0.058203	0.155758	0.0704083	0.206447	0.0214576	-0.0610215	TNFRSF12A
positive regulation of low-density lipoprotein receptor activity	1/21	0.058203	0.155758	0.0704083	0.206447	0.0536545	-0.152584	SERPINE1
negative regulation of endothelial cell apoptotic process	1/21	0.058203	0.155758	0.0704083	0.206447	0.0826253	-0.234971	SERPINE1
positive regulation of DNA repair by positive regulation of transcription from RNA polymerase II promoter	5/739	0.0589065	0.156805	0.0977382	0.209876	-4.94843	14.013	SERPINE1;ADIRF;MYBL2;JUNB;ATF3
regulation of transcription elongation from RNA polymerase II promoter	3/311	0.0589501	0.156805	0.085183	0.206447	-3.12341	8.84258	ARID5A;MYBL2;JUNB
regulation of transcription involved in anterior/posterior axis specification	3/311	0.0589501	0.156805	0.085183	0.206447	-3.08457	8.73261	ARID5A;MYBL2;JUNB
positive regulation of transcription of Notch receptor target	5/744	0.0602915	0.158146	0.099871	0.212846	-4.95481	13.9159	SERPINE1;ADIRF;MYBL2;JUNB;ATF3
3'-UTR-mediated mRNA stabilization	1/22	0.0608899	0.158146	0.0734909	0.206447	-0.199219	0.557553	ZFP36
positive regulation of keratinocyte differentiation	1/22	0.0608899	0.158146	0.0734909	0.206447	-0.165652	0.463608	ZFP36
regulation of establishment of T cell polarity	1/22	0.0608899	0.158146	0.0734909	0.206447	-0.144694	0.404954	GSN
regulation of proteasome-activating ATPase activity	1/22	0.0608899	0.158146	0.0734909	0.206447	-0.0977034	0.273441	TNNC1
negative regulation of platelet activation	1/22	0.0608899	0.158146	0.0734909	0.206447	-0.0590608	0.165293	SERPINE1
glycolytic process from sucrose	1/22	0.0608899	0.158146	0.0734909	0.206447	-0.0545917	0.152785	ENO2
glycolytic process through fructose-1-phosphate	1/22	0.0608899	0.158146	0.0734909	0.206447	-0.035096	0.0982228	ENO2
glycolytic process via Entner-Doudoroff Pathway	1/22	0.0608899	0.158146	0.0734909	0.206447	-0.0324921	0.0909353	ENO2
glycolytic process from glycerol	1/22	0.0608899	0.158146	0.0734909	0.206447	-0.0297344	0.0832173	ENO2
positive regulation of telomere maintenance	1/22	0.0608899	0.158146	0.0734909	0.206447	-0.0181461	0.0507852	SHCBP1L
glycolytic process through fructose-6-phosphate	1/22	0.0608899	0.158146	0.0734909	0.206447	-0.00652283	0.0182554	ENO2
regulation of mRNA stability involved in cellular response to UV	2/142	0.0620089	0.160737	0.0821129	0.206447	-2.1951	6.10341	ZFP36;HSPA1A
regulation of SREBP signaling pathway	3/318	0.062176	0.160855	0.0896146	0.206447	-3.09291	8.59145	ARID5A;MYBL2;JUNB
positive regulation of nuclear-transcribed mRNA catabolic process, deadenylation-dependent decay	1/23	0.0635693	0.161613	0.0765634	0.206447	-0.257985	0.710911	ZFP36
ventricular compact myocardium morphogenesis	1/23	0.0635693	0.161613	0.0765634	0.206447	-0.184759	0.509126	TNNC1
negative regulation of cysteine-type endopeptidase activity	1/23	0.0635693	0.161613	0.0765634	0.206447	-0.180158	0.496449	SERPINE1
cellular response to granulocyte macrophage colony-stimulating factor stimulus	1/23	0.0635693	0.161613	0.0765634	0.206447	-0.159059	0.438308	ZFP36
ATP generation from poly-ADP-D-ribose	1/23	0.0635693	0.161613	0.0765634	0.206447	-0.138462	0.381549	HSPA1A
positive regulation of mitotic cohesin loading	1/23	0.0635693	0.161613	0.0765634	0.206447	-0.073384	0.202219	AURKA
regulation of podosome assembly	1/23	0.0635693	0.161613	0.0765634	0.206447	-0.0359602	0.0990928	GSN
positive regulation of transcription elongation from RNA polymerase I promoter	1/23	0.0635693	0.161613	0.0765634	0.206447	0.00124068	-0.00341884	RASL11A
cytoplasmic translational termination	1/23	0.0635693	0.161613	0.0765634	0.206447	0.094595	-0.260668	RPLP2
positive regulation of transcription from RNA polymerase II promoter involved in defense response to Gram-negative bacterium	5/756	0.0636918	0.161613	0.105088	0.216059	-4.80424	13.2294	SERPINE1;ADIRF;MYBL2;JUNB;ATF3
regulation of phosphorylation of RNA polymerase II C-terminal domain	3/322	0.0640561	0.162226	0.0921905	0.206447	-3.13745	8.6217	ARID5A;MYBL2;JUNB
regulation of transcription from RNA polymerase II promoter involved in determination of left/right symmetry	3/324	0.065006	0.164317	0.0934902	0.206447	-3.11209	8.5062	ARID5A;MYBL2;JUNB
positive regulation of transcription from RNA polymerase II promoter involved in neuron differentiation	5/770	0.0677949	0.164726	0.111346	0.219359	-4.91803	13.2357	SERPINE1;ADIRF;MYBL2;JUNB;ATF3
negative regulation of neuron apoptotic process by negative regulation of transcription from RNA polymerase II promoter	4/534	0.0655728	0.164726	0.101307	0.213602	-3.99376	10.8814	ZFP36;ARID5A;JUNB;ATF3
positive regulation by symbiont of host I-kappaB kinase/NF-kappaB cascade	2/148	0.0666624	0.164726	0.0880378	0.206447	-2.26427	6.1319	LGALS1;EEF1D
positive regulation of extrinsic apoptotic signaling pathway in absence of ligand	1/25	0.0689056	0.164726	0.0826786	0.206447	-0.301642	0.806897	TNFRSF12A
negative regulation of serine-type endopeptidase activity	1/24	0.0662412	0.164726	0.079626	0.206447	-0.251645	0.683078	SERPINE1
galactosaminoglycan catabolic process	1/25	0.0689056	0.164726	0.0826786	0.206447	-0.250751	0.670764	GPC3
negative regulation by host of viral transcription	1/24	0.0662412	0.164726	0.079626	0.206447	-0.241027	0.654256	ZFP36
dermatan sulfate catabolic process	1/25	0.0689056	0.164726	0.0826786	0.206447	-0.232507	0.621961	GPC3
heparin catabolic process	1/25	0.0689056	0.164726	0.0826786	0.206447	-0.196936	0.526807	GPC3
blood vessel endothelial cell migration	1/24	0.0662412	0.164726	0.079626	0.206447	-0.187689	0.509474	S100A2
in utero embryonic development	1/25	0.0689056	0.164726	0.0826786	0.206447	-0.134058	0.358608	RARRES2
regulation of neuron death	1/24	0.0662412	0.164726	0.079626	0.206447	-0.114079	0.309663	JUNB
positive regulation of plant epidermal cell differentiation	1/25	0.0689056	0.164726	0.0826786	0.206447	-0.111501	0.298268	JUNB
positive regulation of mesodermal cell differentiation	1/25	0.0689056	0.164726	0.0826786	0.206447	-0.105272	0.281605	JUNB
positive regulation of antipodal cell differentiation	1/25	0.0689056	0.164726	0.0826786	0.206447	-0.096546	0.258262	JUNB
positive regulation of cell differentiation involved in phenotypic switching	1/25	0.0689056	0.164726	0.0826786	0.206447	-0.0863905	0.231096	JUNB
fibrinolysis	1/25	0.0689056	0.164726	0.0826786	0.206447	-0.0858819	0.229736	SERPINE1
positive regulation of embryo sac central cell differentiation	1/25	0.0689056	0.164726	0.0826786	0.206447	-0.0763452	0.204225	JUNB
positive regulation of synergid differentiation	1/25	0.0689056	0.164726	0.0826786	0.206447	-0.0737354	0.197244	JUNB
endothelial cell migration	1/25	0.0689056	0.164726	0.0826786	0.206447	-0.0654747	0.175146	S100A2
positive regulation of sporulation resulting in formation of a cellular spore	1/25	0.0689056	0.164726	0.0826786	0.206447	-0.0627589	0.167881	JUNB
positive regulation of sorocarp spore cell differentiation	1/25	0.0689056	0.164726	0.0826786	0.206447	-0.0610288	0.163253	JUNB
positive regulation of embryo sac egg cell differentiation	1/25	0.0689056	0.164726	0.0826786	0.206447	-0.0552589	0.147818	JUNB
positive regulation of leukocyte differentiation	1/25	0.0689056	0.164726	0.0826786	0.206447	-0.0501552	0.134166	JUNB
positive regulation of myofibroblast differentiation	1/25	0.0689056	0.164726	0.0826786	0.206447	-0.0466664	0.124833	JUNB
positive regulation of cardiocyte differentiation	1/25	0.0689056	0.164726	0.0826786	0.206447	-0.0410462	0.109799	JUNB
positive regulation of sorocarp stalk cell differentiation	1/25	0.0689056	0.164726	0.0826786	0.206447	-0.0269981	0.0722204	JUNB
positive regulation of transdifferentiation	1/25	0.0689056	0.164726	0.0826786	0.206447	-0.0268731	0.071886	JUNB
positive regulation of tendon cell differentiation	1/25	0.0689056	0.164726	0.0826786	0.206447	-0.0202467	0.0541603	JUNB
positive regulation of sclerenchyma cell differentiation	1/25	0.0689056	0.164726	0.0826786	0.206447	-0.00743742	0.0198952	JUNB
vesicle targeting, trans-Golgi to periciliary membrane compartment	2/153	0.0706269	0.166267	0.0930712	0.206447	-2.18427	5.78907	GSN;TEKT2
ciliary transition zone assembly	2/153	0.0706269	0.166267	0.0930712	0.206447	-2.182	5.78304	GSN;TEKT2
cytosolic ciliogenesis	2/153	0.0706269	0.166267	0.0930712	0.206447	-2.17894	5.77494	GSN;TEKT2
mRNA destabilization	2/153	0.0706269	0.166267	0.0930712	0.206447	-2.17864	5.77415	ZFP36;HSPA1A
negative regulation of cell migration involved in sprouting angiogenesis	1/26	0.0715626	0.166267	0.0857214	0.206447	-0.298882	0.788206	ANGPT4
p38MAPK cascade	1/26	0.0715626	0.166267	0.0857214	0.206447	-0.215951	0.569503	ZFP36
peptidoglycan catabolic process	1/26	0.0715626	0.166267	0.0857214	0.206447	-0.210985	0.556407	GPC3
equilibrioception	1/26	0.0715626	0.166267	0.0857214	0.206447	-0.189953	0.500942	PNOC
ATP generation from ADP	1/26	0.0715626	0.166267	0.0857214	0.206447	-0.186615	0.492139	HSPA1A
trehalose metabolism in response to heat stress	1/26	0.0715626	0.166267	0.0857214	0.206447	-0.17805	0.469551	HSPA1A
positive regulation of clathrin-dependent endocytosis	1/26	0.0715626	0.166267	0.0857214	0.206447	-0.174637	0.460549	SERPINE1
heat shock-mediated polytene chromosome puffing	1/26	0.0715626	0.166267	0.0857214	0.206447	-0.164297	0.433281	HSPA1A
cellular response to heat	1/26	0.0715626	0.166267	0.0857214	0.206447	-0.1574	0.415094	HSPA1A
positive regulation of hemocyte differentiation	1/26	0.0715626	0.166267	0.0857214	0.206447	-0.140059	0.369362	JUNB
positive regulation of cell development	1/26	0.0715626	0.166267	0.0857214	0.206447	-0.0241541	0.0636989	JUNB
sensory perception of chemical stimulus	1/26	0.0715626	0.166267	0.0857214	0.206447	0.0125095	-0.0329897	PNOC
regulation of transcription from RNA polymerase II promoter by calcium-mediated signaling	3/338	0.0718376	0.166285	0.102801	0.214019	-3.06206	8.06346	ARID5A;MYBL2;JUNB
regulation of transcription from RNA polymerase II promoter involved in kidney development	3/340	0.0728392	0.166285	0.104161	0.214488	-2.97429	7.79116	ARID5A;MYBL2;JUNB
negative regulation of endopeptidase activity	1/27	0.0742121	0.166285	0.0887543	0.206447	-0.322049	0.837594	SERPINE1
embryonic digestive tract development	1/27	0.0742121	0.166285	0.0887543	0.206447	-0.261437	0.679953	RARRES2
protein destabilization	1/27	0.0742121	0.166285	0.0887543	0.206447	-0.230219	0.598759	GSN
canonical glycolysis	1/27	0.0742121	0.166285	0.0887543	0.206447	-0.197381	0.513354	ENO2
somatic cell DNA recombination	1/27	0.0742121	0.166285	0.0887543	0.206447	-0.192364	0.500305	RAD54L
plasmid recombination	1/27	0.0742121	0.166285	0.0887543	0.206447	-0.17204	0.447446	RAD54L
intrachromosomal DNA recombination	1/27	0.0742121	0.166285	0.0887543	0.206447	-0.167722	0.436216	RAD54L
RNA-mediated DNA recombination	1/27	0.0742121	0.166285	0.0887543	0.206447	-0.159667	0.415265	RAD54L
deadenylation-dependent decapping of nuclear-transcribed mRNA	1/27	0.0742121	0.166285	0.0887543	0.206447	-0.145202	0.377645	ZFP36
intron homing	1/27	0.0742121	0.166285	0.0887543	0.206447	-0.138338	0.359792	RAD54L
reciprocal DNA recombination	1/27	0.0742121	0.166285	0.0887543	0.206447	-0.137187	0.3568	RAD54L
cellular heat acclimation	1/27	0.0742121	0.166285	0.0887543	0.206447	-0.136798	0.355789	HSPA1A
positive regulation of glucose import in response to insulin stimulus	1/27	0.0742121	0.166285	0.0887543	0.206447	-0.12464	0.324167	RARRES2
positive regulation of pigment cell differentiation	1/27	0.0742121	0.166285	0.0887543	0.206447	-0.117264	0.304982	JUNB
recombination within rDNA repeats	1/27	0.0742121	0.166285	0.0887543	0.206447	-0.106446	0.276849	RAD54L
embryonic digestive tract morphogenesis	1/27	0.0742121	0.166285	0.0887543	0.206447	-0.0686487	0.178544	RARRES2
positive regulation of metanephric DCT cell differentiation	1/27	0.0742121	0.166285	0.0887543	0.206447	-0.0636904	0.165648	JUNB
negative regulation of endoplasmic reticulum stress-induced intrinsic apoptotic signaling pathway	1/27	0.0742121	0.166285	0.0887543	0.206447	-0.0406991	0.105851	HSPA1A
regulation of mitotic centrosome separation	1/27	0.0742121	0.166285	0.0887543	0.206447	-0.0214597	0.0558131	AURKA
cilium assembly	2/160	0.0763038	0.167382	0.100257	0.212846	-2.16948	5.58214	GSN;TEKT2
positive regulation of leukocyte chemotaxis	1/28	0.0768541	0.167382	0.0917773	0.206447	-0.296634	0.761118	RARRES2
glycosaminoglycan metabolic process	1/28	0.0768541	0.167382	0.0917773	0.206447	-0.19572	0.502188	GPC3
peptidoglycan metabolic process	1/28	0.0768541	0.167382	0.0917773	0.206447	-0.191569	0.491537	GPC3
mucopolysaccharide metabolic process	1/28	0.0768541	0.167382	0.0917773	0.206447	-0.158402	0.406435	GPC3
positive regulation of cell migration involved in sprouting angiogenesis	1/28	0.0768541	0.167382	0.0917773	0.206447	-0.155861	0.399915	ANGPT4
gene conversion	1/28	0.0768541	0.167382	0.0917773	0.206447	-0.153437	0.393696	RAD54L
positive regulation of maintenance of mitotic sister chromatid cohesion	1/28	0.0768541	0.167382	0.0917773	0.206447	-0.149995	0.384865	AURKA
galactosaminoglycan metabolic process	1/28	0.0768541	0.167382	0.0917773	0.206447	-0.138707	0.355901	GPC3
positive regulation of cell fate commitment	1/28	0.0768541	0.167382	0.0917773	0.206447	-0.138077	0.354285	JUNB
positive regulation of stem cell differentiation	1/28	0.0768541	0.167382	0.0917773	0.206447	-0.124867	0.32039	JUNB
positive regulation of cell death	1/28	0.0768541	0.167382	0.0917773	0.206447	-0.121544	0.311864	JUNB
positive regulation of mitotic chromosome condensation	1/28	0.0768541	0.167382	0.0917773	0.206447	-0.118953	0.305215	AURKA
translational readthrough	1/28	0.0768541	0.167382	0.0917773	0.206447	-0.118203	0.303291	EEF1D
sensory perception of pain	1/28	0.0768541	0.167382	0.0917773	0.206447	-0.10815	0.277497	PNOC
regulation of cytokinesis	1/28	0.0768541	0.167382	0.0917773	0.206447	-0.0287836	0.0738542	AURKA
positive regulation of hematopoietic progenitor cell differentiation	1/28	0.0768541	0.167382	0.0917773	0.206447	-0.0232121	0.0595587	JUNB
positive regulation of I-kappaB kinase/NF-kappaB signaling	2/162	0.077952	0.169216	0.102338	0.214019	-2.17088	5.53935	LGALS1;EEF1D
motile cilium assembly	2/162	0.077952	0.169216	0.102338	0.214019	-2.11674	5.4012	GSN;TEKT2
non-motile cilium assembly	2/163	0.0787803	0.169764	0.103383	0.214019	-2.11375	5.37123	GSN;TEKT2
positive regulation of monocyte chemotaxis	1/29	0.0794888	0.169764	0.0947906	0.206447	-0.326848	0.827625	SERPINE1
right ventricular cardiac muscle tissue morphogenesis	1/29	0.0794888	0.169764	0.0947906	0.206447	-0.245348	0.621256	TNNC1
mitochondrion DNA recombination	1/29	0.0794888	0.169764	0.0947906	0.206447	-0.218691	0.553755	RAD54L
chaperone-mediated protein complex assembly	1/29	0.0794888	0.169764	0.0947906	0.206447	-0.217178	0.549926	HSPA1A
regulation of vascular wound healing	1/29	0.0794888	0.169764	0.0947906	0.206447	-0.169347	0.428809	TNFRSF12A
positive regulation of myeloid cell differentiation	1/29	0.0794888	0.169764	0.0947906	0.206447	-0.158028	0.40015	JUNB
response to unfolded protein	1/29	0.0794888	0.169764	0.0947906	0.206447	-0.125209	0.317047	HSPA1A
detection of unfolded protein	1/29	0.0794888	0.169764	0.0947906	0.206447	-0.120055	0.303996	HSPA1A
positive regulation of receptor-mediated endocytosis	1/29	0.0794888	0.169764	0.0947906	0.206447	-0.088435	0.22393	SERPINE1
positive regulation of kinetochore assembly	1/30	0.082116	0.173414	0.0977941	0.209876	-0.376773	0.941789	SHCBP1L
chondroitin sulfate proteoglycan metabolic process	1/30	0.082116	0.173414	0.0977941	0.209876	-0.230648	0.576534	GPC3
negative regulation of blood vessel endothelial cell migration	1/30	0.082116	0.173414	0.0977941	0.209876	-0.222416	0.555956	ANGPT4
rescue of stalled ribosome	1/30	0.082116	0.173414	0.0977941	0.209876	-0.194759	0.486824	EEF1D
positive regulation of epithelial cell differentiation	1/30	0.082116	0.173414	0.0977941	0.209876	-0.180149	0.450304	JUNB
establishment of mitotic spindle asymmetry	1/30	0.082116	0.173414	0.0977941	0.209876	-0.180002	0.449938	AURKA
flagellated sperm motility	1/30	0.082116	0.173414	0.0977941	0.209876	-0.0478903	0.119708	TEKT2
positive regulation of NF-kappaB import into nucleus	2/170	0.0846557	0.175857	0.110782	0.219359	-2.22955	5.50513	LGALS1;EEF1D
intraciliary transport involved in cilium assembly	2/170	0.0846557	0.175857	0.110782	0.219359	-2.14071	5.28575	GSN;TEKT2
positive regulation of peptidyl-tyrosine phosphorylation	2/169	0.0838083	0.175857	0.109717	0.219359	-2.02513	5.02076	ANGPT4;RARRES2
ventricular trabecula myocardium morphogenesis	1/31	0.0847359	0.175857	0.100788	0.212846	-0.401173	0.990182	TNNC1
negative regulation of TRAIL-activated apoptotic signaling pathway	1/31	0.0847359	0.175857	0.100788	0.212846	-0.230701	0.569421	SERPINE1
mitotic spindle organization	1/31	0.0847359	0.175857	0.100788	0.212846	-0.218004	0.538081	AURKA
mitotic spindle disassembly	1/31	0.0847359	0.175857	0.100788	0.212846	-0.2138	0.527704	AURKA
microtubule anchoring at mitotic spindle pole body	1/31	0.0847359	0.175857	0.100788	0.212846	-0.209412	0.516873	AURKA
mitotic spindle organization in nucleus	1/31	0.0847359	0.175857	0.100788	0.212846	-0.199099	0.49142	AURKA
left ventricular cardiac muscle tissue morphogenesis	1/31	0.0847359	0.175857	0.100788	0.212846	-0.166839	0.411793	TNNC1
negative regulation of cytokinesis	1/31	0.0847359	0.175857	0.100788	0.212846	-0.0777088	0.191802	AURKA
negative regulation of tumor necrosis factor production	1/32	0.0873485	0.178477	0.103772	0.214019	-0.377809	0.921041	ZFP36
regulation of sodium:potassium-exchanging ATPase activity	1/32	0.0873485	0.178477	0.103772	0.214019	-0.350469	0.854391	TNNC1
positive regulation of ATPase activity	1/32	0.0873485	0.178477	0.103772	0.214019	-0.319735	0.779466	TNNC1
regulation of cyclin-dependent protein serine/threonine kinase activity	1/32	0.0873485	0.178477	0.103772	0.214019	-0.305286	0.744241	SERTAD1
positive regulation of tumor necrosis factor production	1/32	0.0873485	0.178477	0.103772	0.214019	-0.262234	0.639287	ZFP36
mitotic spindle elongation during mitotic prophase	1/32	0.0873485	0.178477	0.103772	0.214019	-0.231636	0.564695	AURKA
positive regulation of endodermal cell differentiation	1/32	0.0873485	0.178477	0.103772	0.214019	-0.220365	0.537216	JUNB
mitotic spindle elongation during mitotic anaphase	1/32	0.0873485	0.178477	0.103772	0.214019	-0.212885	0.518982	AURKA
positive regulation of transcription from RNA polymerase II promoter in response to heat stress	1/32	0.0873485	0.178477	0.103772	0.214019	-0.196891	0.47999	HSPA1A
positive regulation of p38MAPK cascade	1/32	0.0873485	0.178477	0.103772	0.214019	-0.178057	0.434077	GADD45B
phosphorylation of RNA polymerase II C-terminal domain	4/596	0.0897323	0.180728	0.135824	0.239022	-3.83082	9.23581	ARID5A;MYBL2;JUNB;AURKA
torso signaling pathway	3/371	0.0891541	0.180728	0.126141	0.231287	-2.97729	7.19726	ARID5A;MYBL2;JUNB
positive regulation of chemokine production	1/33	0.0899537	0.180728	0.106746	0.216439	-0.383656	0.92402	ACKR1
cellular response to abscisic acid stimulus	1/33	0.0899537	0.180728	0.106746	0.216439	-0.354799	0.854519	JUNB
cellular response to ethylene stimulus	1/33	0.0899537	0.180728	0.106746	0.216439	-0.35197	0.847706	JUNB
cellular response to auxin stimulus	1/33	0.0899537	0.180728	0.106746	0.216439	-0.343106	0.826357	JUNB
cellular response to gibberellin stimulus	1/33	0.0899537	0.180728	0.106746	0.216439	-0.334934	0.806676	JUNB
cellular response to cytokinin stimulus	1/33	0.0899537	0.180728	0.106746	0.216439	-0.324561	0.781693	JUNB
positive regulation of podosome assembly	1/33	0.0899537	0.180728	0.106746	0.216439	-0.312003	0.751446	GSN
positive regulation of mitotic centrosome separation	1/33	0.0899537	0.180728	0.106746	0.216439	-0.23598	0.568348	AURKA
sperm flagellum movement involved in flagellated sperm motility	1/33	0.0899537	0.180728	0.106746	0.216439	-0.146382	0.352555	TEKT2
positive regulation of apoptotic process	3/374	0.0908093	0.18217	0.128353	0.233401	-3.08136	7.39217	LGALS1;GADD45B;TNFRSF12A
regulation of transcription from RNA polymerase II promoter involved in heart development	3/378	0.0930363	0.183886	0.131325	0.236206	-3.05299	7.25014	ARID5A;MYBL2;JUNB
axoneme assembly	2/180	0.0932727	0.183886	0.121588	0.225126	-2.06887	4.90783	GSN;TEKT2
positive regulation of skeletal muscle cell differentiation	1/34	0.0925516	0.183886	0.109711	0.219359	-0.317321	0.75522	JUNB
negative regulation of protein polyubiquitination	1/34	0.0925516	0.183886	0.109711	0.219359	-0.303642	0.722665	HSPA1A
negative regulation of protein monoubiquitination	1/34	0.0925516	0.183886	0.109711	0.219359	-0.301443	0.717431	HSPA1A
negative regulation of histone ubiquitination	1/35	0.0951423	0.183886	0.112666	0.219359	-0.303759	0.714558	HSPA1A
ventricular cardiac muscle tissue morphogenesis	1/35	0.0951423	0.183886	0.112666	0.219359	-0.282519	0.664593	TNNC1
leucyl-tRNA aminoacylation	1/35	0.0951423	0.183886	0.112666	0.219359	-0.277402	0.652555	CARS
prolyl-tRNA aminoacylation	1/35	0.0951423	0.183886	0.112666	0.219359	-0.270024	0.635198	CARS
mitotic recombination	1/34	0.0925516	0.183886	0.109711	0.219359	-0.264633	0.629824	RAD54L
histidyl-tRNA aminoacylation	1/35	0.0951423	0.183886	0.112666	0.219359	-0.262539	0.617592	CARS
alanyl-tRNA aminoacylation	1/35	0.0951423	0.183886	0.112666	0.219359	-0.260871	0.613669	CARS
arginyl-tRNA aminoacylation	1/35	0.0951423	0.183886	0.112666	0.219359	-0.257873	0.606617	CARS
aspartyl-tRNA aminoacylation	1/35	0.0951423	0.183886	0.112666	0.219359	-0.255993	0.602193	CARS
methionyl-tRNA aminoacylation	1/35	0.0951423	0.183886	0.112666	0.219359	-0.249802	0.587629	CARS
seryl-tRNA aminoacylation	1/35	0.0951423	0.183886	0.112666	0.219359	-0.248052	0.583513	CARS
positive regulation of extrinsic apoptotic signaling pathway	1/34	0.0925516	0.183886	0.109711	0.219359	-0.240924	0.573395	TNFRSF12A
lysyl-tRNA aminoacylation	1/35	0.0951423	0.183886	0.112666	0.219359	-0.242502	0.570457	CARS
tryptophanyl-tRNA aminoacylation	1/35	0.0951423	0.183886	0.112666	0.219359	-0.238097	0.560095	CARS
glutaminyl-tRNA aminoacylation	1/35	0.0951423	0.183886	0.112666	0.219359	-0.230505	0.542235	CARS
tyrosyl-tRNA aminoacylation	1/35	0.0951423	0.183886	0.112666	0.219359	-0.225209	0.529777	CARS
valyl-tRNA aminoacylation	1/35	0.0951423	0.183886	0.112666	0.219359	-0.220434	0.518545	CARS
isoleucyl-tRNA aminoacylation	1/35	0.0951423	0.183886	0.112666	0.219359	-0.21421	0.503903	CARS
endonucleolytic cleavage to generate mature 3'-end of SSU-rRNA from (SSU-rRNA, 5.8S rRNA, LSU-rRNA)	1/35	0.0951423	0.183886	0.112666	0.219359	-0.169102	0.397792	RPS21
cognition	1/35	0.0951423	0.183886	0.112666	0.219359	-0.1547	0.363914	CBR3
cellular response to parathyroid hormone stimulus	1/36	0.0977256	0.184299	0.115612	0.219595	-0.413388	0.961371	JUNB
negative regulation of blood coagulation	1/36	0.0977256	0.184299	0.115612	0.219595	-0.364382	0.847404	SERPINE1
keratan sulfate catabolic process	1/36	0.0977256	0.184299	0.115612	0.219595	-0.324355	0.754318	GPC3
negative regulation of protein autoubiquitination	1/36	0.0977256	0.184299	0.115612	0.219595	-0.323225	0.751689	HSPA1A
glutamyl-tRNA aminoacylation	1/36	0.0977256	0.184299	0.115612	0.219595	-0.301766	0.701784	CARS
threonyl-tRNA aminoacylation	1/36	0.0977256	0.184299	0.115612	0.219595	-0.27221	0.63305	CARS
cysteinyl-tRNA aminoacylation	1/36	0.0977256	0.184299	0.115612	0.219595	-0.271831	0.632168	CARS
positive regulation of axon guidance	1/36	0.0977256	0.184299	0.115612	0.219595	-0.266626	0.620063	RARRES2
glycyl-tRNA aminoacylation	1/36	0.0977256	0.184299	0.115612	0.219595	-0.255158	0.593394	CARS
phenylalanyl-tRNA aminoacylation	1/36	0.0977256	0.184299	0.115612	0.219595	-0.251292	0.584403	CARS
asparaginyl-tRNA aminoacylation	1/36	0.0977256	0.184299	0.115612	0.219595	-0.249085	0.57927	CARS
regulation of cyclin-dependent protein serine/threonine kinase activity involved in G2/M transition of mitotic cell cycle	1/36	0.0977256	0.184299	0.115612	0.219595	-0.247208	0.574904	SERTAD1
positive regulation of blood coagulation	1/36	0.0977256	0.184299	0.115612	0.219595	-0.241997	0.562785	SERPINE1
cellular response to unfolded protein	1/36	0.0977256	0.184299	0.115612	0.219595	-0.2298	0.534422	HSPA1A
cardiac muscle cell contraction	1/36	0.0977256	0.184299	0.115612	0.219595	-0.20775	0.483141	TNNC1
deadenylation involved in gene silencing by miRNA	1/36	0.0977256	0.184299	0.115612	0.219595	-0.207437	0.482414	ZFP36
endonucleolytic cleavage in ITS1 to separate SSU-rRNA from 5.8S rRNA and LSU-rRNA from tricistronic rRNA transcript (SSU-rRNA, 5.8S rRNA, LSU-rRNA)	1/36	0.0977256	0.184299	0.115612	0.219595	-0.107963	0.251077	RPS21
dephosphorylation of RNA polymerase II C-terminal domain	3/387	0.0981301	0.184798	0.138102	0.241816	-2.74592	6.37455	ARID5A;MYBL2;JUNB
cellular response to fibroblast growth factor stimulus	1/37	0.100302	0.186234	0.118547	0.221983	-0.44861	1.03161	ZFP36
peptidoglycan biosynthetic process	1/37	0.100302	0.186234	0.118547	0.221983	-0.36383	0.836654	GPC3
negative regulation of necrotic cell death	1/37	0.100302	0.186234	0.118547	0.221983	-0.347039	0.798041	HSPA1A
negative regulation of oxidative stress-induced cell death	1/37	0.100302	0.186234	0.118547	0.221983	-0.344201	0.791514	HSPA1A
galactosaminoglycan biosynthetic process	1/37	0.100302	0.186234	0.118547	0.221983	-0.339605	0.780946	GPC3
DNA ligation involved in DNA recombination	1/37	0.100302	0.186234	0.118547	0.221983	-0.311039	0.715256	RAD54L
cellular response to jasmonic acid stimulus	1/37	0.100302	0.186234	0.118547	0.221983	-0.299929	0.689709	JUNB
positive regulation of exit from mitosis	1/37	0.100302	0.186234	0.118547	0.221983	-0.255256	0.586981	AURKA
skeletal muscle contraction	1/37	0.100302	0.186234	0.118547	0.221983	-0.237853	0.54696	TNNC1
positive regulation of extrinsic apoptotic signaling pathway via death domain receptors	1/37	0.100302	0.186234	0.118547	0.221983	-0.202596	0.465885	TNFRSF12A
positive regulation of actin nucleation	1/38	0.102871	0.189145	0.121474	0.225126	-0.433705	0.986367	GSN
mitotic spindle midzone assembly	1/38	0.102871	0.189145	0.121474	0.225126	-0.372001	0.846036	MYBL2
positive regulation of inflammatory response to wounding	1/38	0.102871	0.189145	0.121474	0.225126	-0.351139	0.79859	SERPINE1
positive regulation by organism of inflammatory response of other organism involved in symbiotic interaction	1/38	0.102871	0.189145	0.121474	0.225126	-0.348442	0.792456	SERPINE1
cellular response to gonadotropin stimulus	1/38	0.102871	0.189145	0.121474	0.225126	-0.345306	0.785324	JUNB
positive regulation of leukotriene production involved in inflammatory response	1/38	0.102871	0.189145	0.121474	0.225126	-0.341773	0.777289	SERPINE1
cyclooxygenase pathway	1/38	0.102871	0.189145	0.121474	0.225126	-0.21717	0.493905	FAM213B
negative regulation of keratinocyte proliferation	1/39	0.105432	0.19225	0.124391	0.228395	-0.487668	1.0971	ZFP36
positive regulation of chronic inflammatory response	1/39	0.105432	0.19225	0.124391	0.228395	-0.370415	0.833317	SERPINE1
chondroitin sulfate catabolic process	1/39	0.105432	0.19225	0.124391	0.228395	-0.335242	0.75419	GPC3
actin filament polymerization	1/39	0.105432	0.19225	0.124391	0.228395	-0.316556	0.712152	GSN
glycolytic fermentation	1/39	0.105432	0.19225	0.124391	0.228395	-0.257215	0.578654	HSPA1A
cellular response to X-ray	1/39	0.105432	0.19225	0.124391	0.228395	-0.240207	0.540391	EEF1D
heparin biosynthetic process	1/40	0.107987	0.19556	0.127298	0.231802	-0.430089	0.957268	GPC3
cellular response to leptin stimulus	1/40	0.107987	0.19556	0.127298	0.231802	-0.387242	0.861903	JUNB
regulation of cyclin-dependent protein serine/threonine kinase activity involved in G1/S transition of mitotic cell cycle	1/40	0.107987	0.19556	0.127298	0.231802	-0.375407	0.83556	SERTAD1
cellular response to hormone stimulus	1/40	0.107987	0.19556	0.127298	0.231802	-0.364428	0.811124	JUNB
exonucleolytic nuclear-transcribed mRNA catabolic process involved in deadenylation-dependent decay	1/40	0.107987	0.19556	0.127298	0.231802	-0.23274	0.51802	ZFP36
extracellular matrix disassembly	2/198	0.109385	0.197821	0.141655	0.244863	-1.89694	4.19769	SERPINE1;TIMP2
positive regulation of tumor necrosis factor-mediated signaling pathway	1/41	0.110534	0.198003	0.130196	0.234495	-0.494681	1.0895	HSPA1A
positive regulation of inflammatory response to antigenic stimulus	1/41	0.110534	0.198003	0.130196	0.234495	-0.460435	1.01408	SERPINE1
glycosaminoglycan catabolic process	1/41	0.110534	0.198003	0.130196	0.234495	-0.434798	0.957613	GPC3
hyaluronan catabolic process	1/41	0.110534	0.198003	0.130196	0.234495	-0.415924	0.916043	GPC3
negative regulation of ubiquitin-protein transferase activity	1/41	0.110534	0.198003	0.130196	0.234495	-0.348692	0.767971	HSPA1A
regulation of heart contraction involved in acute-phase response	1/41	0.110534	0.198003	0.130196	0.234495	-0.321126	0.707257	ITIH4
positive regulation of macrophage derived foam cell differentiation	1/41	0.110534	0.198003	0.130196	0.234495	-0.266152	0.586182	JUNB
G-protein coupled receptor signaling pathway involved in defense response to Gram-negative bacterium	1/42	0.113074	0.200381	0.133085	0.236794	-0.449306	0.979356	SERPINE1
cellular response to prostaglandin stimulus	1/42	0.113074	0.200381	0.133085	0.236794	-0.425022	0.926424	JUNB
positive regulation of keratinocyte proliferation	1/42	0.113074	0.200381	0.133085	0.236794	-0.394071	0.858961	ZFP36
UV protection	1/42	0.113074	0.200381	0.133085	0.236794	-0.359516	0.78364	MFAP4
cellular response to epidermal growth factor stimulus	1/42	0.113074	0.200381	0.133085	0.236794	-0.346974	0.756302	ZFP36
protein N-linked N-acetylglucosaminylation via asparagine	1/42	0.113074	0.200381	0.133085	0.236794	-0.342186	0.745867	ASGR1
protein N-linked glucosylation via asparagine	1/42	0.113074	0.200381	0.133085	0.236794	-0.327915	0.714759	ASGR1
protein N-linked N-acetylgalactosaminylation via asparagine	1/42	0.113074	0.200381	0.133085	0.236794	-0.323271	0.704636	ASGR1
hyaluronan biosynthetic process	1/43	0.115607	0.202696	0.135964	0.239022	-0.42837	0.924233	GPC3
negative regulation of heparan sulfate proteoglycan binding	1/43	0.115607	0.202696	0.135964	0.239022	-0.413885	0.892979	AURKA
negative regulation of apolipoprotein binding	1/43	0.115607	0.202696	0.135964	0.239022	-0.407143	0.878433	AURKA
biosynthetic process of antibacterial peptides active against Gram-negative bacteria	1/43	0.115607	0.202696	0.135964	0.239022	-0.406606	0.877275	SERPINE1
negative regulation of actin binding	1/43	0.115607	0.202696	0.135964	0.239022	-0.406142	0.876274	AURKA
negative regulation of Ras GTPase binding	1/43	0.115607	0.202696	0.135964	0.239022	-0.39669	0.855881	AURKA
positive regulation of cysteine-type endopeptidase activity involved in apoptotic signaling pathway	1/43	0.115607	0.202696	0.135964	0.239022	-0.381465	0.823033	GSN
positive regulation of chondrocyte differentiation	1/43	0.115607	0.202696	0.135964	0.239022	-0.321639	0.693953	JUNB
neutrophil mediated killing of gram-negative bacterium	1/44	0.118133	0.20549	0.138834	0.241816	-0.453597	0.968856	SERPINE1
negative regulation of C-C chemokine binding	1/44	0.118133	0.20549	0.138834	0.241816	-0.430221	0.918927	AURKA
cellular response to thyroid hormone stimulus	1/44	0.118133	0.20549	0.138834	0.241816	-0.429301	0.916961	JUNB
negative regulation of protein ubiquitination	1/44	0.118133	0.20549	0.138834	0.241816	-0.415591	0.887679	HSPA1A
negative regulation of collagen binding	1/44	0.118133	0.20549	0.138834	0.241816	-0.410394	0.876578	AURKA
negative regulation of membrane protein ectodomain proteolysis	1/44	0.118133	0.20549	0.138834	0.241816	-0.343329	0.73333	TIMP2
cellular response to brassinosteroid stimulus	1/45	0.120652	0.2085	0.141695	0.244863	-0.509392	1.07728	JUNB
positive regulation of acute inflammatory response	1/45	0.120652	0.2085	0.141695	0.244863	-0.395111	0.835598	SERPINE1
glycolytic process	1/45	0.120652	0.2085	0.141695	0.244863	-0.387447	0.819389	ENO2
cilium movement involved in cell motility	1/45	0.120652	0.2085	0.141695	0.244863	-0.370271	0.783064	TEKT2
positive regulation of receptor internalization	1/45	0.120652	0.2085	0.141695	0.244863	-0.361442	0.764394	SERPINE1
negative regulation of microtubule binding	1/46	0.123164	0.211458	0.144546	0.248169	-0.48014	1.00553	AURKA
desensitization of G-protein coupled receptor protein signaling pathway by arrestin	1/46	0.123164	0.211458	0.144546	0.248169	-0.454045	0.950879	AURKA
positive regulation of transcription from RNA polymerase II promoter in response to calcium ion	1/46	0.123164	0.211458	0.144546	0.248169	-0.404677	0.847489	DLX5
DNA recombination	1/46	0.123164	0.211458	0.144546	0.248169	-0.371666	0.778356	RAD54L
nuclear-transcribed mRNA poly(A) tail shortening	1/46	0.123164	0.211458	0.144546	0.248169	-0.339967	0.711973	ZFP36
positive regulation of histone gene expression	2/214	0.124279	0.212545	0.160053	0.265484	-2.17626	4.53799	GSN;HSPA1A
positive regulation of tRNA processing	2/214	0.124279	0.212545	0.160053	0.265484	-2.17359	4.53242	GSN;HSPA1A
positive regulation of snoRNA processing	2/214	0.124279	0.212545	0.160053	0.265484	-2.17171	4.52849	GSN;HSPA1A
positive regulation of rhodopsin gene expression	2/215	0.125226	0.212992	0.161218	0.266413	-2.2023	4.57556	GSN;HSPA1A
positive regulation of production of siRNA involved in RNA interference	2/215	0.125226	0.212992	0.161218	0.266413	-2.18946	4.54889	GSN;HSPA1A
negative regulation of mRNA catabolic process	2/215	0.125226	0.212992	0.161218	0.266413	-2.17107	4.51068	GSN;HSPA1A
negative regulation of programmed cell death	1/47	0.125669	0.212992	0.147388	0.25174	-0.478895	0.993279	HSPA1A
negative regulation of protein ubiquitination involved in ubiquitin-dependent protein catabolic process	1/47	0.125669	0.212992	0.147388	0.25174	-0.447805	0.928794	HSPA1A
negative regulation of vessel branching	1/47	0.125669	0.212992	0.147388	0.25174	-0.433182	0.898465	ANGPT4
resolution of recombination intermediates	1/47	0.125669	0.212992	0.147388	0.25174	-0.404234	0.838423	RAD54L
negative regulation of gene silencing	2/216	0.126175	0.213577	0.162385	0.267672	-2.1799	4.51257	GSN;HSPA1A
cellular response to peptide hormone stimulus	1/48	0.128166	0.21502	0.150221	0.254279	-0.511622	1.05109	JUNB
positive regulation of histamine secretion by mast cell	1/48	0.128166	0.21502	0.150221	0.254279	-0.503719	1.03485	SERPINE1
negative regulation of receptor binding	1/48	0.128166	0.21502	0.150221	0.254279	-0.503393	1.03418	AURKA
negative regulation of cell adhesion mediated by integrin	1/48	0.128166	0.21502	0.150221	0.254279	-0.412239	0.846914	SERPINE1
positive regulation of cell differentiation	1/48	0.128166	0.21502	0.150221	0.254279	-0.397554	0.816744	JUNB
photosynthetic phosphorylation	1/48	0.128166	0.21502	0.150221	0.254279	-0.386002	0.793012	HSPA1A
glycosaminoglycan biosynthetic process	1/48	0.128166	0.21502	0.150221	0.254279	-0.380005	0.780691	GPC3
positive regulation of rRNA processing	2/220	0.129987	0.217799	0.167067	0.274023	-2.16674	4.42085	GSN;HSPA1A
negative regulation of sprouting angiogenesis	1/49	0.130657	0.217817	0.153044	0.257739	-0.472115	0.960838	ANGPT4
negative regulation of extrinsic apoptotic signaling pathway in absence of ligand	1/49	0.130657	0.217817	0.153044	0.257739	-0.455836	0.927707	HSPA1A
mitotic spindle elongation	1/49	0.130657	0.217817	0.153044	0.257739	-0.44286	0.901298	AURKA
strand invasion	1/49	0.130657	0.217817	0.153044	0.257739	-0.406687	0.827681	RAD54L
positive regulation of protein maturation	2/222	0.131904	0.219618	0.169417	0.277534	-2.13868	4.33229	GSN;HSPA1A
negative regulation of protein homodimerization activity	1/50	0.133141	0.220291	0.155859	0.260817	-0.474359	0.956472	AURKA
chondroitin sulfate proteoglycan biosynthetic process	1/50	0.133141	0.220291	0.155859	0.260817	-0.424018	0.854968	GPC3
cellular response to cAMP	1/50	0.133141	0.220291	0.155859	0.260817	-0.400795	0.808143	JUNB
negative regulation of transforming growth factor beta receptor signaling pathway involved in primitive streak formation	1/50	0.133141	0.220291	0.155859	0.260817	-0.396344	0.799167	HSPA1A
regulation of mitotic cytokinesis	1/50	0.133141	0.220291	0.155859	0.260817	-0.393667	0.793769	AURKA
positive regulation of mRNA processing	2/224	0.133827	0.220872	0.171774	0.280242	-2.10536	4.23433	GSN;HSPA1A
ciliary basal body-plasma membrane docking	2/224	0.133827	0.220872	0.171774	0.280242	-1.90283	3.82699	GSN;TEKT2
positive regulation of muscle cell differentiation	1/51	0.135618	0.222716	0.158664	0.264174	-0.518718	1.03635	JUNB
dermatan sulfate biosynthetic process	1/51	0.135618	0.222716	0.158664	0.264174	-0.467953	0.93493	GPC3
ascorbate glutathione cycle	1/51	0.135618	0.222716	0.158664	0.264174	-0.44172	0.88252	GPX3
regulation of mitotic spindle assembly	1/51	0.135618	0.222716	0.158664	0.264174	-0.342867	0.685019	HSPA1A
cellular response to gamma radiation	1/52	0.138087	0.226491	0.16146	0.26648	-0.479389	0.949127	EEF1D
cellular response to UV-B	1/53	0.14055	0.230245	0.164247	0.270405	-0.470708	0.923618	MFAP4
positive regulation of myofibroblast cell apoptotic process	2/234	0.143537	0.231691	0.183637	0.291089	-2.04291	3.96562	GADD45B;TNFRSF12A
positive regulation of leukocyte apoptotic process	2/234	0.143537	0.231691	0.183637	0.291089	-2.03909	3.95822	GADD45B;TNFRSF12A
positive regulation of muscle cell apoptotic process	2/234	0.143537	0.231691	0.183637	0.291089	-2.03666	3.9535	GADD45B;TNFRSF12A
positive regulation of apoptotic process involved in development	2/234	0.143537	0.231691	0.183637	0.291089	-2.0348	3.94989	GADD45B;TNFRSF12A
positive regulation of mesenchymal cell apoptotic process	2/234	0.143537	0.231691	0.183637	0.291089	-2.03272	3.94585	GADD45B;TNFRSF12A
positive regulation of fat cell apoptotic process	2/234	0.143537	0.231691	0.183637	0.291089	-2.03029	3.94112	GADD45B;TNFRSF12A
positive regulation of apoptotic process in other organism	2/234	0.143537	0.231691	0.183637	0.291089	-2.02816	3.937	GADD45B;TNFRSF12A
positive regulation of compound eye retinal cell apoptotic process	2/234	0.143537	0.231691	0.183637	0.291089	-2.02606	3.93291	GADD45B;TNFRSF12A
positive regulation of epithelial cell apoptotic process	2/234	0.143537	0.231691	0.183637	0.291089	-2.02362	3.92818	GADD45B;TNFRSF12A
positive regulation of glial cell apoptotic process	2/234	0.143537	0.231691	0.183637	0.291089	-2.0198	3.92076	GADD45B;TNFRSF12A
negative regulation of protein binding	1/54	0.143006	0.231691	0.167026	0.274023	-0.485889	0.94499	AURKA
sequestering of TGFbeta in extracellular matrix	1/54	0.143006	0.231691	0.167026	0.274023	-0.479861	0.933265	HSPA1A
positive regulation of myeloid cell apoptotic process	2/235	0.144516	0.232988	0.184831	0.29263	-2.03677	3.93987	GADD45B;TNFRSF12A
negative regulation of apoptotic process	3/467	0.147966	0.236531	0.20302	0.312084	-2.99219	5.7174	ANGPT4;LGALS1;HSPA1A
positive regulation of fibroblast apoptotic process	2/238	0.147462	0.236531	0.188418	0.296534	-2.02388	3.87408	GADD45B;TNFRSF12A
ATP biosynthetic process	1/56	0.147897	0.236531	0.172555	0.280242	-0.470269	0.898794	HSPA1A
neuropeptide signaling pathway	1/56	0.147897	0.236531	0.172555	0.280242	-0.410464	0.784494	PNOC
galanin-activated signaling pathway	1/56	0.147897	0.236531	0.172555	0.280242	-0.409061	0.781812	PNOC
mitotic cytokinesis checkpoint	1/56	0.147897	0.236531	0.172555	0.280242	-0.399653	0.763832	AURKA
mitotic G2 cell size control checkpoint	1/56	0.147897	0.236531	0.172555	0.280242	-0.389534	0.744492	AURKA
positive regulation of execution phase of apoptosis	2/241	0.150422	0.238438	0.192016	0.300053	-2.05201	3.88715	GADD45B;TNFRSF12A
positive regulation of anoikis	2/240	0.149434	0.238438	0.190816	0.299239	-2.03246	3.86351	GADD45B;TNFRSF12A
positive regulation of transcription factor catabolic process	1/57	0.150333	0.238438	0.175306	0.282972	-0.515361	0.976559	HSPA1A
positive regulation of anaphase-promoting complex-dependent catabolic process	1/57	0.150333	0.238438	0.175306	0.282972	-0.51315	0.972371	HSPA1A
cardiac muscle contraction	1/57	0.150333	0.238438	0.175306	0.282972	-0.497391	0.942508	TNNC1
positive regulation of blood vessel endothelial cell migration	1/57	0.150333	0.238438	0.175306	0.282972	-0.424431	0.804257	ANGPT4
mitotic G2/M transition checkpoint	1/57	0.150333	0.238438	0.175306	0.282972	-0.394756	0.748026	AURKA
negative regulation of transcription from RNA polymerase II promoter	5/991	0.151073	0.239184	0.231483	0.341923	-4.20775	7.95261	ZFP36;ARID5A;MYBL2;JUNB;ATF3
oxidative phosphorylation	1/58	0.152761	0.241279	0.178048	0.286698	-0.574985	1.08033	HSPA1A
cellular response to hypoxia	1/58	0.152761	0.241279	0.178048	0.286698	-0.508924	0.956207	ANGPT4
chondroitin sulfate biosynthetic process	1/59	0.155183	0.244519	0.180781	0.290392	-0.534088	0.995087	GPC3
negative regulation of extrinsic apoptotic signaling pathway via death domain receptors	1/59	0.155183	0.244519	0.180781	0.290392	-0.494471	0.921274	SERPINE1
positive regulation of RNA splicing	2/248	0.157373	0.247381	0.200447	0.309932	-2.19062	4.05075	GSN;HSPA1A
positive regulation of apoptotic signaling pathway	2/248	0.157373	0.247381	0.200447	0.309932	-2.08324	3.8522	GADD45B;TNFRSF12A
positive regulation of protein ubiquitination	1/60	0.157598	0.24744	0.183505	0.291089	-0.73135	1.35132	HSPA1A
cellular response to steroid hormone stimulus	1/61	0.160006	0.250033	0.186221	0.293425	-0.729339	1.33655	JUNB
positive regulation of respiratory burst involved in inflammatory response	1/61	0.160006	0.250033	0.186221	0.293425	-0.677549	1.24164	SERPINE1
positive regulation of gene silencing by miRNA	1/61	0.160006	0.250033	0.186221	0.293425	-0.548633	1.00539	ZFP36
positive regulation of cytokinesis	1/61	0.160006	0.250033	0.186221	0.293425	-0.54683	1.00209	AURKA
neutrophil degranulation	3/487	0.161537	0.252128	0.220301	0.332844	-2.83944	5.17635	GSN;TIMP2;HSPA1A
protein N-linked glycosylation via asparagine	1/62	0.162407	0.252888	0.188927	0.29663	-0.55032	1.00029	ASGR1
negative regulation of transforming growth factor beta receptor signaling pathway	1/62	0.162407	0.252888	0.188927	0.29663	-0.47143	0.856894	HSPA1A
cell chemotaxis to fibroblast growth factor	1/63	0.164802	0.256014	0.191625	0.299797	-0.597487	1.07728	ZFP36
strand displacement	1/63	0.164802	0.256014	0.191625	0.299797	-0.511596	0.922414	RAD54L
positive regulation of cytokine production involved in inflammatory response	1/64	0.167189	0.258811	0.194314	0.302572	-0.683988	1.2234	SERPINE1
positive regulation of mitotic nuclear division	1/64	0.167189	0.258811	0.194314	0.302572	-0.417374	0.746526	AURKA
gluconeogenesis	1/64	0.167189	0.258811	0.194314	0.302572	-0.398574	0.712901	ENO2
positive regulation of cysteine-type endopeptidase activity involved in apoptotic process	2/258	0.167409	0.258847	0.212571	0.324621	-2.05717	3.67682	GADD45B;TNFRSF12A
keratan sulfate biosynthetic process	1/65	0.169571	0.261273	0.196995	0.305666	-0.564513	1.00172	GPC3
tRNA aminoacylation for mitochondrial protein translation	1/65	0.169571	0.261273	0.196995	0.305666	-0.534534	0.948523	CARS
activation of JNKKK activity	1/65	0.169571	0.261273	0.196995	0.305666	-0.498343	0.884302	GADD45B
positive regulation of gene expression, epigenetic	2/261	0.170442	0.262309	0.216224	0.327432	-2.11261	3.73798	GSN;HSPA1A
negative regulation of transcription from RNA polymerase II promoter in response to endoplasmic reticulum stress	1/66	0.171945	0.264316	0.199666	0.309448	-0.538422	0.947936	HSPA1A
positive regulation of ER-associated ubiquitin-dependent protein catabolic process	1/67	0.174313	0.266715	0.202329	0.311385	-0.587381	1.0261	HSPA1A
activation of MAPKKK activity	1/67	0.174313	0.266715	0.202329	0.311385	-0.58212	1.01691	GADD45B
signal transduction involved in mitotic G2 DNA damage checkpoint	1/67	0.174313	0.266715	0.202329	0.311385	-0.553366	0.966677	AURKA
negative regulation of G2/M transition of mitotic cell cycle	1/67	0.174313	0.266715	0.202329	0.311385	-0.497433	0.868968	AURKA
positive regulation of osteoblast differentiation	1/68	0.176674	0.270015	0.204984	0.314737	-0.641917	1.11273	JUNB
positive regulation of epithelial to mesenchymal transition	1/69	0.179028	0.273297	0.207629	0.318429	-0.561664	0.96618	JUNB
positive regulation of neuron apoptotic process	2/270	0.179596	0.273848	0.227219	0.339012	-2.10094	3.60742	GADD45B;TNFRSF12A
negative regulation of angiogenesis	1/70	0.181376	0.275926	0.210266	0.321727	-0.622756	1.06316	ANGPT4
membrane reorganization involved in phagocytosis, engulfment	1/70	0.181376	0.275926	0.210266	0.321727	-0.599368	1.02323	GSN
tumor necrosis factor-mediated signaling pathway	2/272	0.181641	0.276011	0.229668	0.340383	-2.02989	3.46242	ZFP36;TNFRSF12A
negative regulation of neuron death	1/71	0.183718	0.278526	0.212895	0.324621	-0.676139	1.14562	HSPA1A
positive regulation of proteasomal ubiquitin-dependent protein catabolic process	1/71	0.183718	0.278526	0.212895	0.324621	-0.574284	0.973042	HSPA1A
endothelial cell chemotaxis	1/72	0.186052	0.280457	0.215515	0.326732	-0.649125	1.09165	S100A2
negative regulation of endoplasmic reticulum stress-induced neuron intrinsic apoptotic signaling pathway	1/72	0.186052	0.280457	0.215515	0.326732	-0.647809	1.08944	HSPA1A
positive regulation of transcription from RNA polymerase II promoter in response to endoplasmic reticulum stress	1/72	0.186052	0.280457	0.215515	0.326732	-0.598884	1.00716	ATF3
positive regulation of endothelial cell migration	1/72	0.186052	0.280457	0.215515	0.326732	-0.547022	0.919942	ANGPT4
positive regulation of JNK cascade	1/72	0.186052	0.280457	0.215515	0.326732	-0.512344	0.861624	GADD45B
positive regulation of translation	2/277	0.186769	0.281218	0.235802	0.34499	-2.16425	3.63136	GSN;HSPA1A
positive regulation of peptidyl-tyrosine autophosphorylation	1/73	0.18838	0.283321	0.218126	0.329934	-0.699983	1.16848	ANGPT4
canonical Wnt signaling pathway involved in positive regulation of apoptotic process	2/279	0.188827	0.283669	0.238258	0.34679	-2.13188	3.55368	GADD45B;TNFRSF12A
positive regulation of gene expression	2/282	0.191919	0.287987	0.241946	0.350716	-2.25195	3.71726	GSN;HSPA1A
intrinsic apoptotic signaling pathway in response to hypoxia	1/75	0.193017	0.288652	0.223323	0.336257	-0.604443	0.994295	ANGPT4
biofilm matrix disassembly	1/75	0.193017	0.288652	0.223323	0.336257	-0.567552	0.93361	TIMP2
basal lamina disassembly	1/75	0.193017	0.288652	0.223323	0.336257	-0.562796	0.925787	TIMP2
positive regulation of cellular response to heat	1/77	0.197628	0.291589	0.228487	0.339012	-0.816033	1.32309	HSPA1A
negative regulation of cellular response to heat	1/77	0.197628	0.291589	0.228487	0.339012	-0.809965	1.31325	HSPA1A
negative regulation of glial cell migration	1/77	0.197628	0.291589	0.228487	0.339012	-0.719513	1.1666	SERPINE1
negative regulation of metanephric mesenchymal cell migration	1/77	0.197628	0.291589	0.228487	0.339012	-0.717397	1.16317	SERPINE1
negative regulation of cell migration in other organism	1/77	0.197628	0.291589	0.228487	0.339012	-0.715977	1.16086	SERPINE1
neuromast deposition	1/77	0.197628	0.291589	0.228487	0.339012	-0.710737	1.15237	SERPINE1
negative regulation of mesenchymal stem cell migration	1/77	0.197628	0.291589	0.228487	0.339012	-0.707039	1.14637	SERPINE1
negative regulation of hematopoietic stem cell migration	1/77	0.197628	0.291589	0.228487	0.339012	-0.705547	1.14395	SERPINE1
negative regulation of formation of radial glial scaffolds	1/77	0.197628	0.291589	0.228487	0.339012	-0.703424	1.14051	SERPINE1
negative regulation of neuroblast migration	1/77	0.197628	0.291589	0.228487	0.339012	-0.696959	1.13003	SERPINE1
negative regulation of distal tip cell migration	1/77	0.197628	0.291589	0.228487	0.339012	-0.692999	1.12361	SERPINE1
engulfment of apoptotic cell	1/77	0.197628	0.291589	0.228487	0.339012	-0.690473	1.11951	GSN
regulation of cellular response to heat	1/78	0.199923	0.294319	0.231056	0.341674	-0.798754	1.28585	HSPA1A
negative regulation of cardiac neural crest cell migration involved in outflow tract morphogenesis	1/78	0.199923	0.294319	0.231056	0.341674	-0.722351	1.16286	SERPINE1
negative regulation of fibroblast chemotaxis	1/79	0.202212	0.296369	0.233617	0.343539	-0.749736	1.19841	SERPINE1
negative regulation of muscle cell chemotaxis toward tendon cell	1/79	0.202212	0.296369	0.233617	0.343539	-0.748024	1.19567	SERPINE1
positive regulation of inflammatory response	1/79	0.202212	0.296369	0.233617	0.343539	-0.715974	1.14444	SERPINE1
basement membrane disassembly	1/79	0.202212	0.296369	0.233617	0.343539	-0.59859	0.956807	TIMP2
negative regulation of chemokine activity	1/80	0.204495	0.298062	0.236169	0.34499	-0.778117	1.23504	SERPINE1
negative regulation of cell chemotaxis to fibroblast growth factor	1/80	0.204495	0.298062	0.236169	0.34499	-0.753856	1.19653	SERPINE1
negative regulation of endothelial cell chemotaxis to vascular endothelial growth factor	1/80	0.204495	0.298062	0.236169	0.34499	-0.738912	1.17281	SERPINE1
negative regulation of transcription from RNA polymerase II promoter in response to hypoxia	1/80	0.204495	0.298062	0.236169	0.34499	-0.667158	1.05892	HSPA1A
detection of lipopolysaccharide	1/80	0.204495	0.298062	0.236169	0.34499	-0.626936	0.99508	JUNB
regulation of mRNA export from nucleus in response to heat stress	1/81	0.206771	0.300057	0.238714	0.34679	-0.783678	1.23519	HSPA1A
regulation of lipid catabolic process	1/81	0.206771	0.300057	0.238714	0.34679	-0.718867	1.13304	RARRES2
negative regulation of leukocyte migration	1/81	0.206771	0.300057	0.238714	0.34679	-0.714665	1.12641	SERPINE1
negative regulation of cyclin-dependent protein serine/threonine kinase activity	1/81	0.206771	0.300057	0.238714	0.34679	-0.669477	1.05519	SERTAD1
negative regulation of trophoblast cell migration	1/82	0.209041	0.303018	0.241249	0.35009	-0.752559	1.17792	SERPINE1
actin filament reorganization	1/84	0.213562	0.309232	0.246296	0.356631	-0.696109	1.07467	GSN
negative regulation of fibroblast migration	1/85	0.215813	0.312149	0.248808	0.359873	-0.792105	1.21457	SERPINE1
negative regulation of smooth muscle cell migration	1/86	0.218057	0.315051	0.251311	0.363096	-0.828419	1.26168	SERPINE1
negative regulation of substrate-dependent cell migration, cell attachment to substrate	1/87	0.220295	0.317937	0.253806	0.3663	-0.888819	1.34459	SERPINE1
response to lipopolysaccharide	1/89	0.224753	0.323664	0.258771	0.372653	-0.716915	1.07018	JUNB
positive regulation of transcription from RNA polymerase II promoter in response to hypoxia	1/89	0.224753	0.323664	0.258771	0.372653	-0.691625	1.03243	DLX5
phagocytosis, engulfment	1/90	0.226972	0.326504	0.261242	0.375801	-0.730243	1.0829	GSN
negative regulation of neuron migration	1/92	0.231392	0.331779	0.266159	0.381629	-0.896608	1.31231	SERPINE1
positive regulation of cyclin-dependent protein serine/threonine kinase activity	1/92	0.231392	0.331779	0.266159	0.381629	-0.830224	1.21515	SERTAD1
DNA damage response, signal transduction by p53 class mediator resulting in cell cycle arrest	1/92	0.231392	0.331779	0.266159	0.381629	-0.792582	1.16006	AURKA
protein phosphorylation involved in mitotic spindle assembly	2/323	0.234747	0.336226	0.292504	0.415762	-2.04491	2.96357	MYBL2;AURKA
negative regulation of apoptotic process in bone marrow	2/325	0.236856	0.336693	0.294969	0.415762	-2.20517	3.17611	ANGPT4;HSPA1A
negative regulation of epithelial cell apoptotic process	2/325	0.236856	0.336693	0.294969	0.415762	-2.20082	3.16985	ANGPT4;HSPA1A
negative regulation of fat cell apoptotic process	2/325	0.236856	0.336693	0.294969	0.415762	-2.19946	3.16788	ANGPT4;HSPA1A
negative regulation of apoptotic process involved in development	2/325	0.236856	0.336693	0.294969	0.415762	-2.19651	3.16364	ANGPT4;HSPA1A
negative regulation of myofibroblast cell apoptotic process	2/325	0.236856	0.336693	0.294969	0.415762	-2.19341	3.15917	ANGPT4;HSPA1A
negative regulation of compound eye retinal cell apoptotic process	2/325	0.236856	0.336693	0.294969	0.415762	-2.18987	3.15407	ANGPT4;HSPA1A
canonical Wnt signaling pathway involved in positive regulation of endothelial cell migration	1/94	0.235787	0.336693	0.271044	0.388212	-0.785693	1.13519	ANGPT4
negative regulation of muscle cell apoptotic process	2/326	0.237911	0.337196	0.296201	0.416572	-2.19505	3.15178	ANGPT4;HSPA1A
negative regulation of fibroblast apoptotic process	2/326	0.237911	0.337196	0.296201	0.416572	-2.17997	3.13013	ANGPT4;HSPA1A
negative regulation of epithelial cell migration	1/95	0.237976	0.337196	0.273474	0.391269	-0.851863	1.22292	SERPINE1
negative regulation of myeloid cell apoptotic process	2/327	0.238966	0.337876	0.297433	0.416974	-2.22279	3.18177	ANGPT4;HSPA1A
negative regulation of mesenchymal cell apoptotic process	2/327	0.238966	0.337876	0.297433	0.416974	-2.2146	3.17005	ANGPT4;HSPA1A
negative regulation of glial cell apoptotic process	2/330	0.242134	0.341623	0.301127	0.420813	-2.23011	3.16289	ANGPT4;HSPA1A
negative regulation of execution phase of apoptosis	2/330	0.242134	0.341623	0.301127	0.420813	-2.20601	3.12871	ANGPT4;HSPA1A
negative regulation of leukocyte apoptotic process	2/331	0.24319	0.342747	0.302357	0.422087	-2.2288	3.15133	ANGPT4;HSPA1A
negative regulation of anoikis	2/336	0.248474	0.349822	0.308507	0.42886	-2.23358	3.11007	ANGPT4;HSPA1A
positive regulation of tyrosine phosphorylation of STAT protein	1/100	0.248825	0.349943	0.285509	0.408046	-0.856532	1.19144	ANGPT4
negative regulation of apoptotic signaling pathway	2/338	0.25059	0.352051	0.310964	0.431369	-2.21275	3.06231	ANGPT4;HSPA1A
negative regulation of direction of cell growth	1/103	0.255262	0.357096	0.292636	0.415762	-0.863953	1.1797	HSPA1A
negative regulation of pseudohyphal growth	1/103	0.255262	0.357096	0.292636	0.415762	-0.858855	1.17274	HSPA1A
skeletal system development	1/103	0.255262	0.357096	0.292636	0.415762	-0.773875	1.0567	DLX5
mitochondrial translational elongation	1/103	0.255262	0.357096	0.292636	0.415762	-0.772099	1.05428	EEF1D
negative regulation of chondrocyte hypertrophy	1/104	0.257395	0.35932	0.294996	0.415762	-0.888851	1.2063	HSPA1A
negative regulation of unidimensional cell growth	1/104	0.257395	0.35932	0.294996	0.415762	-0.886942	1.20371	HSPA1A
negative regulation of cysteine-type endopeptidase activity involved in apoptotic process	2/346	0.259057	0.361258	0.320777	0.441278	-2.23526	3.01919	ANGPT4;HSPA1A
negative regulation of root hair elongation	1/105	0.259523	0.361527	0.297349	0.416974	-0.875808	1.18139	HSPA1A
positive regulation of JUN kinase activity	1/106	0.261644	0.364099	0.299693	0.419698	-0.812667	1.0896	GADD45B
muscle filament sliding	1/108	0.265869	0.369589	0.30436	0.424435	-0.858199	1.1369	TNNC1
N-terminal protein amino acid propionylation	2/355	0.268589	0.371417	0.331782	0.445777	-2.10389	2.76572	LGALS1;GPC3
CAAX-box protein modification	2/355	0.268589	0.371417	0.331782	0.445777	-2.10112	2.76208	LGALS1;GPC3
C-terminal protein amino acid modification	2/355	0.268589	0.371417	0.331782	0.445777	-2.09878	2.759	LGALS1;GPC3
positive regulation of protein tyrosine kinase activity	1/109	0.267973	0.371417	0.306682	0.426772	-0.919677	1.21109	ANGPT4
cellular response to tumor necrosis factor	1/109	0.267973	0.371417	0.306682	0.426772	-0.86036	1.13298	ZFP36
skeletal system morphogenesis	1/110	0.270071	0.373076	0.308997	0.42909	-0.840192	1.09987	DLX5
negative regulation of sprouting of injured axon	1/111	0.272162	0.375573	0.311303	0.431387	-0.904322	1.17685	HSPA1A
embryonic skeletal system development	1/112	0.274248	0.378057	0.313603	0.434118	-0.813845	1.05289	DLX5
negative regulation of cell growth involved in cardiac muscle cell development	1/113	0.276328	0.379736	0.315895	0.435921	-0.929418	1.19539	HSPA1A
induction by virus of host protein phosphorylation	1/113	0.276328	0.379736	0.315895	0.435921	-0.820581	1.0554	RARRES2
positive regulation of inhibitory G-protein coupled receptor phosphorylation	1/113	0.276328	0.379736	0.315895	0.435921	-0.818206	1.05235	RARRES2
positive regulation of activation of Janus kinase activity	1/114	0.278403	0.382189	0.318179	0.438616	-0.952238	1.21761	ANGPT4
TNFSF11-mediated signaling pathway	1/115	0.280471	0.384629	0.320456	0.441278	-0.818324	1.04032	TNFRSF12A
post-translational protein acetylation	2/368	0.28236	0.386818	0.347599	0.452289	-2.11725	2.67742	LGALS1;GPC3
mRNA export from nucleus	1/117	0.28459	0.38947	0.324987	0.445777	-0.887077	1.11479	ZFP36
canonical Wnt signaling pathway involved in negative regulation of apoptotic process	2/371	0.285536	0.390099	0.351233	0.454335	-2.34023	2.93321	ANGPT4;HSPA1A
negative regulation of collateral sprouting	1/120	0.290726	0.390099	0.331729	0.445777	-0.888825	1.09803	HSPA1A
bone development	1/118	0.286641	0.390099	0.327242	0.445777	-0.842073	1.05219	DLX5
regulation of mesenchymal cell proliferation	1/121	0.292759	0.390099	0.333962	0.445777	-0.853892	1.04893	JUNB
regulation of mammary stem cell proliferation	1/121	0.292759	0.390099	0.333962	0.445777	-0.852495	1.04721	JUNB
regulation of cell proliferation involved in compound eye morphogenesis	1/122	0.294787	0.390099	0.336187	0.445777	-0.851837	1.04052	JUNB
regulation of sebum secreting cell proliferation	1/121	0.292759	0.390099	0.333962	0.445777	-0.846763	1.04017	JUNB
regulation of hair follicle cell proliferation	1/121	0.292759	0.390099	0.333962	0.445777	-0.845404	1.0385	JUNB
regulation of germ cell proliferation	1/121	0.292759	0.390099	0.333962	0.445777	-0.842783	1.03528	JUNB
cartilage development	1/121	0.292759	0.390099	0.333962	0.445777	-0.842708	1.03519	DLX5
regulation of fibroblast proliferation	1/122	0.294787	0.390099	0.336187	0.445777	-0.844779	1.0319	JUNB
regulation of cell proliferation involved in tissue homeostasis	1/122	0.294787	0.390099	0.336187	0.445777	-0.844679	1.03178	JUNB
regulation of cell proliferation involved in kidney development	1/121	0.292759	0.390099	0.333962	0.445777	-0.839202	1.03088	JUNB
regulation of cell proliferation in bone marrow	1/121	0.292759	0.390099	0.333962	0.445777	-0.836498	1.02756	JUNB
regulation of cell proliferation involved in imaginal disc-derived wing morphogenesis	1/122	0.294787	0.390099	0.336187	0.445777	-0.840784	1.02702	JUNB
regulation of cell proliferation involved in heart morphogenesis	1/122	0.294787	0.390099	0.336187	0.445777	-0.840341	1.02648	JUNB
regulation of epithelial cell proliferation	1/122	0.294787	0.390099	0.336187	0.445777	-0.840277	1.0264	JUNB
regulation of cell proliferation	1/121	0.292759	0.390099	0.333962	0.445777	-0.834773	1.02544	JUNB
regulation of chorionic trophoblast cell proliferation	1/122	0.294787	0.390099	0.336187	0.445777	-0.839105	1.02497	JUNB
regulation of hemocyte proliferation	1/121	0.292759	0.390099	0.333962	0.445777	-0.832318	1.02242	JUNB
regulation of fat cell proliferation	1/121	0.292759	0.390099	0.333962	0.445777	-0.829148	1.01853	JUNB
regulation of glial cell proliferation	1/121	0.292759	0.390099	0.333962	0.445777	-0.827943	1.01705	JUNB
non-photoreactive DNA repair	1/120	0.290726	0.390099	0.331729	0.445777	-0.823051	1.01678	RAD54L
regulation of synoviocyte proliferation	1/121	0.292759	0.390099	0.333962	0.445777	-0.825069	1.01352	JUNB
DNA 3' dephosphorylation involved in DNA repair	1/120	0.290726	0.390099	0.331729	0.445777	-0.820241	1.01331	RAD54L
regulation of leukocyte proliferation	1/121	0.292759	0.390099	0.333962	0.445777	-0.82348	1.01157	JUNB
non-recombinational repair	1/120	0.290726	0.390099	0.331729	0.445777	-0.818044	1.01059	RAD54L
regulation of skeletal muscle cell proliferation	1/121	0.292759	0.390099	0.333962	0.445777	-0.820633	1.00807	JUNB
nucleotide phosphorylation involved in DNA repair	1/120	0.290726	0.390099	0.331729	0.445777	-0.813566	1.00506	RAD54L
positive regulation of histone phosphorylation	1/120	0.290726	0.390099	0.331729	0.445777	-0.811027	1.00192	RARRES2
pyrimidine dimer repair	1/120	0.290726	0.390099	0.331729	0.445777	-0.809021	0.999445	RAD54L
DNA replication proofreading	1/121	0.292759	0.390099	0.333962	0.445777	-0.812327	0.997866	RAD54L
positive regulation of phosphorylation of RNA polymerase II C-terminal domain	1/122	0.294787	0.390099	0.336187	0.445777	-0.80567	0.984128	RARRES2
regulation of cardiac muscle cell proliferation	1/123	0.296809	0.391208	0.338405	0.446925	-0.851234	1.03396	JUNB
regulation of myoblast proliferation	1/123	0.296809	0.391208	0.338405	0.446925	-0.845984	1.02759	JUNB
regulation of neural precursor cell proliferation	1/123	0.296809	0.391208	0.338405	0.446925	-0.838586	1.0186	JUNB
mitochondrial DNA repair	1/123	0.296809	0.391208	0.338405	0.446925	-0.782538	0.950522	RAD54L
regulation of osteoblast proliferation	1/124	0.298826	0.392692	0.340616	0.4485	-0.868786	1.0494	JUNB
regulation of cell proliferation involved in kidney morphogenesis	1/124	0.298826	0.392692	0.340616	0.4485	-0.843076	1.01835	JUNB
single strand break repair	1/124	0.298826	0.392692	0.340616	0.4485	-0.791539	0.956095	RAD54L
regulation of stem cell proliferation	1/125	0.300837	0.394159	0.34282	0.450057	-0.874095	1.04995	JUNB
mRNA export from nucleus in response to heat stress	1/125	0.300837	0.394159	0.34282	0.450057	-0.861102	1.03435	HSPA1A
regulation of signal transduction by p53 class mediator	1/125	0.300837	0.394159	0.34282	0.450057	-0.851033	1.02225	AURKA
negative regulation of cell migration	1/126	0.302842	0.396001	0.345016	0.452043	-0.971332	1.1603	SERPINE1
regulation of growth plate cartilage chondrocyte proliferation	1/126	0.302842	0.396001	0.345016	0.452043	-0.852147	1.01793	JUNB
positive regulation of NF-kappaB transcription factor activity by ER overload response	1/127	0.304841	0.396264	0.347205	0.452222	-0.921383	1.09457	HSPA1A
regulation of cell proliferation involved in embryonic placenta development	1/127	0.304841	0.396264	0.347205	0.452222	-0.859519	1.02108	JUNB
regulation of trophectodermal cell proliferation	1/127	0.304841	0.396264	0.347205	0.452222	-0.856997	1.01808	JUNB
regulation of intrinsic apoptotic signaling pathway by p53 class mediator	1/127	0.304841	0.396264	0.347205	0.452222	-0.850353	1.01019	AURKA
regulation of smooth muscle cell proliferation	1/127	0.304841	0.396264	0.347205	0.452222	-0.846203	1.00526	JUNB
negative regulation of axon extension	1/127	0.304841	0.396264	0.347205	0.452222	-0.830194	0.986241	HSPA1A
regulation of transcription from RNA polymerase II promoter in response to hypoxia	1/128	0.306835	0.396904	0.349387	0.45239	-0.937583	1.1077	ANGPT4
negative regulation of signal transduction by p53 class mediator	1/128	0.306835	0.396904	0.349387	0.45239	-0.848235	1.00214	AURKA
positive regulation of protein autophosphorylation	1/128	0.306835	0.396904	0.349387	0.45239	-0.83321	0.984392	RARRES2
postreplication repair	1/128	0.306835	0.396904	0.349387	0.45239	-0.80798	0.954584	RAD54L
DNA dealkylation involved in DNA repair	1/128	0.306835	0.396904	0.349387	0.45239	-0.785867	0.928459	RAD54L
G2/M transition of mitotic cell cycle	1/130	0.310806	0.401648	0.35373	0.457118	-0.836696	0.977752	AURKA
positive regulation of peptidyl-threonine phosphorylation	1/131	0.312783	0.403808	0.355891	0.459461	-0.85193	0.990152	RARRES2
negative regulation of cell proliferation	2/399	0.315105	0.405223	0.384827	0.483409	-2.3059	2.66297	JUNB;HSPA1A
negative regulation of neuron apoptotic process	2/399	0.315105	0.405223	0.384827	0.483409	-2.19034	2.52951	ANGPT4;HSPA1A
DNA ligation involved in DNA repair	1/132	0.314755	0.405223	0.358045	0.46134	-0.864105	0.998873	RAD54L
recombinational repair	1/132	0.314755	0.405223	0.358045	0.46134	-0.82153	0.949657	RAD54L
regulation of DNA damage response, signal transduction by p53 class mediator	1/134	0.318681	0.409025	0.362331	0.465955	-0.887722	1.01517	AURKA
positive regulation of signal transduction by p53 class mediator	1/134	0.318681	0.409025	0.362331	0.465955	-0.859929	0.983385	AURKA
negative regulation of dendrite extension	1/137	0.324529	0.414519	0.368708	0.471861	-0.962739	1.08345	HSPA1A
male germline ring canal formation	1/137	0.324529	0.414519	0.368708	0.471861	-0.860324	0.968192	SHCBP1L
male germ-line stem cell asymmetric division	1/137	0.324529	0.414519	0.368708	0.471861	-0.857814	0.965368	SHCBP1L
male germ-line cyst encapsulation	1/137	0.324529	0.414519	0.368708	0.471861	-0.855603	0.962879	SHCBP1L
testicular fusome organization	1/137	0.324529	0.414519	0.368708	0.471861	-0.853391	0.960389	SHCBP1L
spermatogenesis	1/138	0.326467	0.416191	0.37082	0.473647	-0.865121	0.968439	SHCBP1L
nucleotide-excision repair	1/138	0.326467	0.416191	0.37082	0.473647	-0.792567	0.887219	RAD54L
receptor-mediated endocytosis of virus by host cell	1/139	0.3284	0.417849	0.372925	0.475416	-0.887552	0.988309	ASGR1
base-excision repair	1/139	0.3284	0.417849	0.372925	0.475416	-0.827316	0.921235	RAD54L
mismatch repair	1/140	0.330328	0.419897	0.375023	0.477631	-0.851316	0.942977	RAD54L
protein stabilization	1/141	0.33225	0.421935	0.377114	0.479832	-0.867141	0.955475	HSPA1A
receptor-mediated endocytosis involved in cholesterol transport	1/143	0.336077	0.423945	0.381276	0.48188	-0.935399	1.01997	ASGR1
cellulose microfibril organization	1/143	0.336077	0.423945	0.381276	0.48188	-0.872244	0.951106	SERPINE1
extracellular matrix organization involved in endocardium development	1/143	0.336077	0.423945	0.381276	0.48188	-0.86989	0.94854	SERPINE1
biofilm matrix organization	1/143	0.336077	0.423945	0.381276	0.48188	-0.867756	0.946213	SERPINE1
extracellular matrix organization	1/143	0.336077	0.423945	0.381276	0.48188	-0.865813	0.944094	SERPINE1
extracellular matrix organization in marginal zone involved in cerebral cortex radial glia guided migration	1/143	0.336077	0.423945	0.381276	0.48188	-0.863346	0.941404	SERPINE1
DNA synthesis involved in DNA repair	1/142	0.334166	0.423945	0.379199	0.48188	-0.850479	0.932224	RAD54L
fibronectin fibril organization	1/144	0.337983	0.425537	0.383347	0.483409	-0.879787	0.954357	SERPINE1
basement membrane organization	1/144	0.337983	0.425537	0.383347	0.483409	-0.875161	0.949339	SERPINE1
protein cis-autophosphorylation	1/145	0.339884	0.426306	0.385411	0.483409	-1.02775	1.1091	AURKA
peptidyl-histidine autophosphorylation	1/145	0.339884	0.426306	0.385411	0.483409	-1.02535	1.10651	AURKA
peptidyl-aspartic acid autophosphorylation	1/145	0.339884	0.426306	0.385411	0.483409	-1.02295	1.10392	AURKA
protein trans-autophosphorylation	1/145	0.339884	0.426306	0.385411	0.483409	-1.02065	1.10144	AURKA
gene expression involved in extracellular matrix organization	1/146	0.341779	0.428276	0.387468	0.485529	-0.868487	0.932401	SERPINE1
interstrand cross-link repair	1/147	0.343668	0.430236	0.389518	0.487636	-0.924034	0.986941	RAD54L
post-translational protein modification	2/429	0.34651	0.432898	0.420026	0.508493	-2.10815	2.23431	LGALS1;GPC3
positive regulation of fibroblast chemotaxis	1/149	0.347432	0.432898	0.393599	0.490885	-0.958708	1.01353	RARRES2
positive regulation of cell chemotaxis to fibroblast growth factor	1/149	0.347432	0.432898	0.393599	0.490885	-0.956439	1.01113	RARRES2
positive regulation of endothelial cell chemotaxis to vascular endothelial growth factor	1/149	0.347432	0.432898	0.393599	0.490885	-0.954068	1.00863	RARRES2
extracellular matrix assembly	1/149	0.347432	0.432898	0.393599	0.490885	-0.873061	0.922988	SERPINE1
clathrin-dependent endocytosis	1/150	0.349306	0.434823	0.39563	0.492952	-0.87324	0.918481	ASGR1
regulation of transcription from RNA polymerase II promoter	3/736	0.350213	0.435224	0.44585	0.53619	-2.75034	2.88569	ARID5A;MYBL2;JUNB
ephrin receptor signaling pathway	1/151	0.351174	0.435224	0.397653	0.493515	-0.921543	0.96437	EPHB6
regulation of apoptotic process	1/153	0.354895	0.435224	0.401681	0.493515	-0.923949	0.957148	LGALS1
regulation of epithelial cell apoptotic process	1/153	0.354895	0.435224	0.401681	0.493515	-0.921845	0.954969	LGALS1
regulation of fat cell apoptotic process	1/153	0.354895	0.435224	0.401681	0.493515	-0.919723	0.95277	LGALS1
regulation of leukocyte apoptotic process	1/153	0.354895	0.435224	0.401681	0.493515	-0.917179	0.950135	LGALS1
positive regulation of protein phosphorylation	1/151	0.351174	0.435224	0.397653	0.493515	-0.907623	0.949803	RARRES2
regulation of apoptotic process involved in development	1/153	0.354895	0.435224	0.401681	0.493515	-0.914443	0.9473	LGALS1
regulation of myeloid cell apoptotic process	1/153	0.354895	0.435224	0.401681	0.493515	-0.912962	0.945767	LGALS1
regulation of glial cell apoptotic process	1/153	0.354895	0.435224	0.401681	0.493515	-0.91099	0.943723	LGALS1
regulation of myofibroblast cell apoptotic process	1/153	0.354895	0.435224	0.401681	0.493515	-0.906978	0.939567	LGALS1
regulation of mesenchymal cell apoptotic process	1/153	0.354895	0.435224	0.401681	0.493515	-0.906178	0.938739	LGALS1
regulation of apoptotic process in bone marrow	1/153	0.354895	0.435224	0.401681	0.493515	-0.903632	0.936101	LGALS1
modulation of apoptotic process in other organism	1/153	0.354895	0.435224	0.401681	0.493515	-0.90064	0.933002	LGALS1
regulation of muscle cell apoptotic process	1/153	0.354895	0.435224	0.401681	0.493515	-0.898785	0.931081	LGALS1
regulation of compound eye retinal cell apoptotic process	1/153	0.354895	0.435224	0.401681	0.493515	-0.897331	0.929574	LGALS1
regulation of execution phase of apoptosis	1/154	0.356748	0.435476	0.403685	0.493683	-0.919497	0.947749	LGALS1
collagen fibril organization	1/154	0.356748	0.435476	0.403685	0.493683	-0.91491	0.943021	SERPINE1
regulation of apoptosis involved in tissue homeostasis	1/154	0.356748	0.435476	0.403685	0.493683	-0.91208	0.940104	LGALS1
regulation of fibroblast apoptotic process	1/154	0.356748	0.435476	0.403685	0.493683	-0.9097	0.937651	LGALS1
regulation of anoikis	1/154	0.356748	0.435476	0.403685	0.493683	-0.902374	0.9301	LGALS1
negative regulation of cell growth	1/155	0.358596	0.436522	0.405683	0.494753	-0.93413	0.958007	HSPA1A
cytoskeletal rearrangement involved in phagocytosis, engulfment	1/155	0.358596	0.436522	0.405683	0.494753	-0.893738	0.916582	GSN
positive regulation of pathway-restricted SMAD protein phosphorylation	1/155	0.358596	0.436522	0.405683	0.494753	-0.865975	0.888109	RARRES2
positive regulation of cell proliferation	2/442	0.359988	0.437814	0.434982	0.524198	-2.12744	2.17357	SERTAD1;JUNB
positive regulation of wound healing, spreading of epidermal cells	1/156	0.360438	0.437959	0.407673	0.496723	-0.970643	0.990479	GSN
UV-damage excision repair	1/158	0.364107	0.44201	0.411636	0.501089	-0.842857	0.851545	RAD54L
regulation of apoptosis by sphingosine-1-phosphate signaling pathway	1/159	0.365934	0.44382	0.413607	0.503025	-0.909748	0.914573	LGALS1
positive regulation of peptidyl-serine phosphorylation	1/160	0.367755	0.445213	0.415572	0.504487	-0.952336	0.952658	RARRES2
viral DNA repair	1/160	0.367755	0.445213	0.415572	0.504487	-0.871047	0.871342	RAD54L
regulation of cysteine-type endopeptidase activity involved in apoptotic process	1/161	0.369572	0.447002	0.41753	0.506399	-0.946831	0.942486	LGALS1
defense response to Gram-negative bacterium	1/162	0.371383	0.448783	0.419482	0.5083	-0.93105	0.922225	SERPINE1
receptor internalization	1/164	0.37499	0.452315	0.423367	0.511601	-1.00727	0.987986	ASGR1
double-strand break repair	1/164	0.37499	0.452315	0.423367	0.511601	-0.867509	0.850901	RAD54L
fibroblast growth factor receptor signaling pathway	1/166	0.378577	0.456225	0.427227	0.515794	-1.02627	0.996849	ZFP36
regulation of apoptotic signaling pathway	1/167	0.380363	0.45796	0.429147	0.517639	-0.963306	0.931159	LGALS1
protein homotetramerization	1/173	0.390973	0.470306	0.440538	0.53041	-0.998932	0.938114	GPX3
positive regulation of protein kinase activity	1/176	0.396211	0.476173	0.446149	0.53619	-0.970287	0.898301	RARRES2
peptidyl-tyrosine autophosphorylation	1/178	0.399678	0.479904	0.44986	0.540158	-1.12112	1.02817	AURKA
positive regulation of transcription from RNA polymerase I promoter	2/482	0.40081	0.480552	0.479721	0.565737	-2.10182	1.92163	DLX5;RASL11A
phenylethylamine metabolic process involved in synaptic transmission	1/180	0.403126	0.480552	0.453546	0.541144	-0.933848	0.848407	PNOC
spontaneous synaptic transmission	1/180	0.403126	0.480552	0.453546	0.541144	-0.931539	0.84631	PNOC
synaptic transmission, noradrenergic	1/180	0.403126	0.480552	0.453546	0.541144	-0.929149	0.844139	PNOC
synaptic transmission, serotonergic	1/180	0.403126	0.480552	0.453546	0.541144	-0.92764	0.842768	PNOC
excitatory chemical synaptic transmission	1/180	0.403126	0.480552	0.453546	0.541144	-0.924507	0.839921	PNOC
chemical synaptic transmission	1/180	0.403126	0.480552	0.453546	0.541144	-0.922501	0.838099	PNOC
inhibitory chemical synaptic transmission	1/180	0.403126	0.480552	0.453546	0.541144	-0.920275	0.836076	PNOC
peptidyl-threonine autophosphorylation	1/181	0.404842	0.482163	0.45538	0.542842	-1.05743	0.956189	AURKA
regulation of neuron apoptotic process	1/182	0.406554	0.482897	0.457208	0.543551	-1.00966	0.908738	LGALS1
synaptic transmission, GABAergic	1/182	0.406554	0.482897	0.457208	0.543551	-0.932716	0.839481	PNOC
synaptic transmission, glutamatergic	1/182	0.406554	0.482897	0.457208	0.543551	-0.924305	0.83191	PNOC
neuron-neuron synaptic transmission	1/184	0.409963	0.486072	0.460846	0.546892	-0.922531	0.822611	PNOC
synaptic transmission, glycinergic	1/184	0.409963	0.486072	0.460846	0.546892	-0.908644	0.810228	PNOC
chemical synaptic transmission, postsynaptic	1/185	0.41166	0.487647	0.462656	0.548548	-0.93788	0.832422	PNOC
positive regulation of synapse maturation by synaptic transmission	1/188	0.416723	0.492762	0.468051	0.553951	-0.97761	0.855735	PNOC
synaptic transmission, dopaminergic	1/188	0.416723	0.492762	0.468051	0.553951	-0.948783	0.830502	PNOC
positive regulation of NF-kappaB transcription factor activity	1/189	0.418401	0.494304	0.469837	0.555568	-0.994019	0.866104	HSPA1A
neuromuscular synaptic transmission	1/193	0.425066	0.50173	0.476924	0.563444	-0.959237	0.820637	PNOC
positive regulation of MAPK cascade	1/194	0.426721	0.503233	0.478682	0.565015	-0.964616	0.821492	RARRES2
receptor-mediated endocytosis	1/195	0.42837	0.504729	0.480433	0.566072	-1.04507	0.885979	ASGR1
synaptic transmission, cholinergic	1/200	0.43655	0.513908	0.489105	0.575776	-1.03614	0.85881	PNOC
anaphase-promoting complex-dependent catabolic process	1/201	0.438172	0.515359	0.490822	0.577284	-1.01476	0.837327	AURKA
chronic inflammatory response	1/211	0.454142	0.532721	0.507688	0.595531	-1.10784	0.874466	ACKR1
inflammatory response to wounding	1/211	0.454142	0.532721	0.507688	0.595531	-1.10547	0.872594	ACKR1
inflammatory response	1/211	0.454142	0.532721	0.507688	0.595531	-1.10343	0.870989	ACKR1
acute inflammatory response	1/212	0.455715	0.534091	0.509344	0.596944	-1.11438	0.87578	ACKR1
MAPK cascade involved in innate immune response	1/232	0.486242	0.567855	0.541348	0.63221	-1.23655	0.891611	ZFP36
MAPK cascade involved in osmosensory signaling pathway	1/232	0.486242	0.567855	0.541348	0.63221	-1.2347	0.89028	ZFP36
ERK5 cascade	1/232	0.486242	0.567855	0.541348	0.63221	-1.2325	0.888691	ZFP36
MAPK cascade	1/232	0.486242	0.567855	0.541348	0.63221	-1.22992	0.886833	ZFP36
MAPK cascade involved in axon regeneration	1/237	0.493607	0.575948	0.549024	0.640609	-1.24822	0.881266	ZFP36
peptidyl-serine autophosphorylation	1/240	0.497976	0.580533	0.55357	0.645343	-1.27042	0.885739	AURKA
nervous system development	1/244	0.503744	0.585708	0.559561	0.650607	-1.16022	0.795544	DLX5
ganglion development	1/244	0.503744	0.585708	0.559561	0.650607	-1.15813	0.794114	DLX5
stomatogastric nervous system development	1/244	0.503744	0.585708	0.559561	0.650607	-1.15593	0.792605	DLX5
ERK1 and ERK2 cascade	1/245	0.505176	0.586341	0.561047	0.651188	-1.3031	0.88982	ZFP36
autonomic nervous system development	1/245	0.505176	0.586341	0.561047	0.651188	-1.16405	0.794868	DLX5
stress-activated MAPK cascade	1/250	0.512275	0.590456	0.568401	0.654065	-1.30799	0.874907	ZFP36
negative regulation of filamentous growth of a population of unicellular organisms in response to starvation by transcription from RNA polymerase II promoter	1/258	0.523424	0.590456	0.579918	0.654065	-1.24106	0.803413	MAFF
positive regulation of ethanol catabolic process by transcription from RNA polymerase II promoter	1/258	0.523424	0.590456	0.579918	0.654065	-1.23689	0.800719	MAFF
negative regulation of pseudohyphal growth by transcription from RNA polymerase II promoter	1/258	0.523424	0.590456	0.579918	0.654065	-1.23658	0.800517	MAFF
telomeric repeat-containing RNA transcription from RNA pol II promoter	1/258	0.523424	0.590456	0.579918	0.654065	-1.23237	0.797791	MAFF
positive regulation of arginine biosynthetic process by transcription from RNA polymerase II promoter	1/258	0.523424	0.590456	0.579918	0.654065	-1.23194	0.79751	MAFF
positive regulation of mating type switching by transcription from RNA polymerase II promoter	1/258	0.523424	0.590456	0.579918	0.654065	-1.23064	0.796668	MAFF
positive regulation of pseudohyphal growth by transcription from RNA polymerase II promoter	1/258	0.523424	0.590456	0.579918	0.654065	-1.22713	0.794396	MAFF
negative regulation of mating type switching by transcription from RNA polymerase II promoter	1/258	0.523424	0.590456	0.579918	0.654065	-1.22462	0.792773	MAFF
promoter clearance from RNA polymerase II promoter	1/258	0.523424	0.590456	0.579918	0.654065	-1.22244	0.791362	MAFF
peripheral nervous system development	1/255	0.519273	0.590456	0.575634	0.654065	-1.20582	0.790207	DLX5
regulation of transport by transcription from RNA polymerase II promoter	1/258	0.523424	0.590456	0.579918	0.654065	-1.21989	0.789712	MAFF
negative regulation of cellular amino acid biosynthetic process by transcription from RNA polymerase II promoter	1/258	0.523424	0.590456	0.579918	0.654065	-1.21876	0.788977	MAFF
negative regulation of cellular hyperosmotic salinity response by transcription from RNA polymerase II promoter	1/258	0.523424	0.590456	0.579918	0.654065	-1.21344	0.785536	MAFF
positive regulation of peroxisome organization by transcription from RNA polymerase II promoter	1/258	0.523424	0.590456	0.579918	0.654065	-1.2125	0.784931	MAFF
positive regulation of pyrimidine-containing compound salvage by transcription from RNA polymerase II promoter	1/258	0.523424	0.590456	0.579918	0.654065	-1.21058	0.783686	MAFF
regulation of phenotypic switching by transcription from RNA polymerase II promoter	1/259	0.5248	0.590456	0.581336	0.654065	-1.21545	0.783648	MAFF
negative regulation of invasive growth in response to glucose limitation by transcription from RNA polymerase II promoter	1/258	0.523424	0.590456	0.579918	0.654065	-1.20717	0.78148	MAFF
positive regulation of phospholipid biosynthetic process by transcription from RNA polymerase II promoter	1/259	0.5248	0.590456	0.581336	0.654065	-1.21154	0.781124	MAFF
regulation of pyrimidine nucleotide biosynthetic process by transcription from RNA polymerase II promoter	1/258	0.523424	0.590456	0.579918	0.654065	-1.20619	0.780843	MAFF
negative regulation of arginine catabolic process by transcription from RNA polymerase II promoter	1/259	0.5248	0.590456	0.581336	0.654065	-1.20966	0.779913	MAFF
positive regulation of flocculation via cell wall protein-carbohydrate interaction by transcription from RNA polymerase II promoter	1/258	0.523424	0.590456	0.579918	0.654065	-1.20401	0.779433	MAFF
negative regulation of phosphatidylserine biosynthetic process by transcription from RNA polymerase II promoter	1/258	0.523424	0.590456	0.579918	0.654065	-1.20197	0.778111	MAFF
positive regulation of cellular alcohol catabolic process by transcription from RNA polymerase II promoter	1/258	0.523424	0.590456	0.579918	0.654065	-1.19726	0.77506	MAFF
negative regulation of cellular response to alkaline pH by transcription from RNA polymerase II promoter	1/258	0.523424	0.590456	0.579918	0.654065	-1.19609	0.774306	MAFF
regulation of thiamine biosynthetic process by transcription from RNA polymerase II promoter	1/258	0.523424	0.590456	0.579918	0.654065	-1.19456	0.773315	MAFF
regulation of fungal-type cell wall biogenesis by transcription from RNA polymerase II promoter	1/258	0.523424	0.590456	0.579918	0.654065	-1.19228	0.771841	MAFF
positive regulation of sulfate assimilation by transcription from RNA polymerase II promoter	1/258	0.523424	0.590456	0.579918	0.654065	-1.18831	0.769267	MAFF
snoRNA transcription from an RNA polymerase II promoter	1/258	0.523424	0.590456	0.579918	0.654065	-1.18806	0.769106	MAFF
positive regulation of filamentous growth of a population of unicellular organisms in response to starvation by transcription from RNA polymerase II promoter	1/258	0.523424	0.590456	0.579918	0.654065	-1.18595	0.767741	MAFF
negative regulation of phosphatidylcholine biosynthetic process by transcription from RNA polymerase II promoter	1/258	0.523424	0.590456	0.579918	0.654065	-1.18239	0.765435	MAFF
regulation of meiotic nuclear division by transcription from RNA polymerase II promoter	1/258	0.523424	0.590456	0.579918	0.654065	-1.17996	0.763862	MAFF
regulation of conjugation with cellular fusion by transcription from RNA polymerase II promoter	1/258	0.523424	0.590456	0.579918	0.654065	-1.17719	0.76207	MAFF
regulation of carbohydrate metabolic process by transcription from RNA polymerase II promoter	1/258	0.523424	0.590456	0.579918	0.654065	-1.17295	0.759326	MAFF
positive regulation of purine nucleotide biosynthetic process by transcription from RNA polymerase II promoter	1/258	0.523424	0.590456	0.579918	0.654065	-1.17098	0.758047	MAFF
neural tube development	1/259	0.5248	0.590456	0.581336	0.654065	-1.16268	0.749625	DLX5
regulation of cellular response to oxidative stress by transcription from RNA polymerase II promoter	1/260	0.526172	0.590994	0.58275	0.654541	-1.21606	0.780867	MAFF
pri-miRNA transcription from RNA polymerase II promoter	1/260	0.526172	0.590994	0.58275	0.654541	-1.21381	0.779417	MAFF
negative regulation of ceramide biosynthetic process by transcription from RNA polymerase II promoter	1/261	0.527541	0.592028	0.584159	0.655567	-1.227	0.784701	MAFF
regulation of cAMP-mediated signaling by transcription from RNA polymerase II promoter	1/262	0.528905	0.593055	0.585563	0.656585	-1.21958	0.776808	MAFF
positive regulation of fatty acid beta-oxidation by transcription from RNA polymerase II promoter	1/265	0.532975	0.597112	0.589748	0.660718	-1.23538	0.777399	MAFF
regulation of fatty acid biosynthetic process by transcription from RNA polymerase II promoter	1/266	0.534324	0.598117	0.591134	0.66171	-1.20922	0.757884	MAFF
negative regulation of cell-cell adhesion by transcription from RNA polymerase II promoter	1/268	0.53701	0.600615	0.593892	0.664235	-1.23449	0.767528	MAFF
transcription elongation from RNA polymerase II promoter	1/270	0.539681	0.602583	0.596632	0.666172	-1.24362	0.767037	MAFF
determination of left/right asymmetry in nervous system	1/270	0.539681	0.602583	0.596632	0.666172	-1.17312	0.723553	DLX5
mRNA transcription from RNA polymerase II promoter	1/271	0.541011	0.603558	0.597995	0.66713	-1.23687	0.759829	MAFF
neurogenesis	1/272	0.542337	0.604527	0.599354	0.668082	-1.19218	0.729457	DLX5
MAPK import into nucleus	1/273	0.543659	0.605491	0.600708	0.669028	-1.28817	0.785051	ZFP36
negative regulation of G1/S transition of mitotic cell cycle by transcription from RNA polymerase II promoter	1/276	0.547604	0.60937	0.604744	0.672955	-1.18695	0.714787	MAFF
positive regulation of transcription, DNA-templated	3/1004	0.550531	0.611001	0.658139	0.703931	-2.9265	1.74674	GSN;DLX5;HSPA1A
negative regulation of synoviocyte proliferation	1/282	0.555392	0.611001	0.612696	0.674245	-1.38778	0.816127	HSPA1A
negative regulation of mammary stem cell proliferation	1/282	0.555392	0.611001	0.612696	0.674245	-1.38424	0.814046	HSPA1A
negative regulation of hair follicle cell proliferation	1/282	0.555392	0.611001	0.612696	0.674245	-1.38209	0.812778	HSPA1A
negative regulation of cell proliferation involved in kidney development	1/283	0.556678	0.611001	0.614006	0.674245	-1.38637	0.812092	HSPA1A
negative regulation of cell proliferation in bone marrow	1/282	0.555392	0.611001	0.612696	0.674245	-1.37575	0.80905	HSPA1A
negative regulation of leukocyte proliferation	1/283	0.556678	0.611001	0.614006	0.674245	-1.38096	0.80892	HSPA1A
negative regulation of cell proliferation involved in compound eye morphogenesis	1/282	0.555392	0.611001	0.612696	0.674245	-1.37392	0.807974	HSPA1A
negative regulation of trophectodermal cell proliferation	1/284	0.557959	0.611001	0.615312	0.674245	-1.38277	0.806807	HSPA1A
negative regulation of skeletal muscle cell proliferation	1/282	0.555392	0.611001	0.612696	0.674245	-1.37105	0.80629	HSPA1A
negative regulation of hemocyte proliferation	1/283	0.556678	0.611001	0.614006	0.674245	-1.37598	0.806005	HSPA1A
negative regulation of cell proliferation involved in heart morphogenesis	1/282	0.555392	0.611001	0.612696	0.674245	-1.36949	0.805369	HSPA1A
negative regulation of myoblast proliferation	1/285	0.559237	0.611001	0.616613	0.674245	-1.38321	0.803897	HSPA1A
negative regulation of sebum secreting cell proliferation	1/282	0.555392	0.611001	0.612696	0.674245	-1.36575	0.803171	HSPA1A
negative regulation of germ cell proliferation	1/282	0.555392	0.611001	0.612696	0.674245	-1.36317	0.801653	HSPA1A
negative regulation of glial cell proliferation	1/284	0.557959	0.611001	0.615312	0.674245	-1.37379	0.801562	HSPA1A
negative regulation of chorionic trophoblast cell proliferation	1/285	0.559237	0.611001	0.616613	0.674245	-1.37558	0.799459	HSPA1A
negative regulation of mesenchymal cell proliferation	1/284	0.557959	0.611001	0.615312	0.674245	-1.36635	0.797221	HSPA1A
negative regulation of chondrocyte proliferation	1/285	0.559237	0.611001	0.616613	0.674245	-1.36579	0.793774	HSPA1A
positive regulation of DNA repair by transcription from RNA polymerase II promoter	1/282	0.555392	0.611001	0.612696	0.674245	-1.22726	0.721724	MAFF
DNA repair	1/279	0.551515	0.611001	0.608739	0.674245	-1.19016	0.70825	RAD54L
synapse assembly	1/285	0.559237	0.611001	0.616613	0.674245	-1.18234	0.687155	DLX5
negative regulation of fat cell proliferation	1/287	0.561782	0.61176	0.619203	0.674844	-1.38195	0.796886	HSPA1A
negative regulation of cardiac muscle cell proliferation	1/287	0.561782	0.61176	0.619203	0.674844	-1.3784	0.79484	HSPA1A
negative regulation of growth plate cartilage chondrocyte proliferation	1/287	0.561782	0.61176	0.619203	0.674844	-1.37309	0.791777	HSPA1A
snRNA transcription from RNA polymerase II promoter	1/286	0.560512	0.61176	0.61791	0.674844	-1.21849	0.705389	MAFF
negative regulation of stem cell proliferation	1/288	0.563049	0.612131	0.620491	0.675136	-1.38315	0.794466	HSPA1A
negative regulation of neural precursor cell proliferation	1/288	0.563049	0.612131	0.620491	0.675136	-1.38124	0.793366	HSPA1A
negative regulation of osteoblast proliferation	1/290	0.565573	0.614369	0.623056	0.677368	-1.38149	0.787333	HSPA1A
protein polyubiquitination involved in nucleus-associated proteasomal ubiquitin-dependent protein catabolic process	1/292	0.568082	0.616588	0.625603	0.679579	-1.09236	0.617716	AURKA
negative regulation of fibroblast proliferation	1/294	0.570577	0.618788	0.628134	0.681768	-1.40904	0.790623	HSPA1A
regulation of translational initiation by eIF2 alpha phosphorylation	1/298	0.575524	0.621096	0.633145	0.683838	-1.1731	0.648105	AURKA
peptidyl-histidine phosphorylation	1/298	0.575524	0.621096	0.633145	0.683838	-1.17045	0.646642	AURKA
peptidyl-arginine phosphorylation	1/298	0.575524	0.621096	0.633145	0.683838	-1.16725	0.644873	AURKA
peptidyl-aspartic acid phosphorylation	1/298	0.575524	0.621096	0.633145	0.683838	-1.16511	0.643694	AURKA
peptidyl-cysteine phosphorylation	1/298	0.575524	0.621096	0.633145	0.683838	-1.16281	0.642423	AURKA
protein phosphorylation involved in protein localization to spindle microtubule	1/298	0.575524	0.621096	0.633145	0.683838	-1.16078	0.6413	AURKA
inhibitory G-protein coupled receptor phosphorylation	1/299	0.576752	0.621407	0.634387	0.684062	-1.17322	0.645674	AURKA
actin phosphorylation	1/299	0.576752	0.621407	0.634387	0.684062	-1.16412	0.640666	AURKA
negative regulation of smooth muscle cell proliferation	1/303	0.58163	0.624626	0.639316	0.687135	-1.42279	0.771039	HSPA1A
negative regulation of epithelial cell proliferation	1/302	0.580415	0.624626	0.63809	0.687135	-1.41262	0.768479	HSPA1A
histone phosphorylation	1/303	0.58163	0.624626	0.639316	0.687135	-1.18159	0.640329	AURKA
common-partner SMAD protein phosphorylation	1/303	0.58163	0.624626	0.639316	0.687135	-1.17281	0.63557	AURKA
pathway-restricted SMAD protein phosphorylation	1/308	0.587649	0.630578	0.645386	0.693095	-1.21299	0.644859	AURKA
protein phosphorylation involved in cellular protein catabolic process	1/310	0.590033	0.632622	0.647785	0.695107	-1.19194	0.628839	AURKA
protein phosphorylation involved in DNA double-strand break processing	1/312	0.592403	0.634649	0.650169	0.6971	-1.23565	0.646949	AURKA
transcription from RNA polymerase II promoter	1/314	0.59476	0.636658	0.652538	0.699072	-1.16637	0.606043	MAFF
negative regulation of neuron apoptotic process by transcription from RNA polymerase II promoter	1/317	0.59827	0.639897	0.656061	0.702277	-1.27205	0.653472	MAFF
peptidyl-threonine phosphorylation	1/320	0.60175	0.643099	0.659548	0.703941	-1.24004	0.629831	AURKA
positive regulation of leukocyte proliferation	1/327	0.609755	0.643308	0.667553	0.703941	-1.31741	0.651719	SERTAD1
positive regulation of synoviocyte proliferation	1/327	0.609755	0.643308	0.667553	0.703941	-1.31442	0.650238	SERTAD1
positive regulation of mammary stem cell proliferation	1/327	0.609755	0.643308	0.667553	0.703941	-1.31189	0.64899	SERTAD1
positive regulation of cell proliferation by VEGF-activated platelet derived growth factor receptor signaling pathway	1/327	0.609755	0.643308	0.667553	0.703941	-1.30637	0.64626	SERTAD1
positive regulation of skeletal muscle cell proliferation	1/327	0.609755	0.643308	0.667553	0.703941	-1.30429	0.645228	SERTAD1
peptidyl-tyrosine phosphorylation	1/327	0.609755	0.643308	0.667553	0.703941	-1.30133	0.643766	AURKA
positive regulation of cell proliferation in bone marrow	1/327	0.609755	0.643308	0.667553	0.703941	-1.30083	0.643519	SERTAD1
positive regulation of chorionic trophoblast cell proliferation	1/328	0.610886	0.643308	0.668682	0.703941	-1.30526	0.643292	SERTAD1
positive regulation of cell proliferation involved in kidney development	1/330	0.613138	0.643308	0.670927	0.703941	-1.31465	0.643082	SERTAD1
positive regulation of cell proliferation involved in compound eye morphogenesis	1/327	0.609755	0.643308	0.667553	0.703941	-1.29918	0.642699	SERTAD1
positive regulation of fat cell proliferation	1/328	0.610886	0.643308	0.668682	0.703941	-1.30253	0.641947	SERTAD1
positive regulation of hair follicle cell proliferation	1/328	0.610886	0.643308	0.668682	0.703941	-1.30193	0.641649	SERTAD1
positive regulation of myoblast proliferation	1/330	0.613138	0.643308	0.670927	0.703941	-1.31149	0.641534	SERTAD1
positive regulation of germ cell proliferation	1/327	0.609755	0.643308	0.667553	0.703941	-1.29608	0.641167	SERTAD1
positive regulation of hemocyte proliferation	1/328	0.610886	0.643308	0.668682	0.703941	-1.30091	0.641145	SERTAD1
positive regulation of sebum secreting cell proliferation	1/327	0.609755	0.643308	0.667553	0.703941	-1.29352	0.639901	SERTAD1
positive regulation of cell proliferation involved in heart morphogenesis	1/329	0.612014	0.643308	0.669806	0.703941	-1.29847	0.637548	SERTAD1
positive regulation of glial cell proliferation	1/330	0.613138	0.643308	0.670927	0.703941	-1.30253	0.637154	SERTAD1
positive regulation of chondrocyte proliferation	1/330	0.613138	0.643308	0.670927	0.703941	-1.30187	0.636828	SERTAD1
positive regulation of secondary heart field cardioblast proliferation	1/328	0.610886	0.643308	0.668682	0.703941	-1.29091	0.63622	SERTAD1
positive regulation of mesenchymal cell proliferation	1/329	0.612014	0.643308	0.669806	0.703941	-1.28529	0.631081	SERTAD1
JUN phosphorylation	1/328	0.610886	0.643308	0.668682	0.703941	-1.23575	0.609031	AURKA
termination of RNA polymerase II transcription	1/329	0.612014	0.643308	0.669806	0.703941	-1.20068	0.589535	MAFF
positive regulation of neural precursor cell proliferation	1/335	0.618711	0.646079	0.676476	0.7064	-1.33622	0.641542	SERTAD1
positive regulation of osteoblast proliferation	1/335	0.618711	0.646079	0.676476	0.7064	-1.32454	0.635935	SERTAD1
positive regulation of cardiac muscle cell proliferation	1/334	0.617603	0.646079	0.675374	0.7064	-1.31349	0.632983	SERTAD1
positive regulation of stem cell proliferation	1/334	0.617603	0.646079	0.675374	0.7064	-1.30495	0.628866	SERTAD1
positive regulation of trophectodermal cell proliferation	1/335	0.618711	0.646079	0.676476	0.7064	-1.29339	0.620979	SERTAD1
central nervous system development	1/333	0.616491	0.646079	0.674268	0.7064	-1.25127	0.605251	DLX5
positive regulation of growth plate cartilage chondrocyte proliferation	1/337	0.620919	0.647872	0.67867	0.708131	-1.3189	0.628527	SERTAD1
protein phosphorylation involved in double-strand break repair via nonhomologous end joining	1/342	0.626382	0.653057	0.684092	0.713225	-1.21486	0.568307	AURKA
protein ubiquitination involved in ubiquitin-dependent protein catabolic process	1/344	0.628545	0.654797	0.686235	0.714896	-1.22082	0.566885	AURKA
positive regulation of fibroblast proliferation	1/345	0.629623	0.655402	0.687302	0.715443	-1.36103	0.629658	SERTAD1
I-kappaB phosphorylation	1/346	0.630697	0.656004	0.688365	0.715986	-1.27894	0.589502	AURKA
positive regulation of smooth muscle cell proliferation	1/347	0.631768	0.656601	0.689424	0.716524	-1.33239	0.611877	SERTAD1
positive regulation of epithelial cell proliferation	1/348	0.632836	0.657195	0.69048	0.717058	-1.29797	0.59388	SERTAD1
peptidyl-serine phosphorylation	1/352	0.637077	0.66108	0.694668	0.720841	-1.27051	0.572827	AURKA
transcription initiation from RNA polymerase II promoter	1/355	0.640227	0.663827	0.697773	0.723495	-1.2104	0.539757	MAFF
protein autophosphorylation	1/358	0.64335	0.666542	0.700847	0.726112	-1.35189	0.596276	AURKA
negative regulation of protein kinase activity by protein phosphorylation	1/374	0.65956	0.682802	0.716732	0.741989	-1.27798	0.531874	AURKA
protein phosphorylation	1/401	0.685288	0.708882	0.741689	0.767225	-1.3912	0.525756	AURKA
negative regulation of canonical Wnt signaling pathway involved in controlling type B pancreatic cell proliferation	1/413	0.696101	0.712816	0.752079	0.770138	-1.5634	0.566359	HSPA1A
negative regulation of cellular carbohydrate metabolic process by negative regulation of transcription, DNA-templated	1/412	0.695214	0.712816	0.751229	0.770138	-1.47295	0.53547	ARID5A
negative regulation of antisense RNA transcription	1/412	0.695214	0.712816	0.751229	0.770138	-1.47016	0.534455	ARID5A
negative regulation of mating-type specific transcription, DNA-templated	1/412	0.695214	0.712816	0.751229	0.770138	-1.46723	0.533391	ARID5A
chromatin organization involved in negative regulation of transcription	1/412	0.695214	0.712816	0.751229	0.770138	-1.46481	0.532511	ARID5A
nitrogen catabolite repression of transcription	1/412	0.695214	0.712816	0.751229	0.770138	-1.46222	0.53157	ARID5A
negative regulation of transcription by transcription factor catabolism	1/413	0.696101	0.712816	0.752079	0.770138	-1.46599	0.531072	ARID5A
negative regulation of ncRNA transcription associated with protein coding gene TSS/TES	1/412	0.695214	0.712816	0.751229	0.770138	-1.45952	0.530589	ARID5A
carbon catabolite repression of transcription	1/413	0.696101	0.712816	0.752079	0.770138	-1.46447	0.530521	ARID5A
negative regulation of transcription involved in G2/M transition of mitotic cell cycle	1/413	0.696101	0.712816	0.752079	0.770138	-1.46368	0.530232	ARID5A
negative regulation of transcription during mitotic cell cycle	1/412	0.695214	0.712816	0.751229	0.770138	-1.45635	0.529437	ARID5A
negative regulation of transcription from RNA polymerase V promoter	1/412	0.695214	0.712816	0.751229	0.770138	-1.45364	0.528452	ARID5A
negative regulation of transcription by pheromones	1/412	0.695214	0.712816	0.751229	0.770138	-1.45103	0.5275	ARID5A
negative regulation of DNA-templated transcription, termination	1/414	0.696985	0.713169	0.752926	0.770409	-1.47198	0.531374	ARID5A
negative regulation of transcription by competitive promoter binding	1/416	0.698746	0.714418	0.754612	0.771537	-1.4677	0.526123	ARID5A
negative regulation of transcription from RNA polymerase I promoter	1/419	0.701369	0.715992	0.757119	0.772905	-1.4667	0.520268	ARID5A
positive regulation of canonical Wnt signaling pathway involved in controlling type B pancreatic cell proliferation	1/419	0.701369	0.715992	0.757119	0.772905	-1.45475	0.516029	SERTAD1
negative regulation of DNA-templated transcription, elongation	1/422	0.70397	0.718092	0.759602	0.774841	-1.48294	0.520541	ARID5A
negative regulation of transcription from RNA polymerase III promoter	1/423	0.704831	0.718417	0.760424	0.775081	-1.49759	0.523853	ARID5A
negative regulation of DNA-templated transcription, initiation	1/424	0.705691	0.718739	0.761243	0.775319	-1.49105	0.519747	ARID5A
negative regulation of transcription involved in G1/S transition of mitotic cell cycle	1/430	0.710796	0.723381	0.766102	0.779666	-1.47913	0.504931	ARID5A
negative regulation of transcription by transcription factor localization	1/432	0.712478	0.724536	0.767699	0.780691	-1.47032	0.498449	ARID5A
positive regulation of transcription from a mobile element promoter	1/469	0.741922	0.748906	0.795407	0.802789	-1.47385	0.439962	DLX5
positive regulation of antisense RNA transcription	1/469	0.741922	0.748906	0.795407	0.802789	-1.47166	0.439307	DLX5
positive regulation of transcription from mitochondrial promoter	1/469	0.741922	0.748906	0.795407	0.802789	-1.46771	0.438128	DLX5
positive regulation of chromatin-mediated maintenance of transcription	1/469	0.741922	0.748906	0.795407	0.802789	-1.46465	0.437216	DLX5
positive regulation of mating-type specific transcription, DNA-templated	1/469	0.741922	0.748906	0.795407	0.802789	-1.46226	0.436502	DLX5
positive regulation of transcription by pheromones	1/469	0.741922	0.748906	0.795407	0.802789	-1.45903	0.435538	DLX5
nitrogen catabolite activation of transcription	1/469	0.741922	0.748906	0.795407	0.802789	-1.45635	0.434739	DLX5
positive regulation of transcription from RNA polymerase V promoter	1/469	0.741922	0.748906	0.795407	0.802789	-1.45401	0.434038	DLX5
carbon catabolite activation of transcription	1/470	0.742675	0.748906	0.796109	0.802789	-1.457	0.433453	DLX5
positive regulation of transcription during mitotic cell cycle	1/469	0.741922	0.748906	0.795407	0.802789	-1.4514	0.433259	DLX5
DNA damage induced protein phosphorylation	1/470	0.742675	0.748906	0.796109	0.802789	-1.44767	0.430679	AURKA
positive regulation of DNA-templated transcription, termination	1/472	0.744175	0.749847	0.797506	0.803585	-1.46507	0.432898	DLX5
positive regulation of transcription involved in exit from mitosis	1/481	0.750819	0.755965	0.803679	0.809188	-1.46957	0.421167	DLX5
positive regulation of transcription from RNA polymerase III promoter	1/485	0.753717	0.758306	0.806363	0.811272	-1.51933	0.429573	DLX5
positive regulation of transcription involved in G1/S transition of mitotic cell cycle	1/487	0.755153	0.759173	0.807691	0.811991	-1.50546	0.422786	DLX5
positive regulation of DNA-templated transcription, elongation	1/488	0.755869	0.759315	0.808352	0.812038	-1.50334	0.420767	DLX5
positive regulation of transcription by transcription factor localization	1/490	0.757293	0.760168	0.809667	0.812741	-1.50158	0.417446	DLX5
positive regulation of DNA-templated transcription, initiation	1/493	0.759414	0.761719	0.811624	0.814087	-1.55279	0.427341	DLX5
negative regulation of chromatin silencing	1/509	0.770423	0.772175	0.821729	0.823598	-1.51332	0.394697	DLX5
chromatin-mediated maintenance of transcription	1/554	0.7988	0.800011	0.847396	0.848679	-1.60518	0.360594	DLX5
regulation of transcription involved in G2/M transition of mitotic cell cycle	1/583	0.815231	0.815848	0.861983	0.862636	-1.59547	0.325929	AURKA
negative regulation of transcription, DNA-templated	1/895	0.92671	0.92671	0.953861	0.953861	-2.21927	0.168919	ARID5A

## Sheet: GO_Down-regulated genes
Supplementary File S4. GO enrichment analysis results of down-regulated genes in Lori-Bakhtiari breed. Marked cells are significant terms.
Term	Overlap	P-value	Adjusted P-value	Old P-value	Old Adjusted P-value	Z-score	Combined Score	Genes
long-chain fatty-acyl-CoA biosynthetic process	8/34	2.25026e-10	5.5604e-07	3.25561e-09	8.04461e-06	-2.43284	54.0451	ACLY;ELOVL5;ACSL1;SCD;FASN;ELOVL6;HSD17B12;ACACA
isovaleryl-CoA(4-) biosynthetic process	4/11	1.27756e-06	0.000526142	8.07086e-06	0.00332385	-3.14374	42.6623	ACLY;SCD;FASN;ACACA
2-methylbutanoyl-CoA(4-) biosynthetic process	4/11	1.27756e-06	0.000526142	8.07086e-06	0.00332385	-3.11039	42.2098	ACLY;SCD;FASN;ACACA
fatty-acyl-CoA biosynthetic process	4/11	1.27756e-06	0.000526142	8.07086e-06	0.00332385	-3.10346	42.1156	ACLY;SCD;FASN;ACACA
2-methylbut-2-enoyl-CoA(4-) biosynthetic process	4/11	1.27756e-06	0.000526142	8.07086e-06	0.00332385	-3.07491	41.7283	ACLY;SCD;FASN;ACACA
3-methylbut-2-enoyl-CoA(4-) biosynthetic process	4/11	1.27756e-06	0.000526142	8.07086e-06	0.00332385	-3.05009	41.3914	ACLY;SCD;FASN;ACACA
propionyl-CoA biosynthetic process	4/12	1.90432e-06	0.000672226	1.0686e-05	0.00377215	-2.94567	38.7985	ACLY;SCD;FASN;ACACA
positive regulation of bile acid metabolic process	3/6	1.00602e-05	0.00248588	5.83977e-05	0.00930827	-1.71883	19.7785	ACLY;FASN;ACACA
positive regulation of cellular biosynthetic process	3/6	1.00602e-05	0.00248588	5.83977e-05	0.00930827	-1.6807	19.3397	ACLY;FASN;ACACA
positive regulation of glucocorticoid metabolic process	3/6	1.00602e-05	0.00248588	5.83977e-05	0.00930827	-1.48977	17.1427	ACLY;FASN;ACACA
fibronectin fibril organization	8/144	2.20676e-05	0.00259662	7.06489e-05	0.00930827	-3.10993	33.3428	COL1A1;COL1A2;COL5A1;ITGA11;ADAM12;TNC;COL6A3;DDR2
basement membrane organization	8/144	2.20676e-05	0.00259662	7.06489e-05	0.00930827	-3.10086	33.2455	COL1A1;COL1A2;COL5A1;ITGA11;ADAM12;TNC;COL6A3;DDR2
cellulose microfibril organization	8/143	2.09834e-05	0.00259662	6.74347e-05	0.00930827	-3.08616	33.2434	COL1A1;COL1A2;COL5A1;ITGA11;ADAM12;TNC;COL6A3;DDR2
extracellular matrix organization involved in endocardium development	8/143	2.09834e-05	0.00259662	6.74347e-05	0.00930827	-3.084	33.2202	COL1A1;COL1A2;COL5A1;ITGA11;ADAM12;TNC;COL6A3;DDR2
extracellular matrix organization	8/143	2.09834e-05	0.00259662	6.74347e-05	0.00930827	-3.08161	33.1945	COL1A1;COL1A2;COL5A1;ITGA11;ADAM12;TNC;COL6A3;DDR2
biofilm matrix organization	8/143	2.09834e-05	0.00259662	6.74347e-05	0.00930827	-3.07873	33.1634	COL1A1;COL1A2;COL5A1;ITGA11;ADAM12;TNC;COL6A3;DDR2
extracellular matrix organization in marginal zone involved in cerebral cortex radial glia guided migration	8/143	2.09834e-05	0.00259662	6.74347e-05	0.00930827	-3.07612	33.1353	COL1A1;COL1A2;COL5A1;ITGA11;ADAM12;TNC;COL6A3;DDR2
positive regulation of cellular metabolic process	3/7	1.75012e-05	0.00259662	8.28741e-05	0.00930827	-2.56539	28.0993	ACLY;FASN;ACACA
positive regulation of isoprenoid metabolic process	3/7	1.75012e-05	0.00259662	8.28741e-05	0.00930827	-2.33833	25.6123	ACLY;FASN;ACACA
positive regulation of oxygen metabolic process	3/7	1.75012e-05	0.00259662	8.28741e-05	0.00930827	-2.32447	25.4605	ACLY;FASN;ACACA
positive regulation of triglyceride metabolic process	3/7	1.75012e-05	0.00259662	8.28741e-05	0.00930827	-2.06208	22.5864	ACLY;FASN;ACACA
gene expression involved in extracellular matrix organization	8/146	2.43773e-05	0.00273802	7.74601e-05	0.00930827	-3.07174	32.6276	COL1A1;COL1A2;COL5A1;ITGA11;ADAM12;TNC;COL6A3;DDR2
extracellular matrix assembly	8/149	2.822e-05	0.00290548	8.86935e-05	0.00952877	-3.10887	32.5669	COL1A1;COL1A2;COL5A1;ITGA11;ADAM12;TNC;COL6A3;DDR2
positive regulation of thyroid hormone generation	3/8	2.78362e-05	0.00290548	0.000113199	0.0107583	-2.35455	24.6972	ACLY;FASN;ACACA
extracellular matrix disassembly	9/198	3.32773e-05	0.00328912	0.000108751	0.0107583	-3.4703	35.781	COL1A1;COL1A2;COL5A1;MMP2;ADAM12;ITGA11;TNC;COL6A3;DDR2
collagen fibril organization	8/154	3.57482e-05	0.00339746	0.000110406	0.0107583	-3.26152	33.3948	COL1A1;COL1A2;COL5A1;ITGA11;ADAM12;TNC;COL6A3;DDR2
peptide catabolic process	4/25	4.48501e-05	0.00373472	0.000127324	0.0116525	-3.24329	32.4725	ENPEP;CPD;LNPEP;CPZ
positive regulation of cellular respiration	3/10	5.89454e-05	0.00373472	0.000193631	0.0119615	-2.58781	25.2024	ACLY;FASN;ACACA
fatty acid biosynthetic process	5/51	5.53333e-05	0.00373472	0.000147712	0.0119615	-2.56339	25.1267	ACLY;ACSS2;ACSL1;FASN;ACACA
phenolic phthiocerol biosynthetic process	3/10	5.89454e-05	0.00373472	0.000193631	0.0119615	-2.56425	24.973	ACLY;ACSS2;ACSL1
lipid biosynthetic process	3/10	5.89454e-05	0.00373472	0.000193631	0.0119615	-2.5459	24.7943	ACLY;ACSS2;ACSL1
fatty acid methyl ester biosynthetic process	3/10	5.89454e-05	0.00373472	0.000193631	0.0119615	-2.53786	24.716	ACLY;ACSS2;ACSL1
sulfolipid biosynthetic process	3/10	5.89454e-05	0.00373472	0.000193631	0.0119615	-2.5272	24.6122	ACLY;ACSS2;ACSL1
phthiocerol biosynthetic process	3/10	5.89454e-05	0.00373472	0.000193631	0.0119615	-2.51033	24.4479	ACLY;ACSS2;ACSL1
fatty alcohol biosynthetic process	3/10	5.89454e-05	0.00373472	0.000193631	0.0119615	-2.50603	24.406	ACLY;ACSS2;ACSL1
neutral lipid biosynthetic process	3/10	5.89454e-05	0.00373472	0.000193631	0.0119615	-2.4981	24.3288	ACLY;ACSS2;ACSL1
emericellamide biosynthetic process	3/10	5.89454e-05	0.00373472	0.000193631	0.0119615	-2.47083	24.0631	ACLY;ACSS2;ACSL1
cellular lipid biosynthetic process	3/10	5.89454e-05	0.00373472	0.000193631	0.0119615	-2.37089	23.0899	ACLY;ACSS2;ACSL1
positive regulation of fatty acid metabolic process	3/10	5.89454e-05	0.00373472	0.000193631	0.0119615	-2.34883	22.875	ACLY;FASN;ACACA
butyryl-CoA biosynthetic process	4/28	7.12407e-05	0.00440089	0.000188777	0.0119615	-2.27608	21.7353	ACLY;SCD;FASN;ACACA
membrane lipid biosynthetic process	3/12	0.000106793	0.00628299	0.000303999	0.0178853	-2.58923	23.6775	ACLY;ACSS2;ACSL1
lipopolysaccharide biosynthetic process	3/12	0.000106793	0.00628299	0.000303999	0.0178853	-2.5651	23.4568	ACLY;ACSS2;ACSL1
long-chain fatty acid biosynthetic process	4/33	0.000137987	0.00775057	0.000334825	0.0192407	-2.32776	20.69	ACLY;ACSL1;ELOVL6;ACACA
regulation of acetyl-CoA biosynthetic process from pyruvate	3/13	0.000138011	0.00775057	0.000371687	0.0208736	-2.29988	20.4417	PDP2;PDPR;DLAT
L-arabinose catabolic process to 2-oxoglutarate	3/14	0.000174613	0.00937977	0.000448361	0.0240848	-2.27821	19.7132	GPT2;ADHFE1;L2HGDH
positive regulation of receptor biosynthetic process	3/14	0.000174613	0.00937977	0.000448361	0.0240848	-2.27775	19.7092	ACLY;FASN;ACACA
glycerolipid biosynthetic process	3/15	0.000216978	0.0109534	0.00053449	0.0269536	-2.45548	20.7138	ACLY;ACSS2;ACSL1
positive regulation of cholesterol biosynthetic process	4/37	0.000217207	0.0109534	0.000499287	0.0262497	-2.38073	20.0807	SCD;FASN;ELOVL6;ACACA
2-oxoglutarate metabolic process	3/15	0.000216978	0.0109534	0.00053449	0.0269536	-2.3779	20.0593	GPT2;ADHFE1;L2HGDH
positive regulation of cholesterol esterification	3/16	0.000265474	0.0126944	0.000630528	0.0299622	-2.49086	20.5097	ACLY;FASN;ACACA
glycolytic fermentation	4/39	0.000267143	0.0126944	0.000600026	0.0296533	-2.40439	19.7827	NDUFS1;AK4;DLAT;SLC16A3
acetyl-CoA assimilation pathway	3/16	0.000265474	0.0126944	0.000630528	0.0299622	-2.38021	19.5986	GPT2;ADHFE1;L2HGDH
negative regulation of cholesterol biosynthetic process	4/40	0.000294976	0.0134979	0.00065545	0.0299929	-2.63446	21.4146	SCD;FASN;ELOVL6;ACACA
regulation of cholesterol biosynthetic process	4/40	0.000294976	0.0134979	0.00065545	0.0299929	-2.61048	21.2196	SCD;FASN;ELOVL6;ACACA
sequestering of zinc ion	3/17	0.000320461	0.0141403	0.000736917	0.0325164	-2.537	20.4121	SLC39A10;S100A9;S100A8
positive regulation of glycoprotein metabolic process	3/17	0.000320461	0.0141403	0.000736917	0.0325164	-2.3831	19.1738	ACLY;FASN;ACACA
positive regulation of receptor recycling	3/18	0.000382285	0.0157438	0.000854081	0.0351739	-2.41143	18.9763	ACLY;FASN;ACACA
isoprenoid biosynthetic process	3/18	0.000382285	0.0157438	0.000854081	0.0351739	-2.40243	18.9056	ACLY;ACSS2;ACSL1
glutamate catabolic process via 2-oxoglutarate	3/18	0.000382285	0.0157438	0.000854081	0.0351739	-2.31414	18.2107	GPT2;ADHFE1;L2HGDH
proline catabolic process to 2-oxoglutarate	3/18	0.000382285	0.0157438	0.000854081	0.0351739	-2.28875	18.011	GPT2;ADHFE1;L2HGDH
branched-chain amino acid catabolic process	3/19	0.000451288	0.017424	0.000982434	0.0379311	-2.25858	17.3987	IVD;DBT;PPM1K
branched-chain amino acid catabolic process to alcohol via Ehrlich pathway	3/19	0.000451288	0.017424	0.000982434	0.0379311	-2.2583	17.3966	IVD;DBT;PPM1K
branched-chain amino acid catabolic process to carboxylic acid via Ehrlich pathway	3/19	0.000451288	0.017424	0.000982434	0.0379311	-2.25757	17.391	IVD;DBT;PPM1K
glutamate catabolic process to 2-oxoglutarate	3/19	0.000451288	0.017424	0.000982434	0.0379311	-2.24988	17.3317	GPT2;ADHFE1;L2HGDH
positive regulation of melanization defense response	3/20	0.000527799	0.0197605	0.00112237	0.042021	-2.3961	18.0829	ACLY;FASN;ACACA
leucine catabolic process	3/20	0.000527799	0.0197605	0.00112237	0.042021	-2.21361	16.7057	IVD;DBT;PPM1K
histidine catabolic process to 2-oxoglutarate	3/22	0.00070462	0.0248731	0.00143854	0.0507805	-2.44725	17.7618	GPT2;ADHFE1;L2HGDH
valine catabolic process	3/22	0.00070462	0.0248731	0.00143854	0.0507805	-2.266	16.4463	IVD;DBT;PPM1K
skin morphogenesis	3/22	0.00070462	0.0248731	0.00143854	0.0507805	-2.25641	16.3767	COL1A1;COL1A2;COL5A1
isoleucine catabolic process	3/22	0.00070462	0.0248731	0.00143854	0.0507805	-2.25206	16.3451	IVD;DBT;PPM1K
acetyl-CoA biosynthetic process from pyruvate	3/23	0.000805545	0.0280352	0.0016155	0.056224	-2.32676	16.5758	ACLY;DLAT;SLC16A3
acetyl-CoA biosynthetic process	2/6	0.000945747	0.0324575	0.00219553	0.0753492	0.127104	-0.885096	ACLY;ACACA
protocatechuate catabolic process, meta-cleavage	3/26	0.00116188	0.0393287	0.00222602	0.0753492	-2.27243	15.3565	ACLY;DLAT;SLC16A3
unsaturated fatty acid biosynthetic process	3/27	0.00129943	0.0406803	0.00245714	0.0820487	-2.41085	16.0221	ACLY;SCD;ACACA
iron ion import	2/7	0.00131705	0.0406803	0.00280613	0.0856044	-0.790709	5.24427	TFRC;IREB2
heparan sulfate proteoglycan catabolic process	2/7	0.00131705	0.0406803	0.00280613	0.0856044	-0.651998	4.32429	SULF1;ADAMTS12
chrysobactin transport	2/7	0.00131705	0.0406803	0.00280613	0.0856044	-0.540001	3.58148	LCN2;SLC16A3
mannose metabolic process	2/7	0.00131705	0.0406803	0.00280613	0.0856044	-0.527634	3.49946	MAN2A2;MAN2A1
mannose catabolic process	2/7	0.00131705	0.0406803	0.00280613	0.0856044	-0.498486	3.30614	MAN2A2;MAN2A1
(R)-2-hydroxy-alpha-linolenic acid biosynthetic process	2/7	0.00131705	0.0406803	0.00280613	0.0856044	-0.42973	2.85013	SCD;ELOVL6
MyD88-dependent toll-like receptor signaling pathway	4/60	0.00138941	0.0423855	0.00267006	0.0856044	-2.51858	16.5694	MAP3K1;TAB3;S100A9;S100A8
tooth mineralization	3/29	0.00160428	0.0477611	0.00296264	0.0882009	-2.46811	15.8825	COL1A1;COL1A2;DDR2
lipoate biosynthetic process	3/29	0.00160428	0.0477611	0.00296264	0.0882009	-2.09417	13.4761	SLC25A16;ACLY;ACACA
GDP-mannose biosynthetic process from mannose	2/8	0.00174678	0.05078	0.00348695	0.100189	-1.04486	6.63486	MAN2A2;MAN2A1
mannose biosynthetic process	2/8	0.00174678	0.05078	0.00348695	0.100189	-0.948697	6.02421	MAN2A2;MAN2A1
embryonic skeletal system morphogenesis	3/30	0.00177207	0.050916	0.00323757	0.0952384	-2.35909	14.9463	COL1A1;PDGFRA;SULF1
embryonic skeletal system development	5/112	0.00213277	0.0569095	0.00418489	0.107926	-2.70484	16.6356	COL1A1;COL1A2;FRZB;PRELP;SULF1
cyanophycin metabolic process	2/9	0.002234	0.0569095	0.00423667	0.107926	-1.90788	11.6456	CPD;CPZ
bacitracin A metabolic process	2/9	0.002234	0.0569095	0.00423667	0.107926	-1.79064	10.93	CPD;CPZ
peptide stabilization	2/9	0.002234	0.0569095	0.00423667	0.107926	-1.75826	10.7324	CPD;CPZ
gliotoxin metabolic process	2/9	0.002234	0.0569095	0.00423667	0.107926	-1.69243	10.3305	CPD;CPZ
peptide modification	2/9	0.002234	0.0569095	0.00423667	0.107926	-1.67567	10.2282	CPD;CPZ
ferrichrome metabolic process	2/9	0.002234	0.0569095	0.00423667	0.107926	-1.67183	10.2048	CPD;CPZ
gramicidin S metabolic process	2/9	0.002234	0.0569095	0.00423667	0.107926	-1.59883	9.7592	CPD;CPZ
depsipeptide metabolic process	2/9	0.002234	0.0569095	0.00423667	0.107926	-1.58647	9.68372	CPD;CPZ
protein demannosylation	2/9	0.002234	0.0569095	0.00423667	0.107926	-1.29705	7.91716	MAN2A2;MAN2A1
collagen biosynthetic process	2/9	0.002234	0.0569095	0.00423667	0.107926	-1.22739	7.49192	COL1A1;COL5A1
positive regulation of cellular protein metabolic process	3/34	0.00255111	0.0643244	0.00449127	0.113244	-2.19746	13.1215	ACLY;FASN;ACACA
bone development	5/118	0.00267665	0.0647535	0.00517107	0.120544	-2.73647	16.2087	COL1A1;COL1A2;FRZB;PRELP;SULF1
peptide antibiotic metabolic process	2/10	0.00277777	0.0647535	0.00505402	0.118938	-1.9323	11.3737	CPD;CPZ
defense response to fungus	2/10	0.00277777	0.0647535	0.00505402	0.118938	-1.81418	10.6785	S100A9;S100A8
peptide metabolic process	2/10	0.00277777	0.0647535	0.00505402	0.118938	-1.80961	10.6515	CPD;CPZ
neutrophil mediated killing of fungus	2/10	0.00277777	0.0647535	0.00505402	0.118938	-1.76779	10.4054	S100A9;S100A8
antifungal innate immune response	2/10	0.00277777	0.0647535	0.00505402	0.118938	-1.73432	10.2084	S100A9;S100A8
defense response to fungus, incompatible interaction	2/10	0.00277777	0.0647535	0.00505402	0.118938	-1.72701	10.1654	S100A9;S100A8
histone citrullination	2/10	0.00277777	0.0647535	0.00505402	0.118938	-1.71741	10.1089	HLCS;PADI1
cartilage development	5/121	0.00298333	0.0688955	0.00572135	0.130902	-2.74295	15.9495	COL1A1;COL1A2;FRZB;PRELP;SULF1
positive regulation of reactive oxygen species metabolic process	3/37	0.00325466	0.0744654	0.00559976	0.129318	-2.39257	13.7038	ACLY;FASN;ACACA
carnosine metabolic process	2/11	0.00337715	0.076559	0.00593773	0.134607	-2.26979	12.9167	CPD;CPZ
MyD88-dependent toll-like receptor 4 signaling pathway	3/38	0.00351295	0.0789137	0.00600243	0.134836	-2.64016	14.9204	MAP3K1;TRIL;TAB3
regulation of microtubule cytoskeleton organization	3/39	0.00378344	0.0842241	0.006422	0.142962	-2.22641	12.4169	S100A9;S100A8;EPHA3
negative regulation of endothelial cell chemotaxis to vascular endothelial growth factor	4/80	0.00398054	0.0858719	0.0070624	0.150441	-2.64035	14.5915	TP53INP1;ADAMTS12;SULF1;VCL
chrysobactin metabolic process	2/12	0.00403122	0.0858719	0.00688655	0.147971	-2.13629	11.7788	CPD;CPZ
biotin biosynthetic process	2/12	0.00403122	0.0858719	0.00688655	0.147971	-1.52159	8.38956	HLCS;ACACA
acetyl-CoA biosynthetic process from pantothenate	2/12	0.00403122	0.0858719	0.00688655	0.147971	-1.35136	7.45095	ACLY;FASN
hepoxilin biosynthetic process	2/12	0.00403122	0.0858719	0.00688655	0.147971	-1.21108	6.67753	SCD;ELOVL6
regulation of DNA damage response, signal transduction by p53 class mediator	5/134	0.00461073	0.0952053	0.00858835	0.171144	-2.94969	15.8675	ERCC4;TP53INP1;HIPK1;NPAS2;ZNF385A
mannose to fructose-6-phosphate metabolic process	2/13	0.00473907	0.0952053	0.00789924	0.159992	-2.15235	11.5192	MAN2A2;MAN2A1
embryonic skeletal joint development	2/13	0.00473907	0.0952053	0.00789924	0.159992	-2.14999	11.5066	COL1A1;SULF1
protein deglycosylation involved in glycoprotein catabolic process	2/13	0.00473907	0.0952053	0.00789924	0.159992	-1.94376	10.4028	MAN2A2;MAN2A1
antifungal humoral response	2/13	0.00473907	0.0952053	0.00789924	0.159992	-1.90981	10.2212	S100A9;S100A8
biotin catabolic process	2/13	0.00473907	0.0952053	0.00789924	0.159992	-1.65614	8.86354	HLCS;ACACA
positive regulation of phospholipase C activity	2/13	0.00473907	0.0952053	0.00789924	0.159992	-1.54173	8.25121	PDGFRA;ESR1
very long-chain fatty acid biosynthetic process	3/43	0.00499064	0.0994506	0.00827269	0.166194	-2.17383	11.5217	ACLY;ELOVL5;ACACA
biotin metabolic process	2/14	0.00549981	0.10872	0.00897461	0.17741	-1.50749	7.84353	HLCS;ACACA
glycolytic process	3/45	0.00567157	0.109488	0.00930359	0.178467	-2.30848	11.9401	PFKFB2;DLAT;SLC16A3
positive regulation of receptor internalization	3/45	0.00567157	0.109488	0.00930359	0.178467	-2.24536	11.6137	ACLY;FASN;ACACA
mixed acid fermentation	3/45	0.00567157	0.109488	0.00930359	0.178467	-2.23871	11.5793	GPT2;ADHFE1;L2HGDH
positive regulation of transcription from RNA polymerase II promoter in response to calcium ion	3/46	0.00603187	0.111417	0.00984591	0.178467	-2.28547	11.6804	MEF2A;CPNE3;SMAD5
depsipeptide catabolic process	2/15	0.00631256	0.111417	0.0101114	0.178467	-1.93964	9.82471	ENPEP;LNPEP
bacitracin A catabolic process	2/15	0.00631256	0.111417	0.0101114	0.178467	-1.93788	9.81577	ENPEP;LNPEP
gramicidin S catabolic process	2/15	0.00631256	0.111417	0.0101114	0.178467	-1.93558	9.80412	ENPEP;LNPEP
chrysobactin catabolic process	2/15	0.00631256	0.111417	0.0101114	0.178467	-1.92441	9.74754	ENPEP;LNPEP
glycopeptide catabolic process	2/15	0.00631256	0.111417	0.0101114	0.178467	-1.91873	9.71877	ENPEP;LNPEP
brevianamide F catabolic process	2/15	0.00631256	0.111417	0.0101114	0.178467	-1.91559	9.70288	ENPEP;LNPEP
peptide antibiotic catabolic process	2/15	0.00631256	0.111417	0.0101114	0.178467	-1.9103	9.67606	ENPEP;LNPEP
leukotriene D4 catabolic process	2/15	0.00631256	0.111417	0.0101114	0.178467	-1.88503	9.54807	ENPEP;LNPEP
ventricular cardiac myofibril assembly	2/15	0.00631256	0.111417	0.0101114	0.178467	-1.77451	8.98829	MEF2A;PDGFRA
peptide biosynthetic process	2/15	0.00631256	0.111417	0.0101114	0.178467	-1.76058	8.91771	CPD;CPZ
pantothenate biosynthetic process	2/15	0.00631256	0.111417	0.0101114	0.178467	-1.47494	7.47087	SLC25A16;FASN
iron assimilation	3/49	0.00719361	0.120104	0.0115817	0.193368	-2.25136	11.1095	TFRC;IREB2;LCN2
sequestering of iron ion	3/49	0.00719361	0.120104	0.0115817	0.193368	-2.24722	11.089	TFRC;IREB2;LCN2
angiotensin catabolic process in blood	2/16	0.00717643	0.120104	0.0113086	0.191394	-2.02766	10.0105	ENPEP;LNPEP
calcitonin catabolic process	2/16	0.00717643	0.120104	0.0113086	0.191394	-2.00617	9.90438	ENPEP;LNPEP
neuropeptide catabolic process	2/16	0.00717643	0.120104	0.0113086	0.191394	-1.99431	9.8458	ENPEP;LNPEP
N-glycan processing to secreted and cell-surface N-glycans	2/16	0.00717643	0.120104	0.0113086	0.191394	-1.46031	7.20946	MAN2A2;MAN2A1
Golgi apparatus mannose trimming	2/16	0.00717643	0.120104	0.0113086	0.191394	-1.44809	7.14918	MAN2A2;MAN2A1
N-glycan diversification	2/16	0.00717643	0.120104	0.0113086	0.191394	-1.44304	7.12421	MAN2A2;MAN2A1
negative regulation of epithelial cell migration	4/95	0.00730349	0.12112	0.0124289	0.20612	-2.6776	13.1722	TP53INP1;SULF1;ARSB;VCL
amyloid-beta metabolic process	2/18	0.00905409	0.147189	0.013879	0.227119	-2.21085	10.401	CPD;CPZ
toll-like receptor 4 signaling pathway	3/53	0.0089355	0.147189	0.0141537	0.23009	-2.15299	10.1572	TRIL;S100A9;S100A8
endoplasmic reticulum mannose trimming	2/18	0.00905409	0.147189	0.013879	0.227119	-1.79398	8.43982	SEL1L;UGGT1
skeletal system development	4/103	0.00965553	0.152598	0.0161304	0.239429	-2.51053	11.6494	COL1A1;COL1A2;FRZB;PRELP
bradykinin catabolic process	2/19	0.0100662	0.152598	0.0152501	0.23261	-2.12372	9.76607	ENPEP;LNPEP
trimming of terminal mannose on B branch	2/19	0.0100662	0.152598	0.0152501	0.23261	-1.76801	8.13032	SEL1L;UGGT1
trimming of terminal mannose on C branch	2/19	0.0100662	0.152598	0.0152501	0.23261	-1.76672	8.12437	SEL1L;UGGT1
trimming of first mannose on A branch	2/19	0.0100662	0.152598	0.0152501	0.23261	-1.7548	8.06958	SEL1L;UGGT1
ATP metabolic process	2/19	0.0100662	0.152598	0.0152501	0.23261	-1.75205	8.05691	AK4;NDUFS1
trimming of second mannose on A branch	2/19	0.0100662	0.152598	0.0152501	0.23261	-1.74333	8.01684	SEL1L;UGGT1
L-alanine biosynthetic process from pyruvate	2/19	0.0100662	0.152598	0.0152501	0.23261	-1.64925	7.5842	DLAT;SLC16A3
regulation of intermediate filament polymerization or depolymerization	2/19	0.0100662	0.152598	0.0152501	0.23261	-1.6252	7.47362	S100A9;S100A8
pyruvate catabolic process	2/19	0.0100662	0.152598	0.0152501	0.23261	-1.61356	7.42009	DLAT;SLC16A3
negative regulation of cytoskeleton organization	2/19	0.0100662	0.152598	0.0152501	0.23261	-1.60693	7.38959	S100A9;S100A8
regulation of actin cytoskeleton organization	3/56	0.0103901	0.15282	0.0162784	0.239429	-2.31843	10.5881	S100A9;S100A8;EPHA3
muscle organ development	3/56	0.0103901	0.15282	0.0162784	0.239429	-2.31672	10.5802	MEF2A;ITGA11;COL6A3
pharyngeal muscle development	3/56	0.0103901	0.15282	0.0162784	0.239429	-2.31127	10.5553	MEF2A;ITGA11;COL6A3
muscle organ morphogenesis	3/56	0.0103901	0.15282	0.0162784	0.239429	-2.30698	10.5357	MEF2A;ITGA11;COL6A3
cellular iron ion homeostasis	3/56	0.0103901	0.15282	0.0162784	0.239429	-2.25988	10.3206	TFRC;IREB2;LCN2
skeletal muscle organ development	3/57	0.0109036	0.158487	0.0170243	0.241231	-2.31243	10.4491	MEF2A;ITGA11;COL6A3
visceral muscle development	3/57	0.0109036	0.158487	0.0170243	0.241231	-2.2772	10.2899	MEF2A;ITGA11;COL6A3
sulphoglycolysis	2/20	0.011126	0.159839	0.0166768	0.241231	-1.60738	7.23075	DLAT;SLC16A3
Entner-Doudoroff pathway	2/20	0.011126	0.159839	0.0166768	0.241231	-1.55584	6.99889	DLAT;SLC16A3
skeletal system morphogenesis	4/110	0.0120772	0.161642	0.0198831	0.254565	-2.58604	11.4211	COL1A1;COL1A2;FRZB;PRELP
steroid biosynthetic process	3/58	0.0114315	0.161642	0.0177891	0.241231	-2.20939	9.879	ACLY;ACSS2;ACSL1
protein localization to Mmi1 nuclear focus complex	2/21	0.0122327	0.161642	0.0181582	0.241231	-2.19414	9.66218	COL1A1;PIKFYVE
protein localization to condensed nuclear chromosome	2/21	0.0122327	0.161642	0.0181582	0.241231	-2.17018	9.55671	COL1A1;PIKFYVE
protein localization to nuclear periphery	2/21	0.0122327	0.161642	0.0181582	0.241231	-2.1686	9.54975	COL1A1;PIKFYVE
protein localization to Mei2 nuclear dot	2/21	0.0122327	0.161642	0.0181582	0.241231	-2.13509	9.40216	COL1A1;PIKFYVE
protein localization to nucleoplasm	2/21	0.0122327	0.161642	0.0181582	0.241231	-2.12102	9.3402	COL1A1;PIKFYVE
carnitine shuttle	2/21	0.0122327	0.161642	0.0181582	0.241231	-1.86747	8.22366	CPT2;ACACA
lamellipodium assembly	2/21	0.0122327	0.161642	0.0181582	0.241231	-1.76395	7.76778	ABLIM1;VCL
mycolic acid biosynthetic process	2/21	0.0122327	0.161642	0.0181582	0.241231	-1.71597	7.55651	ACLY;ACACA
oxylipin biosynthetic process	2/21	0.0122327	0.161642	0.0181582	0.241231	-1.70682	7.51621	ACLY;ACACA
isopentenyl diphosphate biosynthetic process, methylerythritol 4-phosphate pathway	2/21	0.0122327	0.161642	0.0181582	0.241231	-1.68143	7.40442	DLAT;SLC16A3
regulation of cytoskeleton organization	2/21	0.0122327	0.161642	0.0181582	0.241231	-1.63055	7.18037	S100A9;S100A8
glucose catabolic process to pyruvate	2/21	0.0122327	0.161642	0.0181582	0.241231	-1.61661	7.11898	DLAT;SLC16A3
lactate biosynthetic process from pyruvate	2/21	0.0122327	0.161642	0.0181582	0.241231	-1.55203	6.83457	DLAT;SLC16A3
lamellipodium assembly involved in ameboidal cell migration	2/22	0.0133855	0.171377	0.0196931	0.253446	-1.86282	8.03543	ABLIM1;VCL
regulation of mitochondrial membrane potential	2/22	0.0133855	0.171377	0.0196931	0.253446	-1.83961	7.93532	NDUFS1;SLC25A36
methionine catabolic process to 3-methylthiopropanoate	2/22	0.0133855	0.171377	0.0196931	0.253446	-1.7453	7.52851	ACLY;ACACA
pyruvate metabolic process	2/22	0.0133855	0.171377	0.0196931	0.253446	-1.68103	7.25124	DLAT;SLC16A3
L-cysteine catabolic process to pyruvate	2/22	0.0133855	0.171377	0.0196931	0.253446	-1.65645	7.14523	DLAT;SLC16A3
pyruvate biosynthetic process	2/22	0.0133855	0.171377	0.0196931	0.253446	-1.61323	6.9588	DLAT;SLC16A3
phospholipid biosynthetic process	3/62	0.0136893	0.174362	0.0210375	0.264241	-2.58335	11.0855	ACLY;ACSS2;ACSL1
methyl-branched fatty acid biosynthetic process	2/23	0.0145836	0.181086	0.0212804	0.264241	-1.80793	7.64368	ACLY;ACACA
ATP generation from poly-ADP-D-ribose	2/23	0.0145836	0.181086	0.0212804	0.264241	-1.80363	7.6255	AK4;NDUFS1
leukotriene D4 metabolic process	2/23	0.0145836	0.181086	0.0212804	0.264241	-1.74552	7.3798	CPD;CPZ
N-glycan processing	2/23	0.0145836	0.181086	0.0212804	0.264241	-1.55296	6.5657	MAN2A2;MAN2A1
alpha-linolenic acid metabolic process	2/23	0.0145836	0.181086	0.0212804	0.264241	-1.32157	5.58739	ELOVL5;ACSL1
protein localization to nucleolus	2/24	0.0158262	0.191699	0.0229192	0.277614	-2.11354	8.76293	COL1A1;PIKFYVE
positive regulation of nitrosative stress-induced intrinsic apoptotic signaling pathway	2/24	0.0158262	0.191699	0.0229192	0.277614	-1.96572	8.15005	S100A9;S100A8
positive regulation of intrinsic apoptotic signaling pathway in response to osmotic stress	2/24	0.0158262	0.191699	0.0229192	0.277614	-1.96191	8.13425	S100A9;S100A8
short-chain fatty acid biosynthetic process	2/24	0.0158262	0.191699	0.0229192	0.277614	-1.88975	7.83507	ACLY;ACACA
leukotriene B4 biosynthetic process	2/24	0.0158262	0.191699	0.0229192	0.277614	-1.55517	6.44786	SCD;ELOVL6
protein localization to nuclear pericentric heterochromatin	2/25	0.0171125	0.195764	0.0246083	0.281514	-2.27001	9.23427	COL1A1;PIKFYVE
gamma-aminobutyric acid biosynthetic process	2/25	0.0171125	0.195764	0.0246083	0.281514	-1.86677	7.59392	FOLH1;GPT2
alpha-amino acid biosynthetic process	2/25	0.0171125	0.195764	0.0246083	0.281514	-1.85765	7.5568	FOLH1;GPT2
beta-alanine biosynthetic process	2/25	0.0171125	0.195764	0.0246083	0.281514	-1.84711	7.51395	FOLH1;GPT2
fatty acid elongation	2/25	0.0171125	0.195764	0.0246083	0.281514	-1.83514	7.46524	ACLY;ACACA
diaminopimelate biosynthetic process	2/25	0.0171125	0.195764	0.0246083	0.281514	-1.83284	7.4559	FOLH1;GPT2
cellular amino acid biosynthetic process	2/25	0.0171125	0.195764	0.0246083	0.281514	-1.81541	7.38498	FOLH1;GPT2
aromatic amino acid family biosynthetic process	2/25	0.0171125	0.195764	0.0246083	0.281514	-1.81279	7.37434	FOLH1;GPT2
amino acid salvage	2/25	0.0171125	0.195764	0.0246083	0.281514	-1.7986	7.31661	FOLH1;GPT2
detection of DNA damage stimulus involved in DNA damage checkpoint	2/25	0.0171125	0.195764	0.0246083	0.281514	-1.66537	6.77465	ERCC4;MAP3K20
positive regulation of cytoskeleton organization	2/25	0.0171125	0.195764	0.0246083	0.281514	-1.6538	6.72755	S100A9;S100A8
leukotriene A4 biosynthetic process	2/25	0.0171125	0.195764	0.0246083	0.281514	-1.53896	6.26039	SCD;ELOVL6
positive regulation of NF-kappaB transcription factor activity	5/189	0.0185548	0.204617	0.0315054	0.313911	-3.08926	12.3169	TAB3;S100A9;ESR1;S100A8;DDR2
negative regulation of cell migration	4/126	0.0189839	0.204617	0.0303519	0.306232	-2.82193	11.1866	TP53INP1;SULF1;VCL;AMOT
regulation of signal transduction by p53 class mediator	4/125	0.0184939	0.204617	0.0296186	0.306232	-2.65512	10.5947	ERCC4;TP53INP1;HIPK1;ZNF385A
regulation of intrinsic apoptotic signaling pathway by p53 class mediator	4/127	0.0194819	0.204617	0.031096	0.311086	-2.65487	10.4556	ERCC4;TP53INP1;HIPK1;ZNF385A
negative regulation of signal transduction by p53 class mediator	4/128	0.0199879	0.204617	0.0318507	0.316077	-2.62384	10.2661	ERCC4;TP53INP1;HIPK1;ZNF385A
mitochondrion distribution	3/72	0.0203706	0.204617	0.0304868	0.306232	-2.26067	8.80229	MEF2A;ACSS2;SLC25A36
mitochondrial genome maintenance	3/72	0.0203706	0.204617	0.0304868	0.306232	-2.22498	8.66332	MEF2A;ACSS2;SLC25A36
cell-matrix adhesion	3/71	0.0196352	0.204617	0.0294567	0.306232	-2.16553	8.51146	ITGA11;ADAMTS12;VCL
endothelial cell-matrix adhesion	3/71	0.0196352	0.204617	0.0294567	0.306232	-2.16239	8.49914	ITGA11;ADAMTS12;VCL
calcium-independent cell-matrix adhesion	3/71	0.0196352	0.204617	0.0294567	0.306232	-2.15969	8.48852	ITGA11;ADAMTS12;VCL
synaptic membrane adhesion to extracellular matrix	3/71	0.0196352	0.204617	0.0294567	0.306232	-2.15769	8.48065	ITGA11;ADAMTS12;VCL
mesangial cell-matrix adhesion	3/72	0.0203706	0.204617	0.0304868	0.306232	-2.17793	8.48014	ITGA11;ADAMTS12;VCL
calcium-dependent cell-matrix adhesion	3/71	0.0196352	0.204617	0.0294567	0.306232	-2.15599	8.47397	ITGA11;ADAMTS12;VCL
cell-matrix adhesion involved in ameboidal cell migration	3/72	0.0203706	0.204617	0.0304868	0.306232	-2.1738	8.46406	ITGA11;ADAMTS12;VCL
smooth muscle cell-matrix adhesion	3/72	0.0203706	0.204617	0.0304868	0.306232	-2.16225	8.41909	ITGA11;ADAMTS12;VCL
branchiomeric skeletal muscle development	3/72	0.0203706	0.204617	0.0304868	0.306232	-2.13846	8.32645	MEF2A;ITGA11;COL6A3
positive regulation of endoplasmic reticulum stress-induced intrinsic apoptotic signaling pathway	2/27	0.0198131	0.204617	0.0281334	0.302251	-1.9773	7.7538	S100A9;S100A8
positive regulation of pancreatic stellate cell proliferation	2/27	0.0198131	0.204617	0.0281334	0.302251	-1.83129	7.18125	PDGFRA;DDR2
positive regulation of hepatic stellate cell proliferation	2/27	0.0198131	0.204617	0.0281334	0.302251	-1.82216	7.14545	PDGFRA;DDR2
fructoselysine biosynthetic process	2/26	0.0184417	0.204617	0.0263467	0.293255	-1.78697	7.13562	FOLH1;GPT2
negative regulation of mitochondrial membrane potential	2/27	0.0198131	0.204617	0.0281334	0.302251	-1.81639	7.12283	NDUFS1;SLC25A36
branched-chain amino acid biosynthetic process	2/27	0.0198131	0.204617	0.0281334	0.302251	-1.80086	7.06191	FOLH1;GPT2
G1 DNA damage checkpoint	2/26	0.0184417	0.204617	0.0263467	0.293255	-1.71455	6.84644	ERCC4;MAP3K20
positive regulation of striated muscle cell differentiation	2/26	0.0184417	0.204617	0.0263467	0.293255	-1.7031	6.8007	MEF2A;CDON
ATP generation from ADP	2/26	0.0184417	0.204617	0.0263467	0.293255	-1.68528	6.72956	NDUFS1;AK4
medium-chain fatty acid biosynthetic process	2/26	0.0184417	0.204617	0.0263467	0.293255	-1.66252	6.63868	ACLY;ACACA
positive regulation of smooth muscle cell differentiation	2/27	0.0198131	0.204617	0.0281334	0.302251	-1.66876	6.5439	MEF2A;CDON
positive regulation of mitochondrial membrane potential	2/27	0.0198131	0.204617	0.0281334	0.302251	-1.61397	6.32903	NDUFS1;SLC25A36
sodium-independent organic anion transport	2/27	0.0198131	0.204617	0.0281334	0.302251	-1.58447	6.21337	SLCO2B1;SLCO2A1
linoleic acid metabolic process	2/26	0.0184417	0.204617	0.0263467	0.293255	-1.42666	5.69687	ELOVL5;ACSL1
regulation of mitochondrial depolarization	2/28	0.0212259	0.210639	0.0299674	0.306232	-1.71126	6.5927	NDUFS1;SLC25A36
eye morphogenesis	2/28	0.0212259	0.210639	0.0299674	0.306232	-1.66055	6.39732	COL5A1;HIPK1
mitotic DNA damage checkpoint	2/28	0.0212259	0.210639	0.0299674	0.306232	-1.61107	6.20671	ERCC4;MAP3K20
apoptotic mitochondrial changes	6/268	0.0215754	0.212401	0.0382685	0.34015	-3.64582	13.9861	NOTCH2;MAP3K1;ACSS2;NDUFS1;SLC25A36;ZNF385A
positive regulation of dendrite extension	4/131	0.0215542	0.212401	0.0341794	0.333823	-2.70148	10.3661	S100A9;S100A8;EPHA3;ARSB
proteolysis involved in cellular protein catabolic process	5/198	0.0221753	0.217441	0.0371955	0.34015	-3.09939	11.8049	FOLH1;DPP8;MMP2;ADAMTS12;CPZ
positive regulation of signal transduction by p53 class mediator	4/134	0.0231938	0.226334	0.036605	0.340041	-2.61768	9.8526	ERCC4;TP53INP1;HIPK1;ZNF385A
negative regulation of cell migration in other organism	3/77	0.0242729	0.226334	0.035919	0.334928	-2.24455	8.34614	TP53INP1;SULF1;VCL
neuromast deposition	3/77	0.0242729	0.226334	0.035919	0.334928	-2.24115	8.33349	TP53INP1;SULF1;VCL
negative regulation of mesenchymal stem cell migration	3/77	0.0242729	0.226334	0.035919	0.334928	-2.23736	8.31937	TP53INP1;SULF1;VCL
negative regulation of glial cell migration	3/77	0.0242729	0.226334	0.035919	0.334928	-2.23563	8.31295	TP53INP1;SULF1;VCL
negative regulation of neuroblast migration	3/77	0.0242729	0.226334	0.035919	0.334928	-2.23317	8.30379	TP53INP1;SULF1;VCL
negative regulation of metanephric mesenchymal cell migration	3/77	0.0242729	0.226334	0.035919	0.334928	-2.233	8.30316	TP53INP1;SULF1;VCL
negative regulation of distal tip cell migration	3/77	0.0242729	0.226334	0.035919	0.334928	-2.22729	8.28195	TP53INP1;SULF1;VCL
negative regulation of hematopoietic stem cell migration	3/77	0.0242729	0.226334	0.035919	0.334928	-2.22634	8.27842	TP53INP1;SULF1;VCL
negative regulation of formation of radial glial scaffolds	3/77	0.0242729	0.226334	0.035919	0.334928	-2.22421	8.27048	TP53INP1;SULF1;VCL
RNA polymerase III complex localization to nucleus	2/30	0.0241727	0.226334	0.0337734	0.331167	-1.77108	6.5929	COL1A1;PIKFYVE
fatty acid transport	2/30	0.0241727	0.226334	0.0337734	0.331167	-1.68022	6.25466	SLCO2A1;SLC16A3
N-glycan processing to lysosome	2/30	0.0241727	0.226334	0.0337734	0.331167	-1.57174	5.85084	MAN2A2;MAN2A1
negative regulation of cardiac neural crest cell migration involved in outflow tract morphogenesis	3/78	0.0250984	0.233151	0.0370614	0.34015	-2.25547	8.31128	TP53INP1;SULF1;VCL
negative regulation of muscle cell chemotaxis toward tendon cell	3/79	0.025939	0.235644	0.0382223	0.34015	-2.28601	8.34854	TP53INP1;SULF1;VCL
negative regulation of fibroblast chemotaxis	3/79	0.025939	0.235644	0.0382223	0.34015	-2.28297	8.33743	TP53INP1;SULF1;VCL
positive regulation of inflammatory response	3/79	0.025939	0.235644	0.0382223	0.34015	-2.25874	8.24893	ADAMTS12;S100A9;S100A8
mitochondrial DNA inheritance	2/31	0.0257053	0.235644	0.0357435	0.334928	-1.73452	6.35019	MEF2A;SLC25A36
maintenance of protein location in nucleus	2/31	0.0257053	0.235644	0.0357435	0.334928	-1.52291	5.57547	COL1A1;PIKFYVE
positive regulation of oxidative stress-induced intrinsic apoptotic signaling pathway	2/31	0.0257053	0.235644	0.0357435	0.334928	-1.39635	5.11214	S100A9;S100A8
negative regulation of chemokine activity	3/80	0.0267945	0.236541	0.0394017	0.34278	-2.32458	8.41397	TP53INP1;SULF1;VCL
negative regulation of cell chemotaxis to fibroblast growth factor	3/80	0.0267945	0.236541	0.0394017	0.34278	-2.29833	8.31895	TP53INP1;SULF1;VCL
regulation of lipid metabolic process	3/80	0.0267945	0.236541	0.0394017	0.34278	-2.27492	8.23422	CPT2;ACSL1;NPAS2
regulation of phospholipid metabolic process	3/80	0.0267945	0.236541	0.0394017	0.34278	-2.26741	8.20701	CPT2;ACSL1;NPAS2
regulation of membrane lipid metabolic process	3/80	0.0267945	0.236541	0.0394017	0.34278	-2.26515	8.19883	CPT2;ACSL1;NPAS2
regulation of lipoprotein lipid oxidation	3/80	0.0267945	0.236541	0.0394017	0.34278	-2.26212	8.18786	CPT2;ACSL1;NPAS2
regulation of lipid catabolic process	3/81	0.027665	0.236541	0.0405994	0.343566	-2.25424	8.08726	CPT2;ACSL1;NPAS2
regulation of triglyceride metabolic process	3/81	0.027665	0.236541	0.0405994	0.343566	-2.23327	8.01204	CPT2;ACSL1;NPAS2
regulation of isoprenoid metabolic process	3/81	0.027665	0.236541	0.0405994	0.343566	-2.22632	7.98711	CPT2;ACSL1;NPAS2
negative regulation of leukocyte migration	3/81	0.027665	0.236541	0.0405994	0.343566	-2.1866	7.84463	TP53INP1;SULF1;VCL
positive regulation of cell growth involved in cardiac muscle cell development	3/81	0.027665	0.236541	0.0405994	0.343566	-2.17741	7.81165	MEF2A;S100A9;S100A8
MyD88-dependent toll-like receptor 2 signaling pathway	2/32	0.0272764	0.236541	0.037757	0.34015	-2.00947	7.23758	MAP3K1;TAB3
long-chain fatty acid metabolic process	2/32	0.0272764	0.236541	0.037757	0.34015	-1.80136	6.48803	ACSL1;FASN
protein localization to nucleus	2/32	0.0272764	0.236541	0.037757	0.34015	-1.78742	6.43782	COL1A1;PIKFYVE
positive regulation of intrinsic apoptotic signaling pathway by p53 class mediator	2/32	0.0272764	0.236541	0.037757	0.34015	-1.70323	6.13457	S100A9;S100A8
negative regulation of bone mineralization	2/32	0.0272764	0.236541	0.037757	0.34015	-1.51218	5.44646	SOST;DDR2
activation of phospholipase C activity	2/32	0.0272764	0.236541	0.037757	0.34015	-1.42682	5.13903	PDGFRA;ESR1
regulation of steroid metabolic process	3/82	0.0285505	0.241603	0.0418155	0.34869	-2.26357	8.04942	CPT2;ACSL1;NPAS2
regulation of lipid biosynthetic process	3/82	0.0285505	0.241603	0.0418155	0.34869	-2.24494	7.9832	CPT2;ACSL1;NPAS2
negative regulation of trophoblast cell migration	3/82	0.0285505	0.241603	0.0418155	0.34869	-2.21536	7.87801	TP53INP1;SULF1;VCL
mitochondrial DNA metabolic process	2/33	0.0288852	0.24195	0.039813	0.34278	-1.70523	6.04408	MEF2A;SLC25A36
sulfur amino acid biosynthetic process	2/33	0.0288852	0.24195	0.039813	0.34278	-1.64419	5.82771	FOLH1;GPT2
positive regulation of myoblast differentiation	2/33	0.0288852	0.24195	0.039813	0.34278	-1.43922	5.1012	MEF2A;CDON
positive regulation of lipid metabolic process	3/83	0.0294509	0.245855	0.0430498	0.356967	-2.27515	8.01998	CPT2;ACSL1;NPAS2
negative regulation of lipid metabolic process	3/84	0.0303662	0.252315	0.0443023	0.363691	-2.30981	8.07147	CPT2;ACSL1;NPAS2
signal transduction involved in DNA damage checkpoint	2/34	0.0305311	0.252315	0.0419106	0.34869	-1.47558	5.14832	ERCC4;MAP3K20
positive regulation of intrinsic apoptotic signaling pathway in response to DNA damage	2/34	0.0305311	0.252315	0.0419106	0.34869	-1.37909	4.81166	S100A9;S100A8
regulation of fatty acid metabolic process	3/85	0.0312964	0.256921	0.0455728	0.369934	-2.27928	7.89601	CPT2;ACSL1;NPAS2
negative regulation of fibroblast migration	3/85	0.0312964	0.256921	0.0455728	0.369934	-2.25001	7.79461	TP53INP1;SULF1;VCL
protein processing	5/218	0.0317854	0.260072	0.0519828	0.369934	-3.0833	10.6335	FOLH1;DPP8;MMP2;CPD;CPZ
negative regulation of wound healing, spreading of epidermal cells	3/86	0.0322414	0.260355	0.0468613	0.369934	-2.30823	7.92762	TP53INP1;SULF1;VCL
negative regulation of smooth muscle cell migration	3/86	0.0322414	0.260355	0.0468613	0.369934	-2.27584	7.81639	TP53INP1;SULF1;VCL
negative regulation of Wnt signaling pathway involved in dorsal/ventral axis specification	2/35	0.0322133	0.260355	0.0440488	0.362815	-1.60657	5.51918	FRZB;SOST
chaperone-mediated autophagy	2/35	0.0322133	0.260355	0.0440488	0.362815	-1.49262	5.12772	CPD;CPZ
negative regulation of substrate-dependent cell migration, cell attachment to substrate	3/87	0.0332013	0.265503	0.0481678	0.369934	-2.38272	8.11357	TP53INP1;SULF1;VCL
regulation of lipid kinase activity	3/87	0.0332013	0.265503	0.0481678	0.369934	-2.30383	7.84492	CPT2;ACSL1;NPAS2
focal adhesion assembly	3/87	0.0332013	0.265503	0.0481678	0.369934	-2.13176	7.259	ITGA11;ADAMTS12;VCL
keratan sulfate catabolic process	2/36	0.0339312	0.269595	0.0462268	0.369934	-1.6467	5.57149	PRELP;GNS
platelet aggregation	2/36	0.0339312	0.269595	0.0462268	0.369934	-1.54174	5.21635	PDGFRA;VCL
positive regulation of fibroblast migration	4/152	0.0346043	0.274062	0.0532014	0.369934	-2.7508	9.25307	COL1A1;PDGFRA;CPNE3;DDR2
protein import into nucleus	5/224	0.0351059	0.277146	0.0570035	0.369934	-3.06115	10.253	COL1A1;TBC1D8B;PIKFYVE;SNX13;TBC1D2B
negative regulation of non-canonical Wnt signaling pathway	2/37	0.0356842	0.280814	0.0484437	0.369934	-1.55415	5.18007	RNF213;FRZB
neutrophil degranulation	8/487	0.0437347	0.289246	0.0801802	0.373548	-4.2984	13.4523	ACLY;LCN2;CPNE3;GNS;S100A9;S100A8;ARSB;VCL
mitochondrial protein processing	5/233	0.0404763	0.289246	0.065042	0.369934	-3.22857	10.3541	MMP2;CPD;TNC;L2HGDH;CPZ
vacuolar protein processing	5/233	0.0404763	0.289246	0.065042	0.369934	-3.20605	10.2819	MMP2;CPD;TNC;L2HGDH;CPZ
sterol regulatory element binding protein cleavage	5/236	0.0423715	0.289246	0.0678564	0.369934	-3.22635	10.1994	MMP2;CPD;TNC;L2HGDH;CPZ
signal peptide processing	5/250	0.0519168	0.289246	0.0818738	0.374935	-3.11278	9.20794	MMP2;CPD;TNC;L2HGDH;CPZ
positive regulation of epithelial cell migration	4/172	0.0505092	0.289246	0.075699	0.369934	-2.65714	7.93316	COL1A1;PDGFRA;CPNE3;ARSB
negative regulation of neuron migration	3/92	0.0382217	0.289246	0.0549654	0.369934	-2.34156	7.64368	TP53INP1;SULF1;VCL
proteolysis	4/174	0.0522872	0.289246	0.078177	0.369934	-2.53531	7.4817	FOLH1;DPP8;MMP2;CPZ
self proteolysis	4/175	0.0531889	0.289246	0.0794312	0.372437	-2.53241	7.42986	FOLH1;DPP8;MMP2;CPZ
protein modification by small protein removal	4/175	0.0531889	0.289246	0.0794312	0.372437	-2.52995	7.42265	FOLH1;DPP8;MMP2;CPZ
membrane protein proteolysis	4/179	0.0568803	0.289246	0.0845481	0.374935	-2.48874	7.13473	FOLH1;DPP8;MMP2;CPZ
protein deglycosylation	3/100	0.0470098	0.289246	0.0667366	0.369934	-2.27426	6.95333	MAN2A2;MAN2A1;ADPRH
activation of GTPase activity	4/182	0.0597373	0.289246	0.0884898	0.380938	-2.43387	6.85816	TBC1D8B;RALGAPB;SNX13;TBC1D2B
protein lipidation involved in autophagosome assembly	3/100	0.0470098	0.289246	0.0667366	0.369934	-2.22402	6.79971	TECTB;NTNG1;TP53INP1
definitive hemopoiesis	2/40	0.0411465	0.289246	0.0553193	0.369934	-1.76746	5.63928	NOTCH2;HIPK1
cellular response to BMP stimulus	2/43	0.0469003	0.289246	0.0625142	0.369934	-1.80258	5.51542	CPNE3;ADAMTS12
cellular response to glucagon stimulus	2/41	0.0430329	0.289246	0.0576832	0.369934	-1.71442	5.39321	PRKAR2A;GNB4
chondroitin sulfate catabolic process	2/39	0.0392925	0.289246	0.0529908	0.369934	-1.66513	5.38957	GNS;ARSB
protein localization to nuclear envelope	2/39	0.0392925	0.289246	0.0529908	0.369934	-1.65948	5.37127	COL1A1;PIKFYVE
positive regulation of inflammatory response to antigenic stimulus	2/41	0.0430329	0.289246	0.0576832	0.369934	-1.68795	5.30994	S100A9;S100A8
mitochondrial depolarization	2/40	0.0411465	0.289246	0.0553193	0.369934	-1.63052	5.20238	NDUFS1;SLC25A36
positive regulation of brown fat cell differentiation	2/40	0.0411465	0.289246	0.0553193	0.369934	-1.62232	5.17621	FRZB;ZNF385A
positive regulation of chronic inflammatory response	2/39	0.0392925	0.289246	0.0529908	0.369934	-1.59782	5.17169	S100A9;S100A8
positive regulation of inflammatory response to wounding	2/38	0.0374715	0.289246	0.0506987	0.369934	-1.57439	5.17058	S100A9;S100A8
positive regulation by organism of inflammatory response of other organism involved in symbiotic interaction	2/38	0.0374715	0.289246	0.0506987	0.369934	-1.56653	5.14477	S100A9;S100A8
substantia nigra development	2/40	0.0411465	0.289246	0.0553193	0.369934	-1.6092	5.13433	ERCC4;GNB4
positive regulation of leukotriene production involved in inflammatory response	2/38	0.0374715	0.289246	0.0506987	0.369934	-1.56081	5.12597	S100A9;S100A8
protein localization to cell surface	2/42	0.044951	0.289246	0.0600818	0.369934	-1.64943	5.11683	VCL;AMOT
glutathione metabolic process	2/42	0.044951	0.289246	0.0600818	0.369934	-1.6261	5.04447	CPD;CPZ
enzyme active site formation via O4'-phospho-L-tyrosine	2/46	0.0529288	0.289246	0.0700069	0.369934	-1.69683	4.98666	PDGFRA;DDR2
regulation of muscle cell chemotaxis toward tendon cell	2/47	0.0549965	0.289246	0.0725669	0.369934	-1.62419	4.71094	PDGFRA;AMOT
regulation of fibroblast chemotaxis	2/47	0.0549965	0.289246	0.0725669	0.369934	-1.61911	4.6962	PDGFRA;AMOT
regulation of endothelial cell chemotaxis to vascular endothelial growth factor	2/47	0.0549965	0.289246	0.0725669	0.369934	-1.60761	4.66285	PDGFRA;AMOT
positive regulation of intrinsic apoptotic signaling pathway	2/41	0.0430329	0.289246	0.0576832	0.369934	-1.45689	4.58307	S100A9;S100A8
G2 DNA damage checkpoint	2/42	0.044951	0.289246	0.0600818	0.369934	-1.45693	4.51967	ERCC4;MAP3K20
glycerol biosynthetic process from pyruvate	2/38	0.0374715	0.289246	0.0506987	0.369934	-1.36838	4.49401	DLAT;SLC16A3
regulation of epithelial cell migration	2/47	0.0549965	0.289246	0.0725669	0.369934	-1.54773	4.48916	ARSB;AMOT
intrinsic apoptotic signaling pathway by p53 class mediator	2/47	0.0549965	0.289246	0.0725669	0.369934	-1.51415	4.39176	ZMAT3;LGALS12
positive regulation of neuron projection regeneration	2/50	0.061366	0.289246	0.080424	0.373548	-1.57317	4.39055	EPHA3;ARSB
negative regulation of vessel branching	2/47	0.0549965	0.289246	0.0725669	0.369934	-1.50513	4.3656	SULF1;AMOT
positive regulation of calcium ion transport into cytosol involved in cellular response to calcium ion	2/47	0.0549965	0.289246	0.0725669	0.369934	-1.47453	4.27687	MEF2A;CPNE3
bile acid and bile salt transport	2/45	0.0508898	0.289246	0.0674776	0.369934	-1.43198	4.26456	SLCO2A1;SLC16A3
GSI anchor metabolic process	2/45	0.0508898	0.289246	0.0674776	0.369934	-1.42217	4.23535	NEU3;ARSB
mannosyl-inositol phosphorylceramide metabolic process	2/45	0.0508898	0.289246	0.0674776	0.369934	-1.41731	4.22088	NEU3;ARSB
regulation of chemokine activity	2/48	0.0570923	0.289246	0.0751569	0.369934	-1.4731	4.21762	PDGFRA;AMOT
positive regulation of acute inflammatory response	2/45	0.0508898	0.289246	0.0674776	0.369934	-1.41406	4.21121	S100A9;S100A8
toll-like receptor 10 signaling pathway	2/44	0.0488801	0.289246	0.0649798	0.369934	-1.37082	4.13767	S100A9;S100A8
toll-like receptor 12 signaling pathway	2/44	0.0488801	0.289246	0.0649798	0.369934	-1.36882	4.13164	S100A9;S100A8
regulation of cell chemotaxis to fibroblast growth factor	2/50	0.061366	0.289246	0.080424	0.373548	-1.47923	4.12839	PDGFRA;AMOT
globoside metabolic process	2/46	0.0529288	0.289246	0.0700069	0.369934	-1.40121	4.11787	NEU3;ARSB
colon epithelial cell chemotaxis	2/46	0.0529288	0.289246	0.0700069	0.369934	-1.40094	4.11709	PDGFRA;ARSB
toll-like receptor TLR6:TLR2 signaling pathway	2/44	0.0488801	0.289246	0.0649798	0.369934	-1.36253	4.11264	S100A9;S100A8
toll-like receptor 8 signaling pathway	2/44	0.0488801	0.289246	0.0649798	0.369934	-1.3618	4.11045	S100A9;S100A8
toll-like receptor TLR1:TLR2 signaling pathway	2/44	0.0488801	0.289246	0.0649798	0.369934	-1.35943	4.10328	S100A9;S100A8
toll-like receptor 6 signaling pathway	2/44	0.0488801	0.289246	0.0649798	0.369934	-1.35588	4.09256	S100A9;S100A8
toll-like receptor 21 signaling pathway	2/44	0.0488801	0.289246	0.0649798	0.369934	-1.35184	4.08037	S100A9;S100A8
TIRAP-dependent toll-like receptor signaling pathway	2/44	0.0488801	0.289246	0.0649798	0.369934	-1.34952	4.07336	S100A9;S100A8
toll-like receptor 15 signaling pathway	2/44	0.0488801	0.289246	0.0649798	0.369934	-1.34858	4.07053	S100A9;S100A8
positive regulation of autophagosome assembly	2/46	0.0529288	0.289246	0.0700069	0.369934	-1.38371	4.06646	PIKFYVE;LARP1
toll-like receptor signaling pathway	2/44	0.0488801	0.289246	0.0649798	0.369934	-1.34501	4.05977	S100A9;S100A8
toll-like receptor 1 signaling pathway	2/44	0.0488801	0.289246	0.0649798	0.369934	-1.34249	4.05216	S100A9;S100A8
toll-like receptor 11 signaling pathway	2/44	0.0488801	0.289246	0.0649798	0.369934	-1.34089	4.04733	S100A9;S100A8
toll-like receptor 13 signaling pathway	2/44	0.0488801	0.289246	0.0649798	0.369934	-1.33416	4.027	S100A9;S100A8
positive regulation of histamine secretion by mast cell	2/48	0.0570923	0.289246	0.0751569	0.369934	-1.40499	4.02261	S100A9;S100A8
toll-like receptor 7 signaling pathway	2/45	0.0508898	0.289246	0.0674776	0.369934	-1.34767	4.01349	S100A9;S100A8
toll-like receptor 5 signaling pathway	2/45	0.0508898	0.289246	0.0674776	0.369934	-1.34583	4.008	S100A9;S100A8
positive regulation of calcium-mediated signaling involved in cellular response to calcium ion	2/49	0.0592157	0.289246	0.0777762	0.369934	-1.4071	3.97726	MEF2A;CPNE3
negative regulation of sprouting angiogenesis	2/49	0.0592157	0.289246	0.0777762	0.369934	-1.40544	3.97257	SULF1;AMOT
toll-like receptor 3 signaling pathway	2/47	0.0549965	0.289246	0.0725669	0.369934	-1.36439	3.95738	S100A9;S100A8
peptide bond cleavage involved in epidermal growth factor receptor ligand maturation	2/45	0.0508898	0.289246	0.0674776	0.369934	-1.31763	3.92402	CPD;CPZ
toll-like receptor 2 signaling pathway	2/47	0.0549965	0.289246	0.0725669	0.369934	-1.34789	3.90955	S100A9;S100A8
protein splicing	2/45	0.0508898	0.289246	0.0674776	0.369934	-1.31083	3.90378	CPD;CPZ
neuropeptide processing	2/45	0.0508898	0.289246	0.0674776	0.369934	-1.30796	3.89521	CPD;CPZ
dibasic protein processing	2/45	0.0508898	0.289246	0.0674776	0.369934	-1.3033	3.88135	CPD;CPZ
protein processing in phagocytic vesicle	2/45	0.0508898	0.289246	0.0674776	0.369934	-1.29081	3.84414	CPD;CPZ
activation of plasma proteins involved in acute inflammatory response	2/47	0.0549965	0.289246	0.0725669	0.369934	-1.2799	3.71232	CPD;CPZ
glycosphingolipid catabolic process	2/48	0.0570923	0.289246	0.0751569	0.369934	-1.29647	3.7119	NEU3;ARSB
photosynthetic phosphorylation	2/48	0.0570923	0.289246	0.0751569	0.369934	-1.291	3.69624	NDUFS1;AK4
toll-like receptor 9 signaling pathway	2/48	0.0570923	0.289246	0.0751569	0.369934	-1.26412	3.61929	S100A9;S100A8
regulation of Golgi vesicle fusion to target membrane	2/49	0.0592157	0.289246	0.0777762	0.369934	-1.27401	3.60107	TBC1D8B;TBC1D2B
regulation of endosomal vesicle fusion	2/49	0.0592157	0.289246	0.0777762	0.369934	-1.26709	3.58151	TBC1D8B;TBC1D2B
membrane protein proteolysis involved in retrograde protein transport, ER to cytosol	2/50	0.061366	0.289246	0.080424	0.373548	-1.27294	3.55266	SEL1L;ADAMTS12
regulation of actin cytoskeleton reorganization	2/49	0.0592157	0.289246	0.0777762	0.369934	-1.23617	3.49413	PDGFRA;EPHA3
protein autoprocessing	2/50	0.061366	0.289246	0.080424	0.373548	-1.2367	3.4515	CPD;CPZ
CAAX-box protein processing	2/48	0.0570923	0.289246	0.0751569	0.369934	-1.17911	3.37588	CPD;CPZ
purine nucleoside triphosphate biosynthetic process	1/8	0.0626251	0.289246	0.0785979	0.369934	5.6114	-15.5469	AK4
GDP phosphorylation	1/8	0.0626251	0.289246	0.0785979	0.369934	5.6336	-15.6084	AK4
dADP phosphorylation	1/8	0.0626251	0.289246	0.0785979	0.369934	5.77487	-15.9998	AK4
deoxyribonucleoside triphosphate biosynthetic process	1/8	0.0626251	0.289246	0.0785979	0.369934	5.88275	-16.2987	AK4
ribonucleoside triphosphate biosynthetic process	1/8	0.0626251	0.289246	0.0785979	0.369934	5.99458	-16.6085	AK4
dGDP phosphorylation	1/8	0.0626251	0.289246	0.0785979	0.369934	6.03583	-16.7228	AK4
pyrimidine nucleoside triphosphate biosynthetic process	1/8	0.0626251	0.289246	0.0785979	0.369934	6.09109	-16.8759	AK4
negative regulation of toll-like receptor 7 signaling pathway	1/8	0.0626251	0.289246	0.0785979	0.369934	6.16698	-17.0862	LGR4
nucleoside triphosphate biosynthetic process	1/8	0.0626251	0.289246	0.0785979	0.369934	6.17793	-17.1165	AK4
negative regulation of toll-like receptor 12 signaling pathway	1/8	0.0626251	0.289246	0.0785979	0.369934	6.20858	-17.2014	LGR4
negative regulation of toll-like receptor 15 signaling pathway	1/8	0.0626251	0.289246	0.0785979	0.369934	6.30871	-17.4789	LGR4
dCDP phosphorylation	1/8	0.0626251	0.289246	0.0785979	0.369934	6.31309	-17.491	AK4
negative regulation of protection from non-homologous end joining at telomere	1/8	0.0626251	0.289246	0.0785979	0.369934	6.32356	-17.52	ERCC4
citrate metabolic process	1/8	0.0626251	0.289246	0.0785979	0.369934	6.32863	-17.534	ACLY
GTP biosynthetic process	1/8	0.0626251	0.289246	0.0785979	0.369934	6.36968	-17.6478	AK4
negative regulation of toll-like receptor 6 signaling pathway	1/8	0.0626251	0.289246	0.0785979	0.369934	6.38491	-17.69	LGR4
negative regulation of toll-like receptor 11 signaling pathway	1/8	0.0626251	0.289246	0.0785979	0.369934	6.39531	-17.7188	LGR4
negative regulation of toll-like receptor 5 signaling pathway	1/8	0.0626251	0.289246	0.0785979	0.369934	6.43895	-17.8397	LGR4
TDP phosphorylation	1/8	0.0626251	0.289246	0.0785979	0.369934	6.4788	-17.9501	AK4
megakaryocyte development	1/8	0.0626251	0.289246	0.0785979	0.369934	6.50401	-18.02	ZNF385A
suppression by virus of host toll-like receptor signaling pathway	1/8	0.0626251	0.289246	0.0785979	0.369934	6.51116	-18.0397	LGR4
negative regulation of toll-like receptor 8 signaling pathway	1/8	0.0626251	0.289246	0.0785979	0.369934	6.57102	-18.2056	LGR4
negative regulation of toll-like receptor 21 signaling pathway	1/8	0.0626251	0.289246	0.0785979	0.369934	6.58189	-18.2357	LGR4
UDP phosphorylation	1/8	0.0626251	0.289246	0.0785979	0.369934	6.58325	-18.2395	AK4
nucleoside diphosphate phosphorylation	1/8	0.0626251	0.289246	0.0785979	0.369934	6.60389	-18.2967	AK4
negative regulation of toll-like receptor 10 signaling pathway	1/8	0.0626251	0.289246	0.0785979	0.369934	6.61675	-18.3323	LGR4
morphogenesis of an epithelium	1/8	0.0626251	0.289246	0.0785979	0.369934	6.61975	-18.3406	VCL
negative regulation of toll-like receptor 1 signaling pathway	1/8	0.0626251	0.289246	0.0785979	0.369934	6.73084	-18.6484	LGR4
FMN biosynthetic process	1/8	0.0626251	0.289246	0.0785979	0.369934	6.77734	-18.7772	SLC25A16
negative regulation of extracellular matrix disassembly	1/8	0.0626251	0.289246	0.0785979	0.369934	6.80321	-18.8489	DDR2
6-alpha-maltosylglucose catabolic process	1/8	0.0626251	0.289246	0.0785979	0.369934	6.84354	-18.9606	NEU3
CDP phosphorylation	1/8	0.0626251	0.289246	0.0785979	0.369934	6.86058	-19.0078	AK4
raffinose catabolic process	1/8	0.0626251	0.289246	0.0785979	0.369934	6.90733	-19.1374	NEU3
marginal zone B cell differentiation	1/8	0.0626251	0.289246	0.0785979	0.369934	6.91274	-19.1524	NOTCH2
negative regulation of toll-like receptor 13 signaling pathway	1/8	0.0626251	0.289246	0.0785979	0.369934	7.10639	-19.6889	LGR4
positive regulation of mesenchymal stem cell differentiation	1/8	0.0626251	0.289246	0.0785979	0.369934	7.17512	-19.8793	PDGFRA
morphogenesis of an epithelial sheet	1/8	0.0626251	0.289246	0.0785979	0.369934	7.21513	-19.9902	VCL
intracellular distribution of mitochondria	1/8	0.0626251	0.289246	0.0785979	0.369934	7.22806	-20.026	MEF2A
IDP phosphorylation	1/7	0.0550153	0.289246	0.0701766	0.369934	6.98524	-20.2582	AK4
lateral sprouting from an epithelium	1/6	0.0473441	0.289246	0.0616789	0.369934	6.70924	-20.4653	VCL
morphogenesis of embryonic epithelium	1/7	0.0550153	0.289246	0.0701766	0.369934	7.06505	-20.4897	VCL
regulation of cytokine biosynthetic process involved in immune response	1/7	0.0550153	0.289246	0.0701766	0.369934	7.08355	-20.5433	TRIL
dIDP phosphorylation	1/7	0.0550153	0.289246	0.0701766	0.369934	7.14104	-20.71	AK4
morphogenesis of an endothelium	1/7	0.0550153	0.289246	0.0701766	0.369934	7.15266	-20.7438	VCL
regulation of border follicle cell migration	1/8	0.0626251	0.289246	0.0785979	0.369934	7.48905	-20.7491	ARSB
negative regulation of fibroblast growth factor receptor signaling pathway involved in ureteric bud formation	1/6	0.0473441	0.289246	0.0616789	0.369934	6.87908	-20.9834	SULF1
negative regulation of fibroblast growth factor receptor signaling pathway involved in neural plate anterior/posterior pattern formation	1/6	0.0473441	0.289246	0.0616789	0.369934	6.89146	-21.0211	SULF1
cellotriose catabolic process	1/8	0.0626251	0.289246	0.0785979	0.369934	7.6017	-21.0612	NEU3
substrate-dependent cerebral cortex tangential migration	1/7	0.0550153	0.289246	0.0701766	0.369934	7.26444	-21.0679	ITGA11
cell-substrate adherens junction assembly	1/8	0.0626251	0.289246	0.0785979	0.369934	7.6625	-21.2296	VCL
morphogenesis of a polarized epithelium	1/7	0.0550153	0.289246	0.0701766	0.369934	7.33268	-21.2658	VCL
ferrous iron transport	1/7	0.0550153	0.289246	0.0701766	0.369934	7.35794	-21.3391	IREB2
clearance of cells from fusion plate	1/6	0.0473441	0.289246	0.0616789	0.369934	6.99721	-21.3437	VCL
convergent extension	1/6	0.0473441	0.289246	0.0616789	0.369934	7.03398	-21.4558	VCL
positive regulation of hepatic stellate cell migration	1/6	0.0473441	0.289246	0.0616789	0.369934	7.0726	-21.5736	DDR2
positive regulation of transcription from RNA polymerase II promoter in response to maltose	1/7	0.0550153	0.289246	0.0701766	0.369934	7.47426	-21.6764	SMAD5
cyclodextrin catabolic process	1/8	0.0626251	0.289246	0.0785979	0.369934	7.91301	-21.9237	NEU3
regulation of endothelial cell migration	1/8	0.0626251	0.289246	0.0785979	0.369934	7.99882	-22.1614	ARSB
multicellular organismal oligosaccharide catabolic process	1/8	0.0626251	0.289246	0.0785979	0.369934	8.02563	-22.2357	NEU3
positive regulation of isotype switching to IgA isotypes	1/6	0.0473441	0.289246	0.0616789	0.369934	7.351	-22.4229	TFRC
maltoheptaose catabolic process	1/8	0.0626251	0.289246	0.0785979	0.369934	8.11477	-22.4827	NEU3
cellodextrin catabolic process	1/8	0.0626251	0.289246	0.0785979	0.369934	8.17164	-22.6402	NEU3
epithelial tube morphogenesis	1/6	0.0473441	0.289246	0.0616789	0.369934	7.43665	-22.6841	VCL
positive regulation of transcription from RNA polymerase II promoter in response to methylglyoxal	1/7	0.0550153	0.289246	0.0701766	0.369934	7.82398	-22.6907	SMAD5
ganglioside catabolic process	1/7	0.0550153	0.289246	0.0701766	0.369934	7.83049	-22.7095	NEU3
lactate transport	1/6	0.0473441	0.289246	0.0616789	0.369934	7.44987	-22.7244	SLC16A3
lipooligosaccharide catabolic process	1/8	0.0626251	0.289246	0.0785979	0.369934	8.31494	-23.0373	NEU3
nephrocyte diaphragm assembly	1/7	0.0550153	0.289246	0.0701766	0.369934	7.95633	-23.0745	VCL
chondrocyte development involved in endochondral bone morphogenesis	1/6	0.0473441	0.289246	0.0616789	0.369934	7.58052	-23.123	SULF1
positive regulation of transcription from RNA polymerase II promoter by pheromones	1/7	0.0550153	0.289246	0.0701766	0.369934	7.97366	-23.1248	SMAD5
isopentenyl diphosphate biosynthetic process, mevalonate pathway	1/6	0.0473441	0.289246	0.0616789	0.369934	7.66276	-23.3738	ACACA
melanocyte adhesion	1/8	0.0626251	0.289246	0.0785979	0.369934	8.44451	-23.3963	VCL
lysobisphosphatidic acid biosynthetic process	1/8	0.0626251	0.289246	0.0785979	0.369934	8.44641	-23.4015	CPNE3
cellooligosaccharide catabolic process	1/8	0.0626251	0.289246	0.0785979	0.369934	8.57061	-23.7456	NEU3
oxaloacetate metabolic process	1/8	0.0626251	0.289246	0.0785979	0.369934	8.61613	-23.8718	ACLY
W-molybdopterin cofactor catabolic process	1/7	0.0550153	0.289246	0.0701766	0.369934	8.37886	-24.2999	SLC25A16
W-molybdopterin cofactor biosynthetic process	1/7	0.0550153	0.289246	0.0701766	0.369934	8.48212	-24.5994	SLC25A16
extracellular matrix-dependent thymocyte migration	1/7	0.0550153	0.289246	0.0701766	0.369934	8.48284	-24.6014	ITGA11
positive regulation of transcription from RNA polymerase II promoter in response to iron	1/7	0.0550153	0.289246	0.0701766	0.369934	8.59046	-24.9136	SMAD5
renal vesicle morphogenesis	1/6	0.0473441	0.289246	0.0616789	0.369934	8.20795	-25.0368	VCL
carbon catabolite activation of transcription from RNA polymerase II promoter	1/7	0.0550153	0.289246	0.0701766	0.369934	8.64247	-25.0644	SMAD5
protein localization to heterochromatin	1/7	0.0550153	0.289246	0.0701766	0.369934	8.66939	-25.1425	ESR1
coenzyme M biosynthetic process	1/7	0.0550153	0.289246	0.0701766	0.369934	8.75858	-25.4011	SLC25A16
positive regulation of transcription from RNA polymerase II promoter in response to copper ion	1/7	0.0550153	0.289246	0.0701766	0.369934	8.76772	-25.4277	SMAD5
negative regulation of chemotaxis	1/7	0.0550153	0.289246	0.0701766	0.369934	8.82315	-25.5884	PDGFRA
flavin adenine dinucleotide biosynthetic process	1/7	0.0550153	0.289246	0.0701766	0.369934	8.85414	-25.6783	SLC25A16
pyridine nucleotide biosynthetic process	1/7	0.0550153	0.289246	0.0701766	0.369934	8.87	-25.7243	SLC25A16
nalidixic acid transport	1/8	0.0626251	0.289246	0.0785979	0.369934	9.41465	-26.0841	SLC16A3
isopropylmalate transport	1/8	0.0626251	0.289246	0.0785979	0.369934	9.42841	-26.1222	SLC16A3
chondrocyte hypertrophy	1/6	0.0473441	0.289246	0.0616789	0.369934	8.58451	-26.1854	SULF1
prostanoid biosynthetic process	1/6	0.0473441	0.289246	0.0616789	0.369934	8.62797	-26.318	SCD
coenzyme biosynthetic process	1/7	0.0550153	0.289246	0.0701766	0.369934	9.08437	-26.346	SLC25A16
monounsaturated fatty acid biosynthetic process	1/6	0.0473441	0.289246	0.0616789	0.369934	8.64115	-26.3582	SCD
iron ion transmembrane transport	1/7	0.0550153	0.289246	0.0701766	0.369934	9.16186	-26.5707	IREB2
mitochondrial iron ion transport	1/7	0.0550153	0.289246	0.0701766	0.369934	9.26639	-26.8739	IREB2
growth plate cartilage development	1/6	0.0473441	0.289246	0.0616789	0.369934	8.88325	-27.0967	DDR2
positive regulation of isotype switching to IgE isotypes	1/6	0.0473441	0.289246	0.0616789	0.369934	8.88826	-27.112	TFRC
chondrocyte morphogenesis	1/6	0.0473441	0.289246	0.0616789	0.369934	8.94513	-27.2854	SULF1
benzoate transport	1/8	0.0626251	0.289246	0.0785979	0.369934	9.95227	-27.5737	SLC16A3
myoblast fusion involved in skeletal muscle regeneration	1/6	0.0473441	0.289246	0.0616789	0.369934	9.07801	-27.6908	ADAM12
heparan sulfate proteoglycan metabolic process	1/6	0.0473441	0.289246	0.0616789	0.369934	9.11474	-27.8028	SULF1
C-terminal protein deglutamylation	1/6	0.0473441	0.289246	0.0616789	0.369934	9.11873	-27.815	FOLH1
regulation of astrocyte chemotaxis	1/6	0.0473441	0.289246	0.0616789	0.369934	9.1302	-27.85	PDGFRA
substrate-dependent cell migration, cell contraction	1/6	0.0473441	0.289246	0.0616789	0.369934	9.15904	-27.9379	ITGA11
coenzyme B biosynthetic process	1/7	0.0550153	0.289246	0.0701766	0.369934	9.66848	-28.04	SLC25A16
histone H3-K36 dimethylation	1/8	0.0626251	0.289246	0.0785979	0.369934	10.1696	-28.1756	SETD7
pantothenate transmembrane transport	1/6	0.0473441	0.289246	0.0616789	0.369934	9.24466	-28.1991	SLC16A3
citrate catabolic process to diacetyl	1/6	0.0473441	0.289246	0.0616789	0.369934	9.25184	-28.221	ACLY
3-hydroxyphenylpropionic acid transport	1/8	0.0626251	0.289246	0.0785979	0.369934	10.1944	-28.2444	SLC16A3
regulation of cytoplasmic translational termination	1/6	0.0473441	0.289246	0.0616789	0.369934	9.26497	-28.2611	ZNF385A
protein localization to euchromatin	1/7	0.0550153	0.289246	0.0701766	0.369934	9.81542	-28.4661	ESR1
substrate-dependent cell migration, cell attachment to substrate	1/6	0.0473441	0.289246	0.0616789	0.369934	9.46564	-28.8732	ITGA11
epithelial cell-cell adhesion	1/7	0.0550153	0.289246	0.0701766	0.369934	10.1033	-29.301	VCL
high-affinity zinc II ion transmembrane import	1/7	0.0550153	0.289246	0.0701766	0.369934	10.1279	-29.3724	SLC39A10
integrin biosynthetic process	1/6	0.0473441	0.289246	0.0616789	0.369934	9.66289	-29.4748	COL5A1
negative regulation of t-circle formation	1/6	0.0473441	0.289246	0.0616789	0.369934	9.76399	-29.7832	ERCC4
histone demethylation	1/6	0.0473441	0.289246	0.0616789	0.369934	9.98758	-30.4652	HLCS
eye photoreceptor cell differentiation	1/6	0.0473441	0.289246	0.0616789	0.369934	10.0149	-30.5487	COL5A1
meiotic recombination checkpoint	1/6	0.0473441	0.289246	0.0616789	0.369934	10.0327	-30.603	ERCC4
epithelial cell-cell adhesion involved in epithelium migration	1/7	0.0550153	0.289246	0.0701766	0.369934	10.7544	-31.1894	VCL
aldonate transport	1/6	0.0473441	0.289246	0.0616789	0.369934	10.2307	-31.207	SLC16A3
B cell chemotaxis across high endothelial venule	1/6	0.0473441	0.289246	0.0616789	0.369934	10.3422	-31.547	CYP7B1
regulation of leukocyte chemotaxis	1/6	0.0473441	0.289246	0.0616789	0.369934	10.3454	-31.5568	PDGFRA
regulation of fibroblast growth factor receptor signaling pathway involved in neural plate anterior/posterior pattern formation	1/6	0.0473441	0.289246	0.0616789	0.369934	10.3542	-31.5837	SULF1
iron ion import across plasma membrane	1/6	0.0473441	0.289246	0.0616789	0.369934	10.3912	-31.6963	TFRC
monocarboxylic acid transport	1/6	0.0473441	0.289246	0.0616789	0.369934	10.4108	-31.7561	SLC16A3
enamel mineralization	1/6	0.0473441	0.289246	0.0616789	0.369934	10.4418	-31.8508	COL1A1
zinc II ion import across Golgi membrane	1/7	0.0550153	0.289246	0.0701766	0.369934	10.9918	-31.8777	SLC39A10
nicotinate transport	1/6	0.0473441	0.289246	0.0616789	0.369934	10.5525	-32.1884	SLC16A3
post-embryonic eye morphogenesis	1/6	0.0473441	0.289246	0.0616789	0.369934	10.5803	-32.2732	COL5A1
negative regulation of pre-miRNA processing	1/6	0.0473441	0.289246	0.0616789	0.369934	10.9601	-33.4317	ESR1
formate transport	1/6	0.0473441	0.289246	0.0616789	0.369934	11.0647	-33.7508	SLC16A3
negative regulation of smooth endoplasmic reticulum calcium ion concentration	1/6	0.0473441	0.289246	0.0616789	0.369934	11.0657	-33.7537	TGM2
histone H3-K79 dimethylation	1/6	0.0473441	0.289246	0.0616789	0.369934	11.2599	-34.3461	SETD7
histone H4-K20 monomethylation	1/7	0.0550153	0.289246	0.0701766	0.369934	11.8966	-34.5018	SETD7
GTP metabolic process	1/6	0.0473441	0.289246	0.0616789	0.369934	11.4626	-34.9646	AK4
positive regulation of muscle cell differentiation	2/51	0.0635427	0.290767	0.0830996	0.374935	-1.31745	3.63095	MEF2A;CDON
mitochondrial ATP transmembrane transport	2/51	0.0635427	0.290767	0.0830996	0.374935	-1.2257	3.37808	SLC25A16;SLC4A4
glutathione catabolic process	2/51	0.0635427	0.290767	0.0830996	0.374935	-1.21664	3.35311	ENPEP;LNPEP
MyD88-independent toll-like receptor signaling pathway	2/51	0.0635427	0.290767	0.0830996	0.374935	-1.17817	3.24709	S100A9;S100A8
zymogen activation	2/51	0.0635427	0.290767	0.0830996	0.374935	-1.01263	2.79084	CPD;CPZ
intracellular protein transport	4/188	0.0656764	0.299183	0.0966355	0.395645	-2.3923	6.51427	TBC1D8B;SNX13;TBC1D2B;AMOT
mitochondrion to lysosome transport	2/52	0.0657452	0.299183	0.0858022	0.374935	-1.16519	3.1716	SLC25A16;ARSB
negative regulation of vesicle fusion	2/52	0.0657452	0.299183	0.0858022	0.374935	-1.14535	3.11761	TBC1D8B;TBC1D2B
histone-tyrosine phosphorylation	2/54	0.0702256	0.300221	0.091286	0.390932	-1.29063	3.42796	PDGFRA;DDR2
Notch receptor processing, ligand-independent	2/54	0.0702256	0.300221	0.091286	0.390932	-1.09958	2.92054	CPD;CPZ
protein initiator methionine removal involved in protein maturation	2/54	0.0702256	0.300221	0.091286	0.390932	-1.08591	2.88422	CPD;CPZ
fatty acid elongation, saturated fatty acid	1/9	0.070174	0.300221	0.0869435	0.374935	5.23831	-13.917	ELOVL6
membrane repolarization during Purkinje myocyte action potential	1/9	0.070174	0.300221	0.0869435	0.374935	5.42304	-14.4078	KCND3
negative regulation of telomere capping	1/9	0.070174	0.300221	0.0869435	0.374935	5.53836	-14.7142	ERCC4
positive regulation of B cell receptor signaling pathway	1/9	0.070174	0.300221	0.0869435	0.374935	5.68826	-15.1124	SLC39A10
biotin transport	1/9	0.070174	0.300221	0.0869435	0.374935	5.79173	-15.3873	SLC16A3
positive regulation of extracellular matrix disassembly	1/9	0.070174	0.300221	0.0869435	0.374935	5.8122	-15.4417	DDR2
positive regulation of transcription from RNA polymerase II promoter in response to cobalt ion	1/9	0.070174	0.300221	0.0869435	0.374935	5.9203	-15.7289	SMAD5
pantothenate catabolic process	1/9	0.070174	0.300221	0.0869435	0.374935	5.94635	-15.7981	FASN
vitamin A transport	1/9	0.070174	0.300221	0.0869435	0.374935	6.05689	-16.0918	SLC16A3
negative regulation of glial cell-derived neurotrophic factor secretion	1/9	0.070174	0.300221	0.0869435	0.374935	6.06107	-16.1029	LGR4
negative regulation of mesenchymal stem cell differentiation	1/9	0.070174	0.300221	0.0869435	0.374935	6.19401	-16.4561	PDGFRA
protein localization to chromatin	1/9	0.070174	0.300221	0.0869435	0.374935	6.21395	-16.5091	ESR1
positive regulation of SREBP signaling pathway in response to decreased oxygen levels	1/9	0.070174	0.300221	0.0869435	0.374935	6.21554	-16.5133	SMAD5
negative regulation of endothelin secretion	1/9	0.070174	0.300221	0.0869435	0.374935	6.27385	-16.6682	LGR4
regulation of endothelial cell chemotaxis	1/9	0.070174	0.300221	0.0869435	0.374935	6.35396	-16.8811	PDGFRA
regulation of blood vessel diameter by renin-angiotensin	1/9	0.070174	0.300221	0.0869435	0.374935	6.43353	-17.0925	ENPEP
atrial septum secundum morphogenesis	1/9	0.070174	0.300221	0.0869435	0.374935	6.44925	-17.1342	NOTCH2
chaperone mediated protein folding requiring cofactor	1/9	0.070174	0.300221	0.0869435	0.374935	6.45055	-17.1377	UGGT1
cardiac muscle cell membrane repolarization	1/9	0.070174	0.300221	0.0869435	0.374935	6.48311	-17.2242	KCND3
atrial septum intermedium morphogenesis	1/9	0.070174	0.300221	0.0869435	0.374935	6.54184	-17.3802	NOTCH2
CDP-diacylglycerol biosynthetic process	1/9	0.070174	0.300221	0.0869435	0.374935	6.72668	-17.8713	CPNE3
thiamine diphosphate biosynthetic process	1/9	0.070174	0.300221	0.0869435	0.374935	6.91304	-18.3664	SLC25A16
quinone biosynthetic process	1/9	0.070174	0.300221	0.0869435	0.374935	6.92837	-18.4071	SLC25A16
potassium ion export	1/9	0.070174	0.300221	0.0869435	0.374935	6.94102	-18.4407	KCND3
histone H3-K9 dimethylation	1/9	0.070174	0.300221	0.0869435	0.374935	7.00362	-18.6071	SETD7
regulation of transcription from RNA polymerase III promoter during mitotic cell cycle	1/9	0.070174	0.300221	0.0869435	0.374935	7.03134	-18.6807	TENM1
regulation of RNA polymerase III activity	1/9	0.070174	0.300221	0.0869435	0.374935	7.07441	-18.7951	TENM1
pyridoxal phosphate biosynthetic process	1/9	0.070174	0.300221	0.0869435	0.374935	7.07449	-18.7954	SLC25A16
release of matrix enzymes from mitochondria	1/9	0.070174	0.300221	0.0869435	0.374935	7.10572	-18.8783	NDUFS1
potassium ion export from cell	1/9	0.070174	0.300221	0.0869435	0.374935	7.11803	-18.911	KCND3
embryonic ectodermal digestive tract morphogenesis	1/9	0.070174	0.300221	0.0869435	0.374935	7.16365	-19.0322	PDGFRA
regulation of smooth muscle cell chemotaxis	1/9	0.070174	0.300221	0.0869435	0.374935	7.17867	-19.0721	PDGFRA
positive regulation of cell migration	4/193	0.0708527	0.302378	0.103684	0.399071	-2.34196	6.19952	COL1A1;PDGFRA;CPNE3;AMOT
neutrophil chemotaxis	2/55	0.0725024	0.307824	0.0940657	0.392124	-1.19673	3.14037	S100A9;S100A8
negative regulation of vascular wound healing	2/55	0.0725024	0.307824	0.0940657	0.392124	-1.19094	3.12519	SULF1;AMOT
negative regulation of cytoplasmic translation	2/55	0.0725024	0.307824	0.0940657	0.392124	-1.11291	2.92043	LARP1;ZNF385A
DNA damage checkpoint	4/197	0.0751403	0.314082	0.109489	0.401748	-2.24136	5.80154	ERCC4;SETD7;MAP3K20;ZNF385A
positive regulation of macroautophagy	3/123	0.0771821	0.314082	0.106196	0.401748	-1.82472	4.67417	ATP6V1A;LARP1;TP53INP1
regulation of cytoskeleton polarization involved in growth plate cartilage chondrocyte division	3/122	0.0757274	0.314082	0.104322	0.400903	-1.77362	4.57704	PRICKLE2;S100A9;S100A8
glycosphingolipid metabolic process	2/56	0.0748029	0.314082	0.0968698	0.395645	-1.14551	2.9702	NEU3;ARSB
ATP biosynthetic process	2/56	0.0748029	0.314082	0.0968698	0.395645	-1.12023	2.90463	NDUFS1;AK4
glycosylceramide metabolic process	2/56	0.0748029	0.314082	0.0968698	0.395645	-1.08502	2.81335	NEU3;ARSB
ganglioside metabolic process	2/57	0.0771265	0.314082	0.0996976	0.398639	-1.09786	2.81305	NEU3;ARSB
lactosylceramide metabolic process	2/56	0.0748029	0.314082	0.0968698	0.395645	-1.07967	2.79947	NEU3;ARSB
positive regulation of vesicle fusion	2/57	0.0771265	0.314082	0.0996976	0.398639	-1.06324	2.72435	TBC1D8B;TBC1D2B
positive regulation of transcription from RNA polymerase II promoter in response to ethanol	1/10	0.0776625	0.314082	0.0952142	0.392124	4.76738	-12.1825	SMAD5
negative regulation of toll-like receptor 3 signaling pathway	1/10	0.0776625	0.314082	0.0952142	0.392124	4.9465	-12.6402	LGR4
tetrahydrobiopterin biosynthetic process	1/10	0.0776625	0.314082	0.0952142	0.392124	5.23904	-13.3877	SLC25A16
Notch signaling pathway involved in regulation of secondary heart field cardioblast proliferation	1/10	0.0776625	0.314082	0.0952142	0.392124	5.25925	-13.4394	NOTCH2
complement activation, lectin pathway	1/10	0.0776625	0.314082	0.0952142	0.392124	5.34985	-13.6709	MASP1
negative regulation of response to DNA damage stimulus	1/10	0.0776625	0.314082	0.0952142	0.392124	5.51972	-14.105	NPAS2
disaccharide catabolic process	1/10	0.0776625	0.314082	0.0952142	0.392124	5.60022	-14.3107	NEU3
pulmonary valve morphogenesis	1/10	0.0776625	0.314082	0.0952142	0.392124	5.61744	-14.3547	NOTCH2
ferric-hydroxamate transport	1/10	0.0776625	0.314082	0.0952142	0.392124	5.64368	-14.4218	LCN2
endothelial cell-cell adhesion	1/10	0.0776625	0.314082	0.0952142	0.392124	5.64534	-14.426	VCL
phosphatidylinositol 5-phosphate metabolic process	1/10	0.0776625	0.314082	0.0952142	0.392124	5.6536	-14.4471	PIKFYVE
enterobactin transport	1/10	0.0776625	0.314082	0.0952142	0.392124	5.71283	-14.5985	LCN2
S-adenosylmethionine biosynthetic process	1/10	0.0776625	0.314082	0.0952142	0.392124	5.74265	-14.6747	SLC25A16
myoblast fusion	1/10	0.0776625	0.314082	0.0952142	0.392124	5.79777	-14.8155	ADAM12
negative regulation of toll-like receptor 9 signaling pathway	1/10	0.0776625	0.314082	0.0952142	0.392124	5.89611	-15.0668	LGR4
histone peptidyl-prolyl isomerization	1/10	0.0776625	0.314082	0.0952142	0.392124	5.99851	-15.3285	HLCS
cellular oligosaccharide catabolic process	1/10	0.0776625	0.314082	0.0952142	0.392124	6.2818	-16.0524	NEU3
proteoglycan catabolic process	1/10	0.0776625	0.314082	0.0952142	0.392124	6.40941	-16.3785	ADAMTS12
regulation of bone mineralization involved in bone maturation	1/10	0.0776625	0.314082	0.0952142	0.392124	7.1476	-18.2649	DDR2
peptidyl-lysine dimethylation	1/10	0.0776625	0.314082	0.0952142	0.392124	8.91752	-22.7877	SETD7
positive regulation of protein targeting to vacuole involved in autophagy	2/58	0.0794727	0.319312	0.102548	0.398639	-1.20699	3.05652	TENM1;TP53INP1
oxidative phosphorylation	2/58	0.0794727	0.319312	0.102548	0.398639	-1.19006	3.01364	NDUFS1;AK4
regulation of vesicle fusion	2/58	0.0794727	0.319312	0.102548	0.398639	-1.08374	2.7444	TBC1D8B;TBC1D2B
protein localization to pre-autophagosomal structure	2/58	0.0794727	0.319312	0.102548	0.398639	-1.01433	2.56862	TP53INP1;AMOT
positive regulation of NF-kappaB transcription factor activity by ER overload response	3/127	0.083123	0.324977	0.113824	0.409402	-1.85506	4.61435	TAB3;S100A9;S100A8
regulation of synaptic vesicle fusion to presynaptic active zone membrane	2/60	0.0842311	0.324977	0.108317	0.401748	-1.12846	2.79204	TBC1D8B;TBC1D2B
positive regulation of transcription from RNA polymerase II promoter involved in unfolded protein response	1/11	0.085091	0.324977	0.103411	0.398639	4.36328	-10.7513	SMAD5
negative regulation of toll-like receptor 2 signaling pathway	1/11	0.085091	0.324977	0.103411	0.398639	4.37682	-10.7846	LGR4
retina vasculature development in camera-type eye	1/11	0.085091	0.324977	0.103411	0.398639	4.6279	-11.4033	PDGFRA
glomerular filtration	1/11	0.085091	0.324977	0.103411	0.398639	4.67381	-11.5164	SULF1
internal peptidyl-lysine acetylation	1/11	0.085091	0.324977	0.103411	0.398639	4.67868	-11.5284	EHHADH
pantothenate metabolic process	1/11	0.085091	0.324977	0.103411	0.398639	4.68308	-11.5393	FASN
Mo-molybdopterin cofactor biosynthetic process	1/11	0.085091	0.324977	0.103411	0.398639	4.68595	-11.5463	SLC25A16
positive regulation of butyryl-CoA biosynthetic process from acetyl-CoA	1/11	0.085091	0.324977	0.103411	0.398639	4.75378	-11.7135	ELOVL5
fasciculation of motor neuron axon	1/11	0.085091	0.324977	0.103411	0.398639	4.79308	-11.8103	EPHA3
regulation of histone H4 acetylation involved in response to DNA damage stimulus	1/11	0.085091	0.324977	0.103411	0.398639	4.80689	-11.8444	NPAS2
asparagine biosynthetic process from oxaloacetate	1/11	0.085091	0.324977	0.103411	0.398639	4.83932	-11.9243	ACLY
positive regulation of unsaturated fatty acid biosynthetic process	1/11	0.085091	0.324977	0.103411	0.398639	4.89178	-12.0535	ELOVL5
atrial cardiac myofibril assembly	1/11	0.085091	0.324977	0.103411	0.398639	4.91004	-12.0985	PDGFRA
negative regulation of chemokine secretion	1/11	0.085091	0.324977	0.103411	0.398639	4.9666	-12.2379	LGR4
angiotensin maturation	1/11	0.085091	0.324977	0.103411	0.398639	5.03945	-12.4174	ENPEP
positive regulation of methyl-branched fatty acid biosynthetic process	1/11	0.085091	0.324977	0.103411	0.398639	5.08102	-12.5198	ELOVL5
substrate-dependent cell migration, cell extension	1/11	0.085091	0.324977	0.103411	0.398639	5.12047	-12.617	ITGA11
lipoxin biosynthetic process	1/11	0.085091	0.324977	0.103411	0.398639	5.13821	-12.6607	SCD
coenzyme A biosynthetic process	1/11	0.085091	0.324977	0.103411	0.398639	5.14023	-12.6657	SLC25A16
glutamate catabolic process to oxaloacetate	1/11	0.085091	0.324977	0.103411	0.398639	5.14445	-12.6761	ACLY
negative regulation of transforming growth factor-beta secretion	1/11	0.085091	0.324977	0.103411	0.398639	5.17906	-12.7614	LGR4
atrial septum primum morphogenesis	1/11	0.085091	0.324977	0.103411	0.398639	5.32884	-13.1305	NOTCH2
antigen processing and presentation of exogenous peptide antigen via MHC class I, TAP-independent	1/11	0.085091	0.324977	0.103411	0.398639	5.35095	-13.1849	LNPEP
phosphatidylglycerol biosynthetic process	1/11	0.085091	0.324977	0.103411	0.398639	5.42461	-13.3664	CPNE3
protein localization to CENP-A containing chromatin	1/11	0.085091	0.324977	0.103411	0.398639	5.51142	-13.5803	ESR1
palmitic acid metabolic process	1/11	0.085091	0.324977	0.103411	0.398639	5.60392	-13.8082	ACSL1
regulation of phragmoplast microtubule organization	1/11	0.085091	0.324977	0.103411	0.398639	5.7449	-14.1556	EPHA3
regulation of bone mineralization	1/11	0.085091	0.324977	0.103411	0.398639	6.1072	-15.0484	DDR2
zinc II ion transmembrane import	1/11	0.085091	0.324977	0.103411	0.398639	6.11465	-15.0667	SLC39A10
tryptophan catabolic process to acetyl-CoA	1/11	0.085091	0.324977	0.103411	0.398639	6.86352	-16.912	ACACA
positive regulation of respiratory burst involved in inflammatory response	2/61	0.0866422	0.328363	0.111233	0.401748	-1.20437	2.94585	S100A9;S100A8
positive regulation of pseudohyphal growth	2/61	0.0866422	0.328363	0.111233	0.401748	-1.06445	2.6036	S100A9;S100A8
intracellular signal transduction involved in positive regulation of cell growth	2/61	0.0866422	0.328363	0.111233	0.401748	-1.062	2.59761	S100A9;S100A8
positive regulation of direction of cell growth	2/61	0.0866422	0.328363	0.111233	0.401748	-1.05893	2.59012	S100A9;S100A8
positive regulation of fat cell differentiation	2/61	0.0866422	0.328363	0.111233	0.401748	-1.00904	2.46808	FRZB;ZNF385A
positive regulation of canonical Wnt signaling pathway involved in osteoblast differentiation	3/133	0.0923897	0.331595	0.125642	0.420269	-1.80673	4.30315	COL1A1;LGR4;DDR2
positive regulation of dendrite development	2/62	0.089074	0.331595	0.114169	0.410047	-1.17965	2.85273	EPHA3;ARSB
membrane repolarization during cardiac muscle cell action potential	1/12	0.0924601	0.331595	0.111533	0.401748	3.82718	-9.11244	KCND3
membrane repolarization during bundle of His cell action potential	1/12	0.0924601	0.331595	0.111533	0.401748	3.86758	-9.20862	KCND3
negative regulation of ossification	1/12	0.0924601	0.331595	0.111533	0.401748	4.01197	-9.55241	SOST
pulmonary valve formation	1/12	0.0924601	0.331595	0.111533	0.401748	4.05488	-9.65458	NOTCH2
fasciculation of sensory neuron axon	1/12	0.0924601	0.331595	0.111533	0.401748	4.24661	-10.1111	EPHA3
negative regulation of interleukin-1 secretion	1/12	0.0924601	0.331595	0.111533	0.401748	4.37681	-10.4211	LGR4
positive regulation of septation initiation signaling	1/12	0.0924601	0.331595	0.111533	0.401748	4.51532	-10.7509	NOTCH2
positive regulation of ARF protein signal transduction	1/12	0.0924601	0.331595	0.111533	0.401748	4.60818	-10.972	NOTCH2
negative regulation of interferon-alpha secretion	1/12	0.0924601	0.331595	0.111533	0.401748	4.64629	-11.0627	LGR4
regulation of response to DNA damage stimulus	1/12	0.0924601	0.331595	0.111533	0.401748	4.6534	-11.0797	NPAS2
negative regulation of telomere maintenance via telomere lengthening	1/12	0.0924601	0.331595	0.111533	0.401748	4.72082	-11.2402	ERCC4
positive regulation of Ran protein signal transduction	1/12	0.0924601	0.331595	0.111533	0.401748	4.76836	-11.3534	NOTCH2
platelet activating factor biosynthetic process	1/12	0.0924601	0.331595	0.111533	0.401748	4.84154	-11.5276	CPNE3
negative regulation of chondrocyte development	1/12	0.0924601	0.331595	0.111533	0.401748	4.8784	-11.6154	ADAMTS12
negative regulation of mediator complex assembly	1/12	0.0924601	0.331595	0.111533	0.401748	4.88351	-11.6275	SOST
phytanic acid metabolic process	1/12	0.0924601	0.331595	0.111533	0.401748	4.88732	-11.6366	ACSL1
hepoxilin metabolic process	1/12	0.0924601	0.331595	0.111533	0.401748	4.89761	-11.6611	ACSL1
pentose-phosphate shunt, non-oxidative branch	1/12	0.0924601	0.331595	0.111533	0.401748	4.90003	-11.6669	DDR2
negative regulation of MyD88-dependent toll-like receptor signaling pathway	1/12	0.0924601	0.331595	0.111533	0.401748	4.91138	-11.6939	LGR4
negative regulation of ATG1/ULK1 kinase complex assembly	1/12	0.0924601	0.331595	0.111533	0.401748	4.93852	-11.7585	SOST
negative regulation of clathrin coat assembly	1/12	0.0924601	0.331595	0.111533	0.401748	4.99873	-11.9019	SOST
negative regulation of FACT complex assembly	1/12	0.0924601	0.331595	0.111533	0.401748	5.05516	-12.0362	SOST
negative regulation of protein polymerization	1/12	0.0924601	0.331595	0.111533	0.401748	5.07089	-12.0737	SOST
negative regulation of starch utilization system complex assembly	1/12	0.0924601	0.331595	0.111533	0.401748	5.13334	-12.2224	SOST
negative regulation of myosin II filament assembly	1/12	0.0924601	0.331595	0.111533	0.401748	5.2091	-12.4028	SOST
negative regulation of DNA recombinase mediator complex assembly	1/12	0.0924601	0.331595	0.111533	0.401748	5.22406	-12.4384	SOST
negative regulation of VCP-NPL4-UFD1 AAA ATPase complex assembly	1/12	0.0924601	0.331595	0.111533	0.401748	5.29704	-12.6121	SOST
negative regulation of eukaryotic translation initiation factor 4F complex assembly	1/12	0.0924601	0.331595	0.111533	0.401748	5.29873	-12.6162	SOST
transmembrane L-arginine transport from lysosomal lumen to cytosol	1/12	0.0924601	0.331595	0.111533	0.401748	5.56851	-13.2585	ARSB
lysosomal transport	1/12	0.0924601	0.331595	0.111533	0.401748	5.57387	-13.2713	ARSB
transmembrane L-lysine transport from lysosomal lumen to cytosol	1/12	0.0924601	0.331595	0.111533	0.401748	5.71734	-13.6129	ARSB
transmembrane L-histidine transport from lysosomal lumen to cytosol	1/12	0.0924601	0.331595	0.111533	0.401748	5.73453	-13.6538	ARSB
lysine catabolic process	1/12	0.0924601	0.331595	0.111533	0.401748	6.06404	-14.4383	CRYM
L-lysine catabolic process	1/12	0.0924601	0.331595	0.111533	0.401748	6.09976	-14.5234	CRYM
peptidyl-lysine monomethylation	1/12	0.0924601	0.331595	0.111533	0.401748	7.6067	-18.1114	SETD7
positive regulation of transcription from RNA polymerase III promoter	7/485	0.0975359	0.333602	0.158408	0.439848	-3.327	7.7437	COL1A1;TENM1;TP53INP1;SOST;SMAD5;ESR1;NPAS2
intrinsic apoptotic signaling pathway in response to DNA damage	4/213	0.0935581	0.333602	0.134108	0.425874	-2.06626	4.89533	ERCC4;LGALS12;SETD7;ZNF385A
protein transport within lipid bilayer	3/137	0.0987952	0.333602	0.133758	0.425874	-1.66986	3.86524	TBC1D8B;SNX13;TBC1D2B
polyubiquitinated protein transport	3/137	0.0987952	0.333602	0.133758	0.425874	-1.66789	3.86067	TBC1D8B;SNX13;TBC1D2B
protein transport along microtubule	3/137	0.0987952	0.333602	0.133758	0.425874	-1.66478	3.85348	TBC1D8B;SNX13;TBC1D2B
misfolded protein transport	3/137	0.0987952	0.333602	0.133758	0.425874	-1.66295	3.84923	TBC1D8B;SNX13;TBC1D2B
protein-DNA complex transport	3/137	0.0987952	0.333602	0.133758	0.425874	-1.66106	3.84486	TBC1D8B;SNX13;TBC1D2B
establishment of protein localization to mast cell secretory granule	3/137	0.0987952	0.333602	0.133758	0.425874	-1.65903	3.84017	TBC1D8B;SNX13;TBC1D2B
endocytosed protein transport to vacuole	3/137	0.0987952	0.333602	0.133758	0.425874	-1.65565	3.83234	TBC1D8B;SNX13;TBC1D2B
establishment of protein localization to T cell secretory granule	3/137	0.0987952	0.333602	0.133758	0.425874	-1.65397	3.82846	TBC1D8B;SNX13;TBC1D2B
microtubule polymerization based protein transport	3/137	0.0987952	0.333602	0.133758	0.425874	-1.65319	3.82664	TBC1D8B;SNX13;TBC1D2B
intracellular protein transport in other organism involved in symbiotic interaction	3/137	0.0987952	0.333602	0.133758	0.425874	-1.65001	3.81929	TBC1D8B;SNX13;TBC1D2B
positive regulation of cytokine production involved in inflammatory response	2/64	0.0939975	0.333602	0.120102	0.412756	-1.10114	2.60363	S100A9;S100A8
positive regulation of unidimensional cell growth	2/65	0.0964883	0.333602	0.123096	0.419546	-0.991062	2.31743	S100A9;S100A8
positive regulation of root hair elongation	2/65	0.0964883	0.333602	0.123096	0.419546	-0.985578	2.30461	S100A9;S100A8
positive regulation of chondrocyte hypertrophy	2/65	0.0964883	0.333602	0.123096	0.419546	-0.980978	2.29385	S100A9;S100A8
sperm mitochondrion organization	2/64	0.0939975	0.333602	0.120102	0.412756	-0.949675	2.24549	ACSS2;SLC25A36
mitochondrion disassembly	2/65	0.0964883	0.333602	0.123096	0.419546	-0.958285	2.24079	ACSS2;SLC25A36
mitochondrion organization	2/64	0.0939975	0.333602	0.120102	0.412756	-0.947066	2.23932	ACSS2;SLC25A36
cellular response to calcium ion	2/64	0.0939975	0.333602	0.120102	0.412756	-0.919043	2.17307	MEF2A;CPNE3
mitochondrial membrane organization	2/66	0.0989979	0.333602	0.126109	0.420269	-0.921531	2.13119	ACSS2;SLC25A36
regulation of lysosomal lumen pH	2/64	0.0939975	0.333602	0.120102	0.412756	-0.825151	1.95106	SLC4A4;ARSB
potassium ion transport	2/65	0.0964883	0.333602	0.123096	0.419546	-0.826167	1.93185	KCND3;ABCC9
transferrin transport	2/65	0.0964883	0.333602	0.123096	0.419546	-0.793918	1.85644	ATP6V1A;TFRC
molybdopterin cofactor biosynthetic process	1/13	0.0997701	0.333602	0.119583	0.412756	3.56242	-8.21098	AK4
membrane repolarization during AV node cell action potential	1/13	0.0997701	0.333602	0.119583	0.412756	3.73209	-8.60205	KCND3
TOR signaling	1/13	0.0997701	0.333602	0.119583	0.412756	3.87648	-8.93484	LARP1
embryonic viscerocranium morphogenesis	1/13	0.0997701	0.333602	0.119583	0.412756	3.91716	-9.02861	PDGFRA
embryonic neurocranium morphogenesis	1/13	0.0997701	0.333602	0.119583	0.412756	3.94199	-9.08583	PDGFRA
negative regulation of interleukin-13 secretion	1/13	0.0997701	0.333602	0.119583	0.412756	4.14777	-9.56013	LGR4
regulation of endocardial cushion to mesenchymal transition	1/13	0.0997701	0.333602	0.119583	0.412756	4.16155	-9.5919	EPHA3
negative regulation of interleukin-5 secretion	1/13	0.0997701	0.333602	0.119583	0.412756	4.18762	-9.65199	LGR4
negative regulation of actin cytoskeleton reorganization	1/13	0.0997701	0.333602	0.119583	0.412756	4.2314	-9.75289	PDGFRA
heparan sulfate proteoglycan biosynthetic process, enzymatic modification	1/13	0.0997701	0.333602	0.119583	0.412756	4.23282	-9.75617	SULF1
regulation of intrinsic apoptotic signaling pathway in response to DNA damage	1/13	0.0997701	0.333602	0.119583	0.412756	4.29624	-9.90236	NPAS2
heparan sulfate proteoglycan biosynthetic process, linkage to polypeptide	1/13	0.0997701	0.333602	0.119583	0.412756	4.2991	-9.90894	SULF1
regulation of epithelial to mesenchymal transition involved in endocardial cushion formation	1/13	0.0997701	0.333602	0.119583	0.412756	4.3076	-9.92852	EPHA3
long-chain fatty acid import	1/13	0.0997701	0.333602	0.119583	0.412756	4.35401	-10.0355	ACSL1
limb development	1/13	0.0997701	0.333602	0.119583	0.412756	4.4029	-10.1482	MAP3K20
positive regulation of DNA damage response, signal transduction by p53 class mediator resulting in transcription of p21 class mediator	1/13	0.0997701	0.333602	0.119583	0.412756	4.55752	-10.5046	ZNF385A
negative regulation of Wnt-Frizzled-LRP5/6 complex assembly	1/13	0.0997701	0.333602	0.119583	0.412756	4.74194	-10.9296	SOST
negative regulation of beta-catenin-TCF complex assembly	1/13	0.0997701	0.333602	0.119583	0.412756	4.80864	-11.0834	SOST
dendrite guidance	1/13	0.0997701	0.333602	0.119583	0.412756	4.8108	-11.0883	MEF2A
platelet-derived growth factor receptor-alpha signaling pathway	1/13	0.0997701	0.333602	0.119583	0.412756	4.85549	-11.1914	PDGFRA
dendrite arborization	1/13	0.0997701	0.333602	0.119583	0.412756	4.88291	-11.2546	MEF2A
lysosome to ER cholesterol transport	1/13	0.0997701	0.333602	0.119583	0.412756	5.14194	-11.8516	ARSB
D-lysine catabolic process	1/13	0.0997701	0.333602	0.119583	0.412756	5.26271	-12.1299	CRYM
arsenate ion transmembrane transport	1/13	0.0997701	0.333602	0.119583	0.412756	5.64831	-13.0187	SLC4A4
acetyl-CoA transmembrane transport	1/13	0.0997701	0.333602	0.119583	0.412756	5.66223	-13.0508	SLC4A4
plasma membrane selenite transport	1/13	0.0997701	0.333602	0.119583	0.412756	5.66696	-13.0617	SLC4A4
positive regulation of transcription by transcription factor localization	7/490	0.101535	0.338129	0.164183	0.443353	-3.19066	7.29817	COL1A1;TP53INP1;SOST;SMAD5;ESR1;NPAS2;AMOT
positive regulation of sprouting of injured axon	2/67	0.101526	0.338129	0.12914	0.424341	-0.896815	2.05141	S100A9;S100A8
activation of cysteine-type endopeptidase activity involved in apoptotic process by cytochrome c	2/67	0.101526	0.338129	0.12914	0.424341	-0.829347	1.89708	S100A9;S100A8
intracellular protein transmembrane transport	3/139	0.102064	0.339434	0.137883	0.428878	-1.60885	3.67165	TBC1D8B;SNX13;TBC1D2B
protein exit from endoplasmic reticulum	3/140	0.103714	0.342632	0.139962	0.429208	-1.60591	3.63917	TBC1D8B;SNX13;TBC1D2B
positive regulation of canonical Wnt signaling pathway	3/141	0.105375	0.342632	0.142052	0.429208	-1.55239	3.49324	COL1A1;SULF1;LGR4
siderophore transmembrane transport	3/142	0.107047	0.342632	0.144152	0.43082	-1.42577	3.18588	SEL1L;LCN2;ABCC9
positive regulation of epithelial to mesenchymal transition	2/69	0.106634	0.342632	0.135251	0.425874	-0.860428	1.92594	COL1A1;EPHA3
mitochondrial proton-transporting ATP synthase complex assembly	2/68	0.104071	0.342632	0.132187	0.425874	-0.81584	1.84598	ACSS2;SLC25A36
sensory perception of sound	2/69	0.106634	0.342632	0.135251	0.425874	-0.76658	1.71587	COL1A1;CRYM
cellular response to rapamycin	1/14	0.107022	0.342632	0.127561	0.420269	3.22565	-7.20843	LARP1
negative regulation of cytokine secretion involved in immune response	1/14	0.107022	0.342632	0.127561	0.420269	3.25303	-7.26961	LGR4
negative regulation of cytokine production involved in immune response	1/14	0.107022	0.342632	0.127561	0.420269	3.26764	-7.30226	TRIL
cellular response to biotin	1/14	0.107022	0.342632	0.127561	0.420269	3.42985	-7.66477	HLCS
positive regulation of transcription from RNA polymerase II promoter in response to arsenic-containing substance	1/14	0.107022	0.342632	0.127561	0.420269	3.51213	-7.84864	SMAD5
positive regulation of transcription from RNA polymerase II promoter in response to hydrostatic pressure	1/14	0.107022	0.342632	0.127561	0.420269	3.70829	-8.287	SMAD5
recognition of apoptotic cell	1/14	0.107022	0.342632	0.127561	0.420269	3.80279	-8.49818	TGM2
embryonic eye morphogenesis	1/14	0.107022	0.342632	0.127561	0.420269	3.80741	-8.5085	COL5A1
positive regulation of butyryl-CoA catabolic process to butyrate	1/14	0.107022	0.342632	0.127561	0.420269	3.8837	-8.67901	ELOVL5
mRNA localization resulting in posttranscriptional regulation of gene expression	1/14	0.107022	0.342632	0.127561	0.420269	3.98227	-8.89928	ZNF385A
TIRAP-dependent toll-like receptor 4 signaling pathway	1/14	0.107022	0.342632	0.127561	0.420269	4.08831	-9.13624	TRIL
VEGF-activated platelet-derived growth factor receptor signaling pathway	1/14	0.107022	0.342632	0.127561	0.420269	4.11471	-9.19525	PDGFRA
folic acid-containing compound biosynthetic process	1/14	0.107022	0.342632	0.127561	0.420269	4.12234	-9.2123	SLC25A16
negative regulation of platelet-derived growth factor receptor-beta signaling pathway	1/14	0.107022	0.342632	0.127561	0.420269	4.24544	-9.48739	PDGFRA
establishment of protein localization to chromatin	1/14	0.107022	0.342632	0.127561	0.420269	4.28713	-9.58055	ESR1
negative regulation of nodal receptor complex assembly	1/14	0.107022	0.342632	0.127561	0.420269	4.34293	-9.70525	SOST
phosphatidylserine biosynthetic process	1/14	0.107022	0.342632	0.127561	0.420269	4.36464	-9.75376	CPNE3
carboxylic acid transmembrane transport	1/14	0.107022	0.342632	0.127561	0.420269	4.5483	-10.1642	SLC4A4
inorganic anion transmembrane transport	1/14	0.107022	0.342632	0.127561	0.420269	4.67662	-10.451	SLC4A4
AMP biosynthetic process	1/14	0.107022	0.342632	0.127561	0.420269	4.68335	-10.466	AK4
embryonic skeletal joint morphogenesis	1/14	0.107022	0.342632	0.127561	0.420269	4.75381	-10.6234	PDGFRA
3'-phospho-5'-adenylyl sulfate transmembrane transport	1/14	0.107022	0.342632	0.127561	0.420269	5.26395	-11.7635	SLC4A4
UDP-galactose transmembrane transport	1/14	0.107022	0.342632	0.127561	0.420269	5.51611	-12.327	SLC4A4
negative regulation of angiogenesis	2/70	0.109214	0.345101	0.138331	0.428878	-0.852244	1.88724	SULF1;AMOT
endocytic import into cell	2/70	0.109214	0.345101	0.138331	0.428878	-0.804497	1.78151	SEC23A;CPNE3
contractile vacuole dissociation from plasma membrane	2/70	0.109214	0.345101	0.138331	0.428878	-0.80285	1.77787	SEC23A;CPNE3
vesicle-mediated transport between endosomal compartments	2/70	0.109214	0.345101	0.138331	0.428878	-0.799443	1.77032	SEC23A;CPNE3
vesicle-mediated transport to the plasma membrane	2/70	0.109214	0.345101	0.138331	0.428878	-0.794442	1.75925	SEC23A;CPNE3
vesicle-mediated transport in synapse	2/70	0.109214	0.345101	0.138331	0.428878	-0.791778	1.75335	SEC23A;CPNE3
mitochondrion-derived vesicle mediated transport	2/70	0.109214	0.345101	0.138331	0.428878	-0.788902	1.74698	SEC23A;CPNE3
vesicle-mediated transport	2/70	0.109214	0.345101	0.138331	0.428878	-0.786958	1.74267	SEC23A;CPNE3
plastid to vacuole vesicle-mediated transport	2/70	0.109214	0.345101	0.138331	0.428878	-0.784152	1.73646	SEC23A;CPNE3
regulation of SNARE complex assembly	2/70	0.109214	0.345101	0.138331	0.428878	-0.753847	1.66935	TBC1D8B;TBC1D2B
positive regulation of neuroblast migration	3/144	0.110421	0.346071	0.148384	0.43254	-1.54793	3.4108	COL1A1;PDGFRA;CPNE3
positive regulation of mesenchymal stem cell migration	3/144	0.110421	0.346071	0.148384	0.43254	-1.54581	3.40612	COL1A1;PDGFRA;CPNE3
positive regulation of distal tip cell migration	3/144	0.110421	0.346071	0.148384	0.43254	-1.5432	3.40037	COL1A1;PDGFRA;CPNE3
positive regulation of cell migration in other organism	3/144	0.110421	0.346071	0.148384	0.43254	-1.54059	3.39462	COL1A1;PDGFRA;CPNE3
positive regulation of formation of radial glial scaffolds	3/144	0.110421	0.346071	0.148384	0.43254	-1.5388	3.39069	COL1A1;PDGFRA;CPNE3
positive regulation of metanephric mesenchymal cell migration	3/144	0.110421	0.346071	0.148384	0.43254	-1.53615	3.38483	COL1A1;PDGFRA;CPNE3
positive regulation of glial cell migration	3/145	0.112123	0.346071	0.150515	0.43254	-1.54298	3.3763	COL1A1;PDGFRA;CPNE3
positive regulation of hematopoietic stem cell migration	3/146	0.113835	0.346071	0.152655	0.436587	-1.54498	3.35724	COL1A1;PDGFRA;CPNE3
positive regulation of cardiac neural crest cell migration involved in outflow tract morphogenesis	3/145	0.112123	0.346071	0.150515	0.43254	-1.53225	3.3528	COL1A1;PDGFRA;CPNE3
positive regulation of cell migration by vascular endothelial growth factor signaling pathway	3/145	0.112123	0.346071	0.150515	0.43254	-1.52974	3.34732	COL1A1;PDGFRA;CPNE3
positive regulation of axonogenesis	2/71	0.111811	0.346071	0.141426	0.429208	-0.900669	1.97332	EPHA3;ARSB
vesicle uncoating	2/71	0.111811	0.346071	0.141426	0.429208	-0.810103	1.77489	SEC23A;CPNE3
mitochondrion morphogenesis	2/72	0.114423	0.346071	0.144537	0.43082	-0.788975	1.71038	ACSS2;SLC25A36
retrograde transport, plasma membrane to Golgi	2/72	0.114423	0.346071	0.144537	0.43082	-0.760782	1.64926	SEC23A;CPNE3
SNARE complex disassembly	2/72	0.114423	0.346071	0.144537	0.43082	-0.726103	1.57408	SEC23A;CPNE3
response to estradiol	1/15	0.114215	0.346071	0.135466	0.425874	3.36982	-7.31139	ESR1
membrane repolarization during SA node cell action potential	1/15	0.114215	0.346071	0.135466	0.425874	3.37091	-7.31377	KCND3
positive regulation of transcription from RNA polymerase II promoter in response to menadione	1/15	0.114215	0.346071	0.135466	0.425874	3.38943	-7.35396	SMAD5
positive regulation of fibroblast growth factor receptor signaling pathway	1/15	0.114215	0.346071	0.135466	0.425874	3.41337	-7.40588	SULF1
negative regulation of toll-like receptor 4 signaling pathway	1/15	0.114215	0.346071	0.135466	0.425874	3.45304	-7.49196	LGR4
negative regulation of macroautophagy by TORC1 signaling	1/15	0.114215	0.346071	0.135466	0.425874	3.52349	-7.64481	LARP1
positive regulation of Rac protein signal transduction	1/15	0.114215	0.346071	0.135466	0.425874	3.56092	-7.72602	NOTCH2
negative regulation of synaptic vesicle priming	1/15	0.114215	0.346071	0.135466	0.425874	3.60398	-7.81945	SOST
internal protein amino acid acetylation	1/15	0.114215	0.346071	0.135466	0.425874	3.73465	-8.10297	EHHADH
apoptotic process involved in embryonic digit morphogenesis	1/15	0.114215	0.346071	0.135466	0.425874	3.74825	-8.13248	MAP3K20
TRAM-dependent toll-like receptor 4 signaling pathway	1/15	0.114215	0.346071	0.135466	0.425874	3.81136	-8.2694	TRIL
positive regulation of cardiac muscle hypertrophy in response to stress	1/15	0.114215	0.346071	0.135466	0.425874	3.9009	-8.46368	MEF2A
platelet-derived growth factor receptor-beta signaling pathway	1/15	0.114215	0.346071	0.135466	0.425874	4.0205	-8.72316	PDGFRA
phagosome maturation involved in apoptotic cell clearance	1/15	0.114215	0.346071	0.135466	0.425874	4.05097	-8.78927	TGM2
positive regulation of cardiac muscle hypertrophy	1/15	0.114215	0.346071	0.135466	0.425874	4.05105	-8.78945	MEF2A
mitochondrial ADP transmembrane transport	1/15	0.114215	0.346071	0.135466	0.425874	4.1044	-8.90519	SLC4A4
nucleobase-containing small molecule catabolic process	1/15	0.114215	0.346071	0.135466	0.425874	4.1504	-9.005	ENTPD1
negative regulation of telomere maintenance	1/15	0.114215	0.346071	0.135466	0.425874	4.41366	-9.5762	ERCC4
glutathione transmembrane transport	1/15	0.114215	0.346071	0.135466	0.425874	4.56303	-9.90027	SLC4A4
UDP-N-acetylglucosamine transmembrane transport	1/15	0.114215	0.346071	0.135466	0.425874	4.80093	-10.4164	SLC4A4
positive regulation of trophoblast cell migration	3/148	0.11729	0.351123	0.156966	0.439848	-1.5182	3.25367	COL1A1;PDGFRA;CPNE3
positive regulation of fibroblast chemotaxis	3/149	0.119032	0.351123	0.159135	0.439848	-1.50104	3.19475	COL1A1;PDGFRA;CPNE3
positive regulation of endothelial cell chemotaxis to vascular endothelial growth factor	3/149	0.119032	0.351123	0.159135	0.439848	-1.49867	3.18971	COL1A1;PDGFRA;CPNE3
positive regulation of cell chemotaxis to fibroblast growth factor	3/149	0.119032	0.351123	0.159135	0.439848	-1.49646	3.18501	COL1A1;PDGFRA;CPNE3
positive regulation of smooth muscle cell migration	3/148	0.11729	0.351123	0.156966	0.439848	-1.47816	3.16786	COL1A1;PDGFRA;CPNE3
tyrosine phosphorylation of STAT protein	2/74	0.119695	0.351123	0.1508	0.43254	-0.913424	1.93902	PDGFRA;DDR2
transforming growth factor beta receptor signaling pathway involved in primary germ layer cell fate commitment	2/73	0.117052	0.351123	0.147661	0.43254	-0.768358	1.64824	COL1A2;SMAD5
transforming growth factor beta receptor signaling pathway involved in primitive streak formation	2/73	0.117052	0.351123	0.147661	0.43254	-0.763606	1.63804	COL1A2;SMAD5
transforming growth factor beta receptor signaling pathway involved in heart development	2/73	0.117052	0.351123	0.147661	0.43254	-0.761058	1.63258	COL1A2;SMAD5
transforming growth factor beta receptor signaling pathway involved in neural plate anterior/posterior pattern formation	2/74	0.119695	0.351123	0.1508	0.43254	-0.767469	1.62919	COL1A2;SMAD5
transforming growth factor receptor beta signaling pathway involved in oral/aboral axis specification	2/73	0.117052	0.351123	0.147661	0.43254	-0.758217	1.62648	COL1A2;SMAD5
cargo loading into vesicle	2/74	0.119695	0.351123	0.1508	0.43254	-0.741764	1.57462	SEC23A;CPNE3
detection of mechanical stimulus involved in sensory perception of sound	2/73	0.117052	0.351123	0.147661	0.43254	-0.662911	1.42204	COL1A1;CRYM
negative regulation of hepatocyte growth factor receptor signaling pathway	1/16	0.121351	0.351123	0.143301	0.429208	3.06052	-6.45484	ADAMTS12
baculum development	1/16	0.121351	0.351123	0.143301	0.429208	3.16708	-6.67957	SULF1
corticosteroid receptor signaling pathway	1/16	0.121351	0.351123	0.143301	0.429208	3.16764	-6.68077	ESR1
TORC1 signaling	1/16	0.121351	0.351123	0.143301	0.429208	3.19281	-6.73386	LARP1
bone cell development	1/16	0.121351	0.351123	0.143301	0.429208	3.19535	-6.73921	SULF1
ecdysone receptor-mediated signaling pathway	1/16	0.121351	0.351123	0.143301	0.429208	3.19801	-6.74483	ESR1
histone acetylation	1/16	0.121351	0.351123	0.143301	0.429208	3.24823	-6.85074	HLCS
positive regulation of RNA polymerase II transcriptional preinitiation complex assembly	1/16	0.121351	0.351123	0.143301	0.429208	3.26415	-6.88432	ESR1
atrial septum morphogenesis	1/16	0.121351	0.351123	0.143301	0.429208	3.2852	-6.9287	NOTCH2
regulation of DNA damage checkpoint	1/16	0.121351	0.351123	0.143301	0.429208	3.29741	-6.95446	NPAS2
embryonic nail plate morphogenesis	1/16	0.121351	0.351123	0.143301	0.429208	3.3219	-7.0061	MAP3K20
negative regulation of MyD88-independent toll-like receptor signaling pathway	1/16	0.121351	0.351123	0.143301	0.429208	3.37814	-7.12473	LGR4
positive regulation of mitochondrial calcium ion concentration	1/16	0.121351	0.351123	0.143301	0.429208	3.40347	-7.17815	TGM2
negative regulation of apoptosome assembly	1/16	0.121351	0.351123	0.143301	0.429208	3.43436	-7.24329	SOST
lipoxin A4 metabolic process	1/16	0.121351	0.351123	0.143301	0.429208	3.44422	-7.26409	ACSL1
negative regulation of kinetochore assembly	1/16	0.121351	0.351123	0.143301	0.429208	3.49507	-7.37134	SOST
lipoxin B4 metabolic process	1/16	0.121351	0.351123	0.143301	0.429208	3.56209	-7.51269	ACSL1
cardiac myofibril assembly	1/16	0.121351	0.351123	0.143301	0.429208	3.5916	-7.57493	PDGFRA
negative regulation of podosome assembly	1/16	0.121351	0.351123	0.143301	0.429208	3.59306	-7.57799	SOST
regulation of DNA repair	1/16	0.121351	0.351123	0.143301	0.429208	3.62281	-7.64074	NPAS2
negative regulation of cAMP-dependent protein kinase activity	1/16	0.121351	0.351123	0.143301	0.429208	3.6751	-7.75103	PRKAR2A
regulation of microtubule polymerization or depolymerization	1/16	0.121351	0.351123	0.143301	0.429208	3.70354	-7.811	EPHA3
negative regulation of NLRP3 inflammasome complex assembly	1/16	0.121351	0.351123	0.143301	0.429208	3.7283	-7.86323	SOST
negative regulation of endodermal cell differentiation	1/16	0.121351	0.351123	0.143301	0.429208	3.91427	-8.25546	COL5A1
vesicle-mediated cholesterol transport	2/75	0.122353	0.353609	0.153952	0.439786	-0.696987	1.46426	SEC23A;CPNE3
positive regulation of leukocyte migration	3/151	0.122545	0.353748	0.163502	0.443353	-1.48285	3.11291	COL1A1;PDGFRA;CPNE3
protein targeting to mitochondrion	3/152	0.124316	0.356332	0.165699	0.443353	-1.39306	2.90444	SLC25A16;ACSS2;SLC25A36
Golgi vesicle transport	2/76	0.125026	0.356332	0.157117	0.439848	-0.74676	1.55269	SEC23A;CPNE3
collagen-activated tyrosine kinase receptor signaling pathway	2/76	0.125026	0.356332	0.157117	0.439848	-0.725881	1.50927	ITGA11;DDR2
transcytosis	2/76	0.125026	0.356332	0.157117	0.439848	-0.725387	1.50825	SEC23A;CPNE3
telomeric repeat-containing RNA transcription	2/76	0.125026	0.356332	0.157117	0.439848	-0.589797	1.22633	MEF2A;ESR1
transcription from plastid promoter	2/76	0.125026	0.356332	0.157117	0.439848	-0.587008	1.22052	MEF2A;ESR1
transcription from bacterial-type RNA polymerase promoter	2/76	0.125026	0.356332	0.157117	0.439848	-0.585339	1.21706	MEF2A;ESR1
transcription from RNA polymerase IV promoter	2/76	0.125026	0.356332	0.157117	0.439848	-0.580705	1.20742	MEF2A;ESR1
transcription from RNA polymerase V promoter	2/76	0.125026	0.356332	0.157117	0.439848	-0.575463	1.19652	MEF2A;ESR1
antisense RNA transcription	2/76	0.125026	0.356332	0.157117	0.439848	-0.574036	1.19355	MEF2A;ESR1
ncRNA transcription	2/76	0.125026	0.356332	0.157117	0.439848	-0.568436	1.18191	MEF2A;ESR1
plasma membrane to endosome transport	2/77	0.127713	0.358183	0.160294	0.44206	-0.642159	1.32154	SEC23A;CPNE3
promoter clearance during DNA-templated transcription	2/77	0.127713	0.358183	0.160294	0.44206	-0.597039	1.22869	MEF2A;ESR1
TORC2 signaling	1/17	0.12843	0.358183	0.151065	0.43254	2.94137	-6.03678	LARP1
wound healing, spreading of epidermal cells	1/17	0.12843	0.358183	0.151065	0.43254	3.03935	-6.23788	COL5A1
negative regulation of interferon-beta secretion	1/17	0.12843	0.358183	0.151065	0.43254	3.16862	-6.50318	LGR4
negative regulation of exocyst assembly	1/17	0.12843	0.358183	0.151065	0.43254	3.1726	-6.51135	SOST
embryonic cranial skeleton morphogenesis	1/17	0.12843	0.358183	0.151065	0.43254	3.24957	-6.66933	PDGFRA
negative regulation of SMAD protein complex assembly	1/17	0.12843	0.358183	0.151065	0.43254	3.2532	-6.67677	SOST
negative regulation of interleukin-17 secretion	1/17	0.12843	0.358183	0.151065	0.43254	3.27322	-6.71786	LGR4
CRD-mediated mRNA stabilization	1/17	0.12843	0.358183	0.151065	0.43254	3.45289	-7.08662	LARP1
regulation of axon guidance	1/17	0.12843	0.358183	0.151065	0.43254	3.46699	-7.11556	PDGFRA
negative regulation of integrin activation	1/17	0.12843	0.358183	0.151065	0.43254	3.49347	-7.16989	SOST
asymmetric Golgi ribbon formation	1/17	0.12843	0.358183	0.151065	0.43254	3.52654	-7.23778	TMED5
negative regulation of endoplasmic reticulum calcium ion concentration	1/17	0.12843	0.358183	0.151065	0.43254	3.67013	-7.53248	TGM2
regulation of spindle pole body separation	1/17	0.12843	0.358183	0.151065	0.43254	3.731	-7.65739	EPHA3
cellular zinc ion homeostasis	1/17	0.12843	0.358183	0.151065	0.43254	3.73387	-7.6633	SLC39A10
regulation of spindle organization	1/17	0.12843	0.358183	0.151065	0.43254	3.80887	-7.81723	EPHA3
mitochondrial fragmentation involved in apoptotic process	1/17	0.12843	0.358183	0.151065	0.43254	3.86882	-7.94025	NDUFS1
protein localization to cytosolic proteasome complex involved in ERAD pathway	1/17	0.12843	0.358183	0.151065	0.43254	4.05238	-8.31698	SEL1L
positive regulation of substrate-dependent cell migration, cell attachment to substrate	3/155	0.129683	0.36127	0.172343	0.452431	-1.40307	2.86599	COL1A1;PDGFRA;CPNE3
heterochromatin assembly	2/78	0.130413	0.361674	0.163483	0.443353	-0.763113	1.5545	SETD7;ESR1
detection of light stimulus involved in visual perception	2/78	0.130413	0.361674	0.163483	0.443353	-0.707626	1.44147	COL1A1;ABLIM1
mitochondrial respiratory chain supercomplex assembly	2/78	0.130413	0.361674	0.163483	0.443353	-0.69291	1.41149	ACSS2;SLC25A36
C-terminal protein lipidation	2/78	0.130413	0.361674	0.163483	0.443353	-0.646968	1.3179	TECTB;NTNG1
positive regulation of wound healing, spreading of epidermal cells	3/156	0.13149	0.363436	0.174574	0.452647	-1.42156	2.88409	COL1A1;PDGFRA;CPNE3
protein transport to vacuole involved in ubiquitin-dependent protein catabolic process via the multivesicular body sorting pathway	3/156	0.13149	0.363436	0.174574	0.452647	-1.41718	2.87521	TBC1D8B;SNX13;TBC1D2B
protein targeting	3/156	0.13149	0.363436	0.174574	0.452647	-1.37512	2.78988	TBC1D8B;SNX13;TBC1D2B
mitochondrial fission	2/79	0.133127	0.36673	0.166683	0.443353	-0.761018	1.53456	ACSS2;SLC25A36
visual perception involved in equilibrioception	2/79	0.133127	0.36673	0.166683	0.443353	-0.673655	1.35839	COL1A1;ABLIM1
mitochondrial protein catabolic process	2/79	0.133127	0.36673	0.166683	0.443353	-0.650163	1.31102	ACSS2;SLC25A36
skin development	1/18	0.135452	0.367804	0.15876	0.439848	2.87163	-5.74079	COL5A1
bone maturation	1/18	0.135452	0.367804	0.15876	0.439848	2.91223	-5.82194	SULF1
regulation of neural crest formation	1/18	0.135452	0.367804	0.15876	0.439848	3.03862	-6.07462	EPHA3
negative regulation of ripoptosome assembly involved in necroptotic process	1/18	0.135452	0.367804	0.15876	0.439848	3.055	-6.10736	SOST
negative regulation of protein oligomerization	1/18	0.135452	0.367804	0.15876	0.439848	3.15089	-6.29907	SOST
positive regulation of chemotaxis	1/18	0.135452	0.367804	0.15876	0.439848	3.24252	-6.48224	PDGFRA
pentose-phosphate shunt	1/18	0.135452	0.367804	0.15876	0.439848	3.29113	-6.57943	DDR2
pentose-phosphate shunt, oxidative branch	1/18	0.135452	0.367804	0.15876	0.439848	3.35817	-6.71344	DDR2
positive regulation of Ras protein signal transduction	1/18	0.135452	0.367804	0.15876	0.439848	3.45582	-6.90865	NOTCH2
histone H3-K4 dimethylation	1/18	0.135452	0.367804	0.15876	0.439848	3.54175	-7.08045	SETD7
cardiac muscle myosin thick filament assembly	1/18	0.135452	0.367804	0.15876	0.439848	3.54469	-7.08633	PDGFRA
maintenance of unfolded protein involved in ERAD pathway	1/18	0.135452	0.367804	0.15876	0.439848	4.03129	-8.0591	SEL1L
transmembrane L-cystine transport from lysosomal lumen to cytosol	1/18	0.135452	0.367804	0.15876	0.439848	4.17953	-8.35546	ARSB
multivesicular body sorting pathway	2/80	0.135853	0.368085	0.169895	0.450924	-0.675015	1.34745	SEC23A;CPNE3
DNA-templated transcription, elongation	2/80	0.135853	0.368085	0.169895	0.450924	-0.561499	1.12085	MEF2A;ESR1
transforming growth factor beta receptor signaling pathway involved in regulation of multicellular organism growth	2/82	0.141343	0.373582	0.176349	0.45422	-0.70812	1.38548	COL1A2;SMAD5
visual perception	2/81	0.138592	0.373582	0.173117	0.452431	-0.650717	1.28596	COL1A1;ABLIM1
mitochondrial respiratory chain complex assembly	2/82	0.141343	0.373582	0.176349	0.45422	-0.652224	1.27612	ACSS2;SLC25A36
positive regulation of collateral sprouting	2/82	0.141343	0.373582	0.176349	0.45422	-0.645738	1.26343	S100A9;S100A8
activation of JNKK activity	2/82	0.141343	0.373582	0.176349	0.45422	-0.611073	1.1956	MAP3K20;TAB3
transcription, DNA-templated	2/82	0.141343	0.373582	0.176349	0.45422	-0.552011	1.08004	MEF2A;ESR1
transcription from RNA polymerase I promoter	2/81	0.138592	0.373582	0.173117	0.452431	-0.52247	1.03251	MEF2A;ESR1
sensory perception of slow pain	1/19	0.142418	0.373582	0.166385	0.443353	2.59157	-5.05094	NIPSNAP1
sensory perception of fast pain	1/19	0.142418	0.373582	0.166385	0.443353	2.6202	-5.10674	NIPSNAP1
detection of electrical stimulus involved in sensory perception of pain	1/19	0.142418	0.373582	0.166385	0.443353	2.6295	-5.12486	NIPSNAP1
intermembrane lipid transfer	1/19	0.142418	0.373582	0.166385	0.443353	2.70314	-5.26839	SLCO2A1
lipid antigen transport	1/19	0.142418	0.373582	0.166385	0.443353	2.71951	-5.30031	SLCO2A1
sebaceous gland development	1/19	0.142418	0.373582	0.166385	0.443353	2.73208	-5.32479	COL5A1
lipid translocation	1/19	0.142418	0.373582	0.166385	0.443353	2.73443	-5.32938	SLCO2A1
isoprenoid transport	1/19	0.142418	0.373582	0.166385	0.443353	2.7383	-5.33691	SLCO2A1
ceramide transport	1/19	0.142418	0.373582	0.166385	0.443353	2.75108	-5.36183	SLCO2A1
acylglycerol transport	1/19	0.142418	0.373582	0.166385	0.443353	2.77537	-5.40917	SLCO2A1
intracellular lipid transport	1/19	0.142418	0.373582	0.166385	0.443353	2.78027	-5.41871	SLCO2A1
steroid hormone secretion	1/19	0.142418	0.373582	0.166385	0.443353	2.78551	-5.42893	SLCO2A1
lipid transport	1/19	0.142418	0.373582	0.166385	0.443353	2.80026	-5.45768	SLCO2A1
positive regulation of response to DNA damage stimulus	1/19	0.142418	0.373582	0.166385	0.443353	2.80562	-5.46812	NPAS2
thymus epithelium morphogenesis	1/19	0.142418	0.373582	0.166385	0.443353	2.87305	-5.59954	VCL
negative regulation of interleukin-10 secretion	1/19	0.142418	0.373582	0.166385	0.443353	2.92342	-5.69771	LGR4
membrane repolarization during atrial cardiac muscle cell action potential	1/19	0.142418	0.373582	0.166385	0.443353	3.03052	-5.90645	KCND3
negative regulation of SNARE complex assembly	1/19	0.142418	0.373582	0.166385	0.443353	3.05891	-5.96178	SOST
regulation of centrosome cycle	1/19	0.142418	0.373582	0.166385	0.443353	3.09793	-6.03783	EPHA3
negative regulation of interleukin-2 secretion	1/19	0.142418	0.373582	0.166385	0.443353	3.13106	-6.1024	LGR4
regulation of focal adhesion assembly	1/19	0.142418	0.373582	0.166385	0.443353	3.13972	-6.11929	EPHA3
2'-(5''-triphosphoribosyl)-3'-dephospho-CoA biosynthetic process	1/19	0.142418	0.373582	0.166385	0.443353	3.21487	-6.26574	SLC25A16
cellular respiration	1/19	0.142418	0.373582	0.166385	0.443353	3.30679	-6.44491	NDUFS1
positive regulation of presynaptic cytosolic calcium concentration	2/83	0.144106	0.375619	0.179591	0.45422	-0.669367	1.2967	PDGFRA;ESR1
positive regulation of postsynaptic cytosolic calcium concentration	2/83	0.144106	0.375619	0.179591	0.45422	-0.664649	1.28756	PDGFRA;ESR1
activation of Janus kinase activity	2/83	0.144106	0.375619	0.179591	0.45422	-0.66174	1.28193	PDGFRA;DDR2
mRNA transcription	2/83	0.144106	0.375619	0.179591	0.45422	-0.529976	1.02667	MEF2A;ESR1
transcription from mitochondrial promoter	2/83	0.144106	0.375619	0.179591	0.45422	-0.529435	1.02562	MEF2A;ESR1
DNA-templated transcription, termination	2/83	0.144106	0.375619	0.179591	0.45422	-0.505025	0.978338	MEF2A;ESR1
positive regulation of neuron migration	3/163	0.144384	0.375946	0.190417	0.45815	-1.3786	2.66798	COL1A1;PDGFRA;CPNE3
neurotrophin signaling pathway	1/20	0.149328	0.382373	0.173942	0.452431	2.57935	-4.90491	CPNE3
intracellular steroid hormone receptor signaling pathway	1/20	0.149328	0.382373	0.173942	0.452431	2.58583	-4.91724	ESR1
negative regulation of platelet aggregation	1/20	0.149328	0.382373	0.173942	0.452431	2.59406	-4.93288	PDGFRA
cartilage morphogenesis	1/20	0.149328	0.382373	0.173942	0.452431	2.59703	-4.93853	SULF1
cellular response to glial cell derived neurotrophic factor	1/20	0.149328	0.382373	0.173942	0.452431	2.64161	-5.02332	CPNE3
lipid transport involved in lipid storage	1/20	0.149328	0.382373	0.173942	0.452431	2.68065	-5.09754	SLCO2A1
lipid transport across blood brain barrier	1/20	0.149328	0.382373	0.173942	0.452431	2.68784	-5.11122	SLCO2A1
camera-type eye morphogenesis	1/20	0.149328	0.382373	0.173942	0.452431	2.69597	-5.12669	COL5A1
bone marrow development	1/20	0.149328	0.382373	0.173942	0.452431	2.73087	-5.19304	SULF1
progesterone receptor signaling pathway	1/20	0.149328	0.382373	0.173942	0.452431	2.85583	-5.43068	ESR1
actomyosin structure organization	1/20	0.149328	0.382373	0.173942	0.452431	2.87586	-5.46877	EPB41L1
heparan sulfate proteoglycan biosynthetic process	1/20	0.149328	0.382373	0.173942	0.452431	2.90444	-5.52311	SULF1
positive regulation of transcription from RNA polymerase II promoter in response to oxidative stress	1/20	0.149328	0.382373	0.173942	0.452431	2.94051	-5.5917	SMAD5
glycerophospholipid biosynthetic process	1/20	0.149328	0.382373	0.173942	0.452431	2.97576	-5.65873	CPNE3
limb morphogenesis	1/20	0.149328	0.382373	0.173942	0.452431	3.06265	-5.82397	MAP3K20
anaerobic respiration	1/20	0.149328	0.382373	0.173942	0.452431	3.1648	-6.01821	NDUFS1
protein biotinylation	2/85	0.149666	0.38284	0.186102	0.455271	-0.603949	1.14711	HLCS;ADPRH
protein export from nucleus	3/168	0.15384	0.388736	0.201952	0.470381	-1.30147	2.43615	TBC1D8B;SNX13;TBC1D2B
activation of MAPKK activity	2/86	0.152461	0.388736	0.18937	0.456075	-0.714794	1.34442	TENM1;MAP3K20
regulation of autophagosome assembly	2/87	0.155267	0.388736	0.192646	0.46174	-0.643359	1.19832	ATP6V1A;PIKFYVE
transforming growth factor beta receptor complex assembly	2/89	0.160909	0.388736	0.19922	0.466609	-0.605371	1.10596	COL1A2;SMAD5
phosphatidylinositol biosynthetic process	2/88	0.158084	0.388736	0.195929	0.46174	-0.599274	1.10544	PIKFYVE;CPNE3
histone modification	2/88	0.158084	0.388736	0.195929	0.46174	-0.580264	1.07037	HLCS;ADPRH
activation of cysteine-type endopeptidase activity involved in apoptotic process	2/89	0.160909	0.388736	0.19922	0.466609	-0.581102	1.06162	S100A9;S100A8
vesicle docking	2/89	0.160909	0.388736	0.19922	0.466609	-0.571244	1.04361	SEC23A;CPNE3
positive regulation of sequence-specific DNA binding transcription factor activity	2/89	0.160909	0.388736	0.19922	0.466609	-0.54201	0.990207	ESR1;DDR2
transcription from RNA polymerase III promoter	2/89	0.160909	0.388736	0.19922	0.466609	-0.464197	0.848048	MEF2A;ESR1
detection of mechanical stimulus involved in sensory perception of pain	1/22	0.162983	0.388736	0.188852	0.455271	2.34052	-4.24596	NIPSNAP1
mesenchymal cell differentiation involved in bone development	1/22	0.162983	0.388736	0.188852	0.455271	2.37378	-4.3063	SULF1
positive regulation of BMP signaling pathway involved in determination of lateral mesoderm left/right asymmetry	1/22	0.162983	0.388736	0.188852	0.455271	2.4171	-4.38489	SULF1
detection of temperature stimulus involved in sensory perception of pain	1/22	0.162983	0.388736	0.188852	0.455271	2.42602	-4.40107	NIPSNAP1
negative regulation of interleukin-12 secretion	1/22	0.162983	0.388736	0.188852	0.455271	2.43044	-4.40909	LGR4
negative regulation of vascular endothelial growth factor signaling pathway	1/21	0.156183	0.388736	0.18143	0.45422	2.39603	-4.44877	ADAMTS12
bronchus cartilage development	1/21	0.156183	0.388736	0.18143	0.45422	2.41227	-4.47894	SULF1
protein localization to bud neck	1/22	0.162983	0.388736	0.188852	0.455271	2.48106	-4.50091	AMOT
polymyxin transport	1/22	0.162983	0.388736	0.188852	0.455271	2.48321	-4.50483	SLCO2A1
trachea cartilage development	1/21	0.156183	0.388736	0.18143	0.45422	2.42855	-4.50915	SULF1
positive regulation of BMP signaling pathway involved in spinal cord association neuron specification	1/22	0.162983	0.388736	0.188852	0.455271	2.52136	-4.57403	SULF1
protein localization to rhabdomere	1/22	0.162983	0.388736	0.188852	0.455271	2.52982	-4.58938	AMOT
protein localization to cell division site	1/22	0.162983	0.388736	0.188852	0.455271	2.54603	-4.61879	AMOT
protein localization to cell periphery	1/22	0.162983	0.388736	0.188852	0.455271	2.55673	-4.6382	AMOT
sterol transport	1/22	0.162983	0.388736	0.188852	0.455271	2.57193	-4.66577	SLCO2A1
lipopolysaccharide transport	1/21	0.156183	0.388736	0.18143	0.45422	2.51961	-4.67823	SLCO2A1
endothelial stalk cell fate specification	1/22	0.162983	0.388736	0.188852	0.455271	2.58442	-4.68842	RNF213
protein localization to trailing edge	1/22	0.162983	0.388736	0.188852	0.455271	2.59007	-4.69867	AMOT
protein localization to barrier septum	1/22	0.162983	0.388736	0.188852	0.455271	2.60167	-4.71973	AMOT
triglyceride metabolic process	1/21	0.156183	0.388736	0.18143	0.45422	2.55291	-4.74006	SEL1L
protein localization to cell tip	1/22	0.162983	0.388736	0.188852	0.455271	2.6401	-4.78944	AMOT
cellular protein localization	1/22	0.162983	0.388736	0.188852	0.455271	2.66363	-4.83213	AMOT
positive regulation of aggrephagy	1/22	0.162983	0.388736	0.188852	0.455271	2.68943	-4.87892	LARP1
potassium ion import	1/22	0.162983	0.388736	0.188852	0.455271	2.70581	-4.90864	ABCC9
glycolipid transport	1/21	0.156183	0.388736	0.18143	0.45422	2.66004	-4.93897	SLCO2A1
3'-UTR-mediated mRNA stabilization	1/22	0.162983	0.388736	0.188852	0.455271	2.73965	-4.97003	LARP1
glycolytic process from glycerol	1/22	0.162983	0.388736	0.188852	0.455271	2.74708	-4.98351	PFKFB2
odontogenesis	1/22	0.162983	0.388736	0.188852	0.455271	2.75028	-4.98932	COL1A2
regulation of mitochondrial membrane permeability involved in apoptotic process	1/21	0.156183	0.388736	0.18143	0.45422	2.71125	-5.03405	NDUFS1
negative regulation of platelet activation	1/22	0.162983	0.388736	0.188852	0.455271	2.7781	-5.03978	PDGFRA
glycolytic process through fructose-1-phosphate	1/22	0.162983	0.388736	0.188852	0.455271	2.78797	-5.05768	PFKFB2
sprouting angiogenesis	1/21	0.156183	0.388736	0.18143	0.45422	2.72624	-5.06189	RNF213
tooth replacement	1/22	0.162983	0.388736	0.188852	0.455271	2.79074	-5.06271	COL1A2
glycolytic process through fructose-6-phosphate	1/22	0.162983	0.388736	0.188852	0.455271	2.79119	-5.06352	PFKFB2
regulation of cytoplasmic translation	1/21	0.156183	0.388736	0.18143	0.45422	2.77912	-5.16006	ZNF385A
apical junction assembly	1/21	0.156183	0.388736	0.18143	0.45422	2.78019	-5.16205	VCL
glycolytic process from sucrose	1/22	0.162983	0.388736	0.188852	0.455271	2.85247	-5.1747	PFKFB2
glycolytic process via Entner-Doudoroff Pathway	1/22	0.162983	0.388736	0.188852	0.455271	2.87144	-5.20911	PFKFB2
protein localization to cleavage furrow	1/21	0.156183	0.388736	0.18143	0.45422	2.83696	-5.26746	VCL
septate junction assembly	1/21	0.156183	0.388736	0.18143	0.45422	2.85225	-5.29585	VCL
coenzyme A transmembrane transport	1/22	0.162983	0.388736	0.188852	0.455271	2.96801	-5.38431	SLC4A4
ergosterol metabolic process	1/21	0.156183	0.388736	0.18143	0.45422	2.91683	-5.41576	CYP7B1
sterol deacetylation	1/21	0.156183	0.388736	0.18143	0.45422	2.93857	-5.45612	CYP7B1
positive regulation of protein import into chloroplast stroma	1/21	0.156183	0.388736	0.18143	0.45422	2.94398	-5.46617	TENM1
sterol acetylation	1/21	0.156183	0.388736	0.18143	0.45422	2.95395	-5.48468	CYP7B1
oxylipin metabolic process	1/22	0.162983	0.388736	0.188852	0.455271	3.03464	-5.50518	FASN
mycolic acid metabolic process	1/22	0.162983	0.388736	0.188852	0.455271	3.05765	-5.54691	FASN
unsaturated fatty acid metabolic process	1/22	0.162983	0.388736	0.188852	0.455271	3.06506	-5.56036	FASN
lipoate metabolic process	1/22	0.162983	0.388736	0.188852	0.455271	3.06705	-5.56397	FASN
ecdysone metabolic process	1/21	0.156183	0.388736	0.18143	0.45422	2.99948	-5.56923	CYP7B1
poly(hydroxyalkanoate) biosynthetic process from fatty acid	1/22	0.162983	0.388736	0.188852	0.455271	3.08459	-5.59579	FASN
zymosterol metabolic process	1/21	0.156183	0.388736	0.18143	0.45422	3.02322	-5.61329	CYP7B1
Golgi to lysosome transport	1/22	0.162983	0.388736	0.188852	0.455271	3.11069	-5.64314	ARSB
methane biosynthetic process from 3-(methylthio)propionic acid	1/22	0.162983	0.388736	0.188852	0.455271	3.11138	-5.6444	FASN
regulation of telomere maintenance in response to DNA damage	1/21	0.156183	0.388736	0.18143	0.45422	3.12664	-5.80532	NPAS2
glycerophosphodiester transmembrane transport	1/21	0.156183	0.388736	0.18143	0.45422	3.1427	-5.83515	SLC4A4
phosphatidylethanolamine biosynthetic process	1/21	0.156183	0.388736	0.18143	0.45422	3.21298	-5.96563	CPNE3
5'-adenylyl sulfate transmembrane transport	1/21	0.156183	0.388736	0.18143	0.45422	3.22761	-5.9928	SLC4A4
FAD transmembrane transport	1/21	0.156183	0.388736	0.18143	0.45422	3.23516	-6.00681	SLC4A4
release of cytochrome c from mitochondria	1/22	0.162983	0.388736	0.188852	0.455271	3.63811	-6.59994	NDUFS1
DNA-templated transcription, initiation	2/90	0.163744	0.390176	0.202518	0.470381	-0.439153	0.794625	MEF2A;ESR1
endosome to lysosome transport	3/175	0.167395	0.394913	0.218368	0.483935	-1.09834	1.96317	SEC23A;CPNE3;ARSB
positive regulation of neuron projection development	2/91	0.166588	0.394913	0.205821	0.475313	-0.64144	1.14961	EPHA3;ARSB
calcium ion transport into cytosol	2/92	0.169441	0.394913	0.209131	0.477255	-0.585104	1.03871	PDGFRA;ESR1
positive regulation of hh target transcription factor activity	2/92	0.169441	0.394913	0.209131	0.477255	-0.497205	0.882665	ESR1;DDR2
vesicle budding from membrane	2/92	0.169441	0.394913	0.209131	0.477255	-0.481615	0.854988	SEC23A;CPNE3
triglyceride mobilization	1/23	0.169728	0.394913	0.196207	0.46174	2.40602	-4.26722	SEL1L
negative regulation of vascular endothelial cell proliferation	1/23	0.169728	0.394913	0.196207	0.46174	2.40844	-4.2715	SULF1
chondroblast differentiation	1/23	0.169728	0.394913	0.196207	0.46174	2.42641	-4.30337	SULF1
androstenedione secretion	1/23	0.169728	0.394913	0.196207	0.46174	2.43895	-4.32561	SLCO2A1
cohesin loading	1/23	0.169728	0.394913	0.196207	0.46174	2.44773	-4.3412	ESR1
dehydroepiandrosterone secretion	1/23	0.169728	0.394913	0.196207	0.46174	2.45812	-4.35962	SLCO2A1
estrone secretion	1/23	0.169728	0.394913	0.196207	0.46174	2.46085	-4.36445	SLCO2A1
estradiol secretion	1/23	0.169728	0.394913	0.196207	0.46174	2.46225	-4.36695	SLCO2A1
testosterone secretion	1/23	0.169728	0.394913	0.196207	0.46174	2.48734	-4.41144	SLCO2A1
protein localization to cell leading edge	1/23	0.169728	0.394913	0.196207	0.46174	2.50853	-4.44902	AMOT
protein localization to myelin sheath abaxonal region	1/23	0.169728	0.394913	0.196207	0.46174	2.51409	-4.45889	AMOT
membrane repolarization during ventricular cardiac muscle cell action potential	1/23	0.169728	0.394913	0.196207	0.46174	2.51899	-4.46757	KCND3
trifid subdivision of terminal units involved in ureteric bud branching	1/23	0.169728	0.394913	0.196207	0.46174	2.56469	-4.54863	VCL
endothelial tip cell fate specification	1/23	0.169728	0.394913	0.196207	0.46174	2.57122	-4.5602	RNF213
membrane repolarization during action potential	1/23	0.169728	0.394913	0.196207	0.46174	2.58853	-4.59092	KCND3
limb epidermis development	1/23	0.169728	0.394913	0.196207	0.46174	2.58907	-4.59187	MAP3K20
positive regulation of xenophagy	1/23	0.169728	0.394913	0.196207	0.46174	2.61184	-4.63225	LARP1
negative regulation of interleukin-8 secretion	1/23	0.169728	0.394913	0.196207	0.46174	2.65769	-4.71357	LGR4
intrinsic apoptotic signaling pathway	1/23	0.169728	0.394913	0.196207	0.46174	2.69841	-4.78579	LGALS12
leukotriene B4 metabolic process	1/23	0.169728	0.394913	0.196207	0.46174	2.73284	-4.84685	ACSL1
positive regulation of cerebellar granule cell migration by calcium	3/178	0.173309	0.402867	0.225489	0.490478	-1.14985	2.01532	COL1A1;PDGFRA;CPNE3
positive regulation of antisense RNA transcription	6/469	0.177941	0.404742	0.260534	0.509648	-2.12223	3.66361	COL1A1;TP53INP1;SOST;SMAD5;ESR1;NPAS2
positive regulation of chromatin-mediated maintenance of transcription	6/469	0.177941	0.404742	0.260534	0.509648	-2.11805	3.6564	COL1A1;TP53INP1;SOST;SMAD5;ESR1;NPAS2
positive regulation of transcription by pheromones	6/469	0.177941	0.404742	0.260534	0.509648	-2.11536	3.65176	COL1A1;TP53INP1;SOST;SMAD5;ESR1;NPAS2
positive regulation of transcription from a mobile element promoter	6/469	0.177941	0.404742	0.260534	0.509648	-2.11268	3.64713	COL1A1;TP53INP1;SOST;SMAD5;ESR1;NPAS2
positive regulation of transcription from RNA polymerase V promoter	6/469	0.177941	0.404742	0.260534	0.509648	-2.11049	3.64335	COL1A1;TP53INP1;SOST;SMAD5;ESR1;NPAS2
positive regulation of transcription from mitochondrial promoter	6/469	0.177941	0.404742	0.260534	0.509648	-2.10659	3.63662	COL1A1;TP53INP1;SOST;SMAD5;ESR1;NPAS2
positive regulation of mating-type specific transcription, DNA-templated	6/469	0.177941	0.404742	0.260534	0.509648	-2.10428	3.63263	COL1A1;TP53INP1;SOST;SMAD5;ESR1;NPAS2
nitrogen catabolite activation of transcription	6/469	0.177941	0.404742	0.260534	0.509648	-2.10121	3.62732	COL1A1;TP53INP1;SOST;SMAD5;ESR1;NPAS2
positive regulation of transcription during mitotic cell cycle	6/469	0.177941	0.404742	0.260534	0.509648	-2.09941	3.62423	COL1A1;TP53INP1;SOST;SMAD5;ESR1;NPAS2
cellular protein modification process	4/271	0.175274	0.404742	0.238439	0.503828	-1.61556	2.81335	MMP2;ADPRH;TNC;L2HGDH
mitochondrial transmembrane transport	3/180	0.177285	0.404742	0.230261	0.498497	-1.03609	1.79243	SLC25A16;SEL1L;ABCC9
positive regulation of androgen receptor activity	2/95	0.178047	0.404742	0.219093	0.485106	-0.394902	0.681485	ESR1;DDR2
negative regulation of fibroblast growth factor receptor signaling pathway	1/24	0.176419	0.404742	0.203495	0.470381	2.02307	-3.50981	SULF1
regulation of fibroblast growth factor receptor signaling pathway	1/24	0.176419	0.404742	0.203495	0.470381	2.07539	-3.60057	SULF1
cartilage development involved in endochondral bone morphogenesis	1/24	0.176419	0.404742	0.203495	0.470381	2.32991	-4.04214	SULF1
negative regulation of cytokine secretion	1/24	0.176419	0.404742	0.203495	0.470381	2.41449	-4.18887	LGR4
protein localization to paranode region of axon	1/24	0.176419	0.404742	0.203495	0.470381	2.4471	-4.24545	AMOT
leukotriene A4 metabolic process	1/24	0.176419	0.404742	0.203495	0.470381	2.58786	-4.48966	ACSL1
nucleotide-binding oligomerization domain containing 1 signaling pathway	1/24	0.176419	0.404742	0.203495	0.470381	2.63053	-4.56369	TAB3
medium-chain fatty acid metabolic process	1/24	0.176419	0.404742	0.203495	0.470381	2.72878	-4.73413	FASN
methyl-branched fatty acid metabolic process	1/24	0.176419	0.404742	0.203495	0.470381	2.74727	-4.76621	FASN
positive regulation of single strand break repair	1/24	0.176419	0.404742	0.203495	0.470381	2.77892	-4.82112	NPAS2
long-chain fatty acid catabolic process	1/24	0.176419	0.404742	0.203495	0.470381	2.79521	-4.84939	ACSL1
short-chain fatty acid metabolic process	1/24	0.176419	0.404742	0.203495	0.470381	2.86219	-4.96559	FASN
carbon catabolite activation of transcription	6/470	0.179129	0.406826	0.262065	0.509648	-2.10015	3.61153	COL1A1;TP53INP1;SOST;SMAD5;ESR1;NPAS2
positive regulation of DNA-templated transcription, termination	6/472	0.181514	0.407508	0.265135	0.509648	-2.1061	3.59389	COL1A1;TP53INP1;SOST;SMAD5;ESR1;NPAS2
SOS response	3/182	0.181286	0.407508	0.235053	0.503121	-1.00906	1.72315	ERCC4;SETD7;ZNF385A
histone H3-K56 acetylation in response to DNA damage	3/182	0.181286	0.407508	0.235053	0.503121	-1.00699	1.71961	ERCC4;SETD7;ZNF385A
cellular response to DNA damage stimulus	3/182	0.181286	0.407508	0.235053	0.503121	-1.00485	1.71597	ERCC4;SETD7;ZNF385A
cellular response to hepatocyte growth factor stimulus	1/25	0.183057	0.407508	0.210718	0.477255	2.28876	-3.88621	CPNE3
cellular response to platelet-derived growth factor stimulus	1/25	0.183057	0.407508	0.210718	0.477255	2.31852	-3.93675	CPNE3
protein localization involved in establishment of planar polarity	1/25	0.183057	0.407508	0.210718	0.477255	2.35284	-3.99502	AMOT
protein localization to juxtaparanode region of axon	1/25	0.183057	0.407508	0.210718	0.477255	2.36592	-4.01724	AMOT
positive regulation of lipophagy	1/25	0.183057	0.407508	0.210718	0.477255	2.38595	-4.05123	LARP1
positive regulation of single stranded viral RNA replication via double stranded DNA intermediate	1/25	0.183057	0.407508	0.210718	0.477255	2.40724	-4.0874	LARP1
sterol catabolic process	1/25	0.183057	0.407508	0.210718	0.477255	2.46134	-4.17925	CYP7B1
intrinsic apoptotic signaling pathway in response to nitrosative stress	1/25	0.183057	0.407508	0.210718	0.477255	2.51416	-4.26894	LGALS12
intrinsic apoptotic signaling pathway in response to osmotic stress by p53 class mediator	1/25	0.183057	0.407508	0.210718	0.477255	2.61318	-4.43707	ZMAT3
nucleotide-binding oligomerization domain containing signaling pathway	1/25	0.183057	0.407508	0.210718	0.477255	2.61337	-4.43738	TAB3
fatty acid metabolic process	1/25	0.183057	0.407508	0.210718	0.477255	2.64179	-4.48565	FASN
compound eye development	1/25	0.183057	0.407508	0.210718	0.477255	2.65298	-4.50464	HIPK1
dermatan sulfate catabolic process	1/25	0.183057	0.407508	0.210718	0.477255	2.67399	-4.54032	GNS
Bolwig's organ development	1/25	0.183057	0.407508	0.210718	0.477255	2.68119	-4.55255	HIPK1
heparin catabolic process	1/25	0.183057	0.407508	0.210718	0.477255	2.69244	-4.57165	GNS
galactosaminoglycan catabolic process	1/25	0.183057	0.407508	0.210718	0.477255	2.75579	-4.67921	GNS
positive regulation of base-excision repair	1/25	0.183057	0.407508	0.210718	0.477255	2.80102	-4.75601	NPAS2
regulation of cytoplasmic translational initiation	1/25	0.183057	0.407508	0.210718	0.477255	2.83999	-4.82218	ZNF385A
regulation of transcription from RNA polymerase II promoter in response to DNA damage	3/183	0.183296	0.407672	0.237456	0.503828	-0.977697	1.65882	ERCC4;SETD7;ZNF385A
positive regulation of transcription involved in exit from mitosis	6/481	0.192405	0.410533	0.279064	0.516121	-1.9813	3.26549	COL1A1;TP53INP1;SOST;SMAD5;ESR1;NPAS2
positive regulation of transcription from RNA polymerase I promoter	6/482	0.19363	0.410533	0.280623	0.517863	-1.9444	3.19232	COL1A1;TP53INP1;SOST;SMAD5;ESR1;NPAS2
negative regulation of cell proliferation involved in compound eye morphogenesis	4/282	0.192941	0.410533	0.260132	0.509648	-1.51574	2.49396	NOTCH2;TENM1;FRZB;TP53INP1
negative regulation of hair follicle cell proliferation	4/282	0.192941	0.410533	0.260132	0.509648	-1.51341	2.49012	NOTCH2;TENM1;FRZB;TP53INP1
negative regulation of cell proliferation involved in heart morphogenesis	4/282	0.192941	0.410533	0.260132	0.509648	-1.51135	2.48673	NOTCH2;TENM1;FRZB;TP53INP1
negative regulation of sebum secreting cell proliferation	4/282	0.192941	0.410533	0.260132	0.509648	-1.50758	2.48053	NOTCH2;TENM1;FRZB;TP53INP1
negative regulation of synoviocyte proliferation	4/282	0.192941	0.410533	0.260132	0.509648	-1.50603	2.47798	NOTCH2;TENM1;FRZB;TP53INP1
negative regulation of skeletal muscle cell proliferation	4/282	0.192941	0.410533	0.260132	0.509648	-1.50237	2.47196	NOTCH2;TENM1;FRZB;TP53INP1
negative regulation of germ cell proliferation	4/282	0.192941	0.410533	0.260132	0.509648	-1.49976	2.46767	NOTCH2;TENM1;FRZB;TP53INP1
negative regulation of mammary stem cell proliferation	4/282	0.192941	0.410533	0.260132	0.509648	-1.49716	2.46339	NOTCH2;TENM1;FRZB;TP53INP1
negative regulation of cell proliferation involved in kidney development	4/283	0.194574	0.410533	0.262124	0.509648	-1.50246	2.45944	NOTCH2;TENM1;FRZB;TP53INP1
negative regulation of cell proliferation in bone marrow	4/282	0.192941	0.410533	0.260132	0.509648	-1.49392	2.45806	NOTCH2;TENM1;FRZB;TP53INP1
negative regulation of hemocyte proliferation	4/283	0.194574	0.410533	0.262124	0.509648	-1.49723	2.45088	NOTCH2;TENM1;FRZB;TP53INP1
negative regulation of leukocyte proliferation	4/283	0.194574	0.410533	0.262124	0.509648	-1.49149	2.44148	NOTCH2;TENM1;FRZB;TP53INP1
negative regulation of trophectodermal cell proliferation	4/284	0.196212	0.410533	0.264119	0.509648	-1.4487	2.3593	NOTCH2;TENM1;FRZB;TP53INP1
negative regulation of glial cell proliferation	4/284	0.196212	0.410533	0.264119	0.509648	-1.44482	2.35298	NOTCH2;TENM1;FRZB;TP53INP1
negative regulation of mesenchymal cell proliferation	4/284	0.196212	0.410533	0.264119	0.509648	-1.42657	2.32325	NOTCH2;TENM1;FRZB;TP53INP1
cellular protein metabolic process	3/188	0.193432	0.410533	0.249532	0.509648	-1.01661	1.67011	MMP2;TNC;L2HGDH
rhodopsin metabolic process	3/188	0.193432	0.410533	0.249532	0.509648	-1.01402	1.66587	MMP2;TNC;L2HGDH
ferredoxin metabolic process	3/188	0.193432	0.410533	0.249532	0.509648	-1.01126	1.66133	MMP2;TNC;L2HGDH
prosthetic group metabolic process	3/188	0.193432	0.410533	0.249532	0.509648	-1.0069	1.65417	MMP2;TNC;L2HGDH
signal transduction in response to DNA damage	3/188	0.193432	0.410533	0.249532	0.509648	-0.911977	1.49822	ERCC4;SETD7;ZNF385A
transforming growth factor beta receptor signaling pathway involved in determination of left/right asymmetry	2/98	0.18672	0.410533	0.229095	0.497883	-0.450473	0.755958	COL1A2;SMAD5
positive regulation of thyroid hormone receptor activity	2/99	0.189624	0.410533	0.232436	0.499001	-0.392945	0.653354	ESR1;DDR2
glycosphingolipid biosynthetic process	2/100	0.192535	0.410533	0.235781	0.503121	-0.336209	0.553896	NEU3;ARSB
positive regulation of canonical Wnt signaling pathway involved in heart development	2/100	0.192535	0.410533	0.235781	0.503121	-0.330359	0.54426	COL1A1;LGR4
positive regulation of canonical Wnt signaling pathway involved in neural crest cell differentiation	2/100	0.192535	0.410533	0.235781	0.503121	-0.327998	0.540369	COL1A1;LGR4
positive regulation of axon extension	2/100	0.192535	0.410533	0.235781	0.503121	-0.301784	0.497183	S100A9;S100A8
embryonic digestive tract morphogenesis	1/27	0.196174	0.410533	0.22497	0.489781	2.11715	-3.44831	PDGFRA
negative regulation of toll-like receptor signaling pathway	1/26	0.189642	0.410533	0.217876	0.483279	2.09032	-3.47541	LGR4
positive regulation of BMP signaling pathway	1/26	0.189642	0.410533	0.217876	0.483279	2.13156	-3.54398	SULF1
intestinal lipid absorption	1/27	0.196174	0.410533	0.22497	0.489781	2.17709	-3.54595	SLCO2A1
blood vessel endothelial cell proliferation involved in sprouting angiogenesis	1/27	0.196174	0.410533	0.22497	0.489781	2.17834	-3.54798	RNF213
positive regulation of endosome to plasma membrane protein transport	1/27	0.196174	0.410533	0.22497	0.489781	2.18386	-3.55698	TENM1
positive regulation of cytokine production involved in immune response	1/26	0.189642	0.410533	0.217876	0.483279	2.1429	-3.56282	TRIL
cellular age-dependent response to reactive oxygen species	1/27	0.196174	0.410533	0.22497	0.489781	2.24045	-3.64915	PDGFRA
negative regulation of blood vessel endothelial cell proliferation involved in sprouting angiogenesis	1/26	0.189642	0.410533	0.217876	0.483279	2.20608	-3.66786	SULF1
cellular response to singlet oxygen	1/26	0.189642	0.410533	0.217876	0.483279	2.208	-3.67107	PDGFRA
cellular response to ozone	1/26	0.189642	0.410533	0.217876	0.483279	2.21148	-3.67684	PDGFRA
hippo signaling	1/26	0.189642	0.410533	0.217876	0.483279	2.21378	-3.68067	AMOT
negative regulation of intrinsic apoptotic signaling pathway in response to DNA damage by p53 class mediator	1/26	0.189642	0.410533	0.217876	0.483279	2.22623	-3.70137	ZNF385A
antigen processing and presentation of endogenous peptide antigen via MHC class I	1/26	0.189642	0.410533	0.217876	0.483279	2.24474	-3.73215	SEC23A
negative regulation of BMP signaling pathway by negative regulation of BMP secretion	1/27	0.196174	0.410533	0.22497	0.489781	2.30068	-3.74724	SOST
programmed cell death in response to reactive oxygen species	1/26	0.189642	0.410533	0.217876	0.483279	2.2812	-3.79277	PDGFRA
zonula adherens assembly	1/27	0.196174	0.410533	0.22497	0.489781	2.32887	-3.79315	VCL
antigen processing and presentation of peptide antigen via MHC class I	1/26	0.189642	0.410533	0.217876	0.483279	2.28926	-3.80616	SEC23A
positive regulation of mitophagy	1/26	0.189642	0.410533	0.217876	0.483279	2.29855	-3.82162	LARP1
peptide antigen assembly with MHC class I protein complex	1/26	0.189642	0.410533	0.217876	0.483279	2.30294	-3.8289	SEC23A
positive regulation of viral genome replication	1/26	0.189642	0.410533	0.217876	0.483279	2.30745	-3.8364	LARP1
proteolysis associated with antigen processing and presentation	1/27	0.196174	0.410533	0.22497	0.489781	2.3752	-3.86861	ADAMTS12
phagosome acidification involved in apoptotic cell clearance	1/27	0.196174	0.410533	0.22497	0.489781	2.38072	-3.87761	ATP6V1A
activation of MAPKK activity involved in conjugation with cellular fusion	1/26	0.189642	0.410533	0.217876	0.483279	2.34907	-3.9056	MAP3K20
canonical glycolysis	1/27	0.196174	0.410533	0.22497	0.489781	2.39909	-3.90753	PFKFB2
lysosome organization	1/26	0.189642	0.410533	0.217876	0.483279	2.35373	-3.91336	ARSB
lysosomal membrane organization	1/26	0.189642	0.410533	0.217876	0.483279	2.36563	-3.93314	ARSB
activation of MAPKK activity involved in cell wall organization or biogenesis	1/26	0.189642	0.410533	0.217876	0.483279	2.36612	-3.93395	MAP3K20
negative regulation of protein complex assembly	1/27	0.196174	0.410533	0.22497	0.489781	2.4373	-3.96977	SOST
activation of MAPKK activity involved in osmosensory signaling pathway	1/26	0.189642	0.410533	0.217876	0.483279	2.38859	-3.97131	MAP3K20
embryonic digit morphogenesis	1/26	0.189642	0.410533	0.217876	0.483279	2.3965	-3.98447	MAP3K20
respiratory electron transport chain	1/27	0.196174	0.410533	0.22497	0.489781	2.45494	-3.9985	NDUFS1
intrinsic apoptotic signaling pathway in response to osmotic stress	1/26	0.189642	0.410533	0.217876	0.483279	2.42118	-4.0255	LGALS12
chondrocyte development	1/27	0.196174	0.410533	0.22497	0.489781	2.47864	-4.0371	SULF1
proton transport	1/27	0.196174	0.410533	0.22497	0.489781	2.48499	-4.04743	NNT
positive regulation of mismatch repair	1/27	0.196174	0.410533	0.22497	0.489781	2.49349	-4.06129	NPAS2
negative regulation of interferon-gamma secretion	1/26	0.189642	0.410533	0.217876	0.483279	2.46703	-4.10172	LGR4
mitochondrial thiamine pyrophosphate transmembrane transport	1/27	0.196174	0.410533	0.22497	0.489781	2.52243	-4.10843	SLC4A4
positive regulation of protein exit from endoplasmic reticulum	1/27	0.196174	0.410533	0.22497	0.489781	2.5254	-4.11326	TENM1
nucleotide-binding oligomerization domain containing 2 signaling pathway	1/27	0.196174	0.410533	0.22497	0.489781	2.53017	-4.12102	TAB3
eye development	1/27	0.196174	0.410533	0.22497	0.489781	2.60297	-4.23959	HIPK1
peptidoglycan catabolic process	1/26	0.189642	0.410533	0.217876	0.483279	2.66969	-4.43868	GNS
negative regulation of myoblast proliferation	4/285	0.197854	0.412921	0.266117	0.509648	-1.45194	2.35246	NOTCH2;TENM1;FRZB;TP53INP1
negative regulation of chondrocyte proliferation	4/285	0.197854	0.412921	0.266117	0.509648	-1.43921	2.33185	NOTCH2;TENM1;FRZB;TP53INP1
negative regulation of chorionic trophoblast cell proliferation	4/285	0.197854	0.412921	0.266117	0.509648	-1.43623	2.32702	NOTCH2;TENM1;FRZB;TP53INP1
peptidyl-glycine cholesteryl ester biosynthesis from peptidyl-glycine	2/102	0.198373	0.413654	0.242478	0.509648	-0.159041	0.257266	TECTB;NTNG1
positive regulation of transcription involved in G1/S transition of mitotic cell cycle	6/487	0.199803	0.41519	0.288446	0.524867	-1.88432	3.03455	COL1A1;TP53INP1;SOST;SMAD5;ESR1;NPAS2
positive regulation of DNA-templated transcription, elongation	6/488	0.201046	0.41519	0.290017	0.524867	-1.88005	3.01602	COL1A1;TP53INP1;SOST;SMAD5;ESR1;NPAS2
negative regulation of fat cell proliferation	4/287	0.201151	0.41519	0.270122	0.509648	-1.44831	2.32265	NOTCH2;TENM1;FRZB;TP53INP1
negative regulation of cardiac muscle cell proliferation	4/287	0.201151	0.41519	0.270122	0.509648	-1.44435	2.31631	NOTCH2;TENM1;FRZB;TP53INP1
negative regulation of growth plate cartilage chondrocyte proliferation	4/287	0.201151	0.41519	0.270122	0.509648	-1.43111	2.29507	NOTCH2;TENM1;FRZB;TP53INP1
negative regulation of stem cell proliferation	4/288	0.202806	0.41519	0.272129	0.509648	-1.40704	2.24493	NOTCH2;TENM1;FRZB;TP53INP1
negative regulation of neural precursor cell proliferation	4/288	0.202806	0.41519	0.272129	0.509648	-1.4051	2.24185	NOTCH2;TENM1;FRZB;TP53INP1
positive regulation of CREB transcription factor activity	2/103	0.201301	0.41519	0.24583	0.509648	-0.291135	0.466677	ESR1;DDR2
negative regulation of pseudohyphal growth	2/103	0.201301	0.41519	0.24583	0.509648	-0.28929	0.463719	FRZB;APBB2
negative regulation of direction of cell growth	2/103	0.201301	0.41519	0.24583	0.509648	-0.285108	0.457015	FRZB;APBB2
sensory perception of pain	1/28	0.202653	0.41519	0.232	0.498497	2.11938	-3.38309	NIPSNAP1
antigen processing and presentation of exogenous peptide antigen via MHC class I	1/28	0.202653	0.41519	0.232	0.498497	2.2	-3.51177	SEC23A
triglyceride acyl-chain remodeling	1/28	0.202653	0.41519	0.232	0.498497	2.21836	-3.54107	SEL1L
positive regulation of axo-dendritic protein transport	1/28	0.202653	0.41519	0.232	0.498497	2.22546	-3.55241	TENM1
positive regulation of 1-phosphatidylinositol-3-kinase activity	1/28	0.202653	0.41519	0.232	0.498497	2.22749	-3.55565	PDGFRA
sequestering of BMP from receptor via BMP binding	1/28	0.202653	0.41519	0.232	0.498497	2.24728	-3.58725	SOST
negative regulation of BMP signaling pathway involved in determination of lateral mesoderm left/right asymmetry	1/28	0.202653	0.41519	0.232	0.498497	2.30202	-3.67462	SOST
myofibril assembly	1/28	0.202653	0.41519	0.232	0.498497	2.32905	-3.71777	EPB41L1
activation of MAPKK activity involved in innate immune response	1/28	0.202653	0.41519	0.232	0.498497	2.39176	-3.81787	MAP3K20
AMP phosphorylation	1/28	0.202653	0.41519	0.232	0.498497	2.39351	-3.82065	AK4
modification-dependent protein catabolic process	1/28	0.202653	0.41519	0.232	0.498497	2.39774	-3.82741	ADAMTS12
retrograde protein transport, ER to cytosol	1/28	0.202653	0.41519	0.232	0.498497	2.64587	-4.22349	SEL1L
negative regulation of unidimensional cell growth	2/104	0.204233	0.416386	0.249184	0.509648	-0.276689	0.439519	FRZB;APBB2
negative regulation of chondrocyte hypertrophy	2/104	0.204233	0.416386	0.249184	0.509648	-0.274097	0.435401	FRZB;APBB2
positive regulation of Wnt signaling pathway by BMP signaling pathway	2/104	0.204233	0.416386	0.249184	0.509648	-0.257522	0.409071	SULF1;SMAD5
transforming growth factor beta receptor signaling pathway	2/104	0.204233	0.416386	0.249184	0.509648	-0.252034	0.400355	COL1A2;SMAD5
positive regulation of cell growth	2/104	0.204233	0.416386	0.249184	0.509648	-0.233579	0.371039	S100A9;S100A8
positive regulation of DNA-templated transcription, initiation	6/493	0.207306	0.417663	0.297897	0.528334	-1.8545	2.91816	COL1A1;TP53INP1;SOST;SMAD5;ESR1;NPAS2
negative regulation of osteoblast proliferation	4/290	0.206128	0.417663	0.27615	0.514994	-1.38679	2.19011	NOTCH2;TENM1;FRZB;TP53INP1
protein repair	3/194	0.205775	0.417663	0.264145	0.509648	-0.917956	1.45126	MMP2;TNC;L2HGDH
CAAX-box protein maturation	3/196	0.20993	0.417663	0.269041	0.509648	-0.867882	1.35475	MMP2;TNC;L2HGDH
inflammatory cell apoptotic process	3/196	0.20993	0.417663	0.269041	0.509648	-0.866919	1.35324	NOTCH2;MAP3K1;ZNF385A
myeloid cell apoptotic process	3/196	0.20993	0.417663	0.269041	0.509648	-0.864699	1.34978	NOTCH2;MAP3K1;ZNF385A
apoptotic process in bone marrow	3/196	0.20993	0.417663	0.269041	0.509648	-0.861915	1.34543	NOTCH2;MAP3K1;ZNF385A
retinal cell apoptotic process	3/196	0.20993	0.417663	0.269041	0.509648	-0.859531	1.34171	NOTCH2;MAP3K1;ZNF385A
glial cell apoptotic process	3/196	0.20993	0.417663	0.269041	0.509648	-0.854692	1.33416	NOTCH2;MAP3K1;ZNF385A
leukocyte apoptotic process	3/196	0.20993	0.417663	0.269041	0.509648	-0.852388	1.33056	NOTCH2;MAP3K1;ZNF385A
hepatoblast apoptotic process	3/196	0.20993	0.417663	0.269041	0.509648	-0.849909	1.32669	NOTCH2;MAP3K1;ZNF385A
myofibroblast cell apoptotic process	3/196	0.20993	0.417663	0.269041	0.509648	-0.847255	1.32255	NOTCH2;MAP3K1;ZNF385A
fat cell apoptotic process	3/196	0.20993	0.417663	0.269041	0.509648	-0.845492	1.3198	NOTCH2;MAP3K1;ZNF385A
apoptotic process	3/196	0.20993	0.417663	0.269041	0.509648	-0.843912	1.31733	NOTCH2;MAP3K1;ZNF385A
epithelial cell apoptotic process	3/196	0.20993	0.417663	0.269041	0.509648	-0.840606	1.31217	NOTCH2;MAP3K1;ZNF385A
retrograde transport, endosome to Golgi	3/194	0.205775	0.417663	0.264145	0.509648	-0.808625	1.27841	PIKFYVE;SEC23A;CPNE3
regulation of cytokine production involved in immune response	3/195	0.20785	0.417663	0.266591	0.509648	-0.812982	1.27714	COL1A1;COL1A2;TRIL
negative regulation of root hair elongation	2/105	0.20717	0.417663	0.25254	0.509648	-0.264145	0.41582	FRZB;APBB2
positive regulation of fatty acid biosynthetic process	1/29	0.209081	0.417663	0.238967	0.503828	2.0807	-3.25636	ELOVL5
cellular protein complex localization	1/29	0.209081	0.417663	0.238967	0.503828	2.12256	-3.32187	AMOT
negative regulation of interleukin-6 secretion	1/29	0.209081	0.417663	0.238967	0.503828	2.14623	-3.35892	LGR4
negative regulation of chondrocyte differentiation	1/29	0.209081	0.417663	0.238967	0.503828	2.17641	-3.40616	ADAMTS12
cellular response to oxygen radical	1/29	0.209081	0.417663	0.238967	0.503828	2.20418	-3.44961	PDGFRA
sequestering of BMP in extracellular matrix	1/29	0.209081	0.417663	0.238967	0.503828	2.2044	-3.44995	SOST
stress fiber assembly	1/29	0.209081	0.417663	0.238967	0.503828	2.21877	-3.47245	EPB41L1
positive regulation of phosphatidylinositol 3-kinase activity	1/29	0.209081	0.417663	0.238967	0.503828	2.22833	-3.48741	PDGFRA
ripoptosome assembly involved in extrinsic apoptotic signaling pathway	1/29	0.209081	0.417663	0.238967	0.503828	2.28071	-3.56939	HIPK1
extrinsic apoptotic signaling pathway	1/29	0.209081	0.417663	0.238967	0.503828	2.29438	-3.59078	HIPK1
sarcomerogenesis	1/29	0.209081	0.417663	0.238967	0.503828	2.32092	-3.63231	EPB41L1
acetyl-CoA metabolic process	1/29	0.209081	0.417663	0.238967	0.503828	2.54497	-3.98296	ACACA
melanocyte apoptotic process	3/197	0.212014	0.420455	0.271493	0.509648	-0.85937	1.33297	NOTCH2;MAP3K1;ZNF385A
muscle cell apoptotic process	3/197	0.212014	0.420455	0.271493	0.509648	-0.851603	1.32092	NOTCH2;MAP3K1;ZNF385A
mesenchymal cell apoptotic process	3/197	0.212014	0.420455	0.271493	0.509648	-0.851575	1.32088	NOTCH2;MAP3K1;ZNF385A
fibroblast apoptotic process	3/197	0.212014	0.420455	0.271493	0.509648	-0.851228	1.32034	NOTCH2;MAP3K1;ZNF385A
negative regulation of fibroblast proliferation	4/294	0.212819	0.421511	0.284223	0.522404	-1.33384	2.06386	NOTCH2;TENM1;FRZB;TP53INP1
positive regulation of calcium ion transport into cytosol	2/107	0.213058	0.421511	0.259254	0.509648	-0.242722	0.375295	PDGFRA;ESR1
negative regulation of macroautophagy	2/107	0.213058	0.421511	0.259254	0.509648	-0.152708	0.236116	ATP6V1A;TAB3
protein import into nucleus, translocation	3/198	0.214103	0.423239	0.273947	0.511272	-0.812091	1.25167	TBC1D8B;SNX13;TBC1D2B
positive regulation of transcription from RNA polymerase II promoter in response to reactive oxygen species	1/30	0.215457	0.424219	0.245871	0.509648	2.058	-3.15902	PDGFRA
fatty acid oxidation	1/30	0.215457	0.424219	0.245871	0.509648	2.13101	-3.27109	FASN
negative regulation of autophagosome assembly	1/30	0.215457	0.424219	0.245871	0.509648	2.16516	-3.3235	PIKFYVE
hydrogen ion transmembrane transport	1/30	0.215457	0.424219	0.245871	0.509648	2.24907	-3.45231	NNT
ER-associated misfolded protein catabolic process	1/30	0.215457	0.424219	0.245871	0.509648	2.386	-3.6625	SEL1L
mitochondrial fusion	2/109	0.218962	0.430777	0.265971	0.509648	-0.259184	0.393663	ACSS2;SLC25A36
cellular response to fluoxetine	1/31	0.221782	0.431515	0.252712	0.509648	1.93382	-2.91245	TFRC
cellular response to drug	1/31	0.221782	0.431515	0.252712	0.509648	1.95986	-2.95167	TFRC
cellular response to nitroglycerin	1/31	0.221782	0.431515	0.252712	0.509648	1.96456	-2.95874	TFRC
positive regulation of vascular smooth muscle cell proliferation	1/31	0.221782	0.431515	0.252712	0.509648	1.98369	-2.98755	MMP2
cellular response to nerve growth factor stimulus	1/31	0.221782	0.431515	0.252712	0.509648	1.98638	-2.99161	CPNE3
nucleobase-containing small molecule interconversion	1/31	0.221782	0.431515	0.252712	0.509648	1.9882	-2.99434	AK4
positive regulation of DNA-dependent DNA replication	1/31	0.221782	0.431515	0.252712	0.509648	2.01037	-3.02774	PDGFRA
intrinsic apoptotic signaling pathway in response to oxidative stress	1/31	0.221782	0.431515	0.252712	0.509648	2.07073	-3.11864	LGALS12
positive regulation of actin cytoskeleton reorganization	1/31	0.221782	0.431515	0.252712	0.509648	2.07741	-3.12871	PDGFRA
endodermal cell fate commitment	1/31	0.221782	0.431515	0.252712	0.509648	2.15861	-3.25099	MMP2
positive regulation of filopodium assembly	1/31	0.221782	0.431515	0.252712	0.509648	2.18358	-3.2886	TENM1
telomeric loop formation	1/31	0.221782	0.431515	0.252712	0.509648	2.18436	-3.28978	ERCC4
positive regulation of error-prone translesion synthesis	1/31	0.221782	0.431515	0.252712	0.509648	2.21466	-3.33541	NPAS2
renal water homeostasis	1/31	0.221782	0.431515	0.252712	0.509648	2.21872	-3.34153	PRKAR2A
Notch receptor processing	3/202	0.222503	0.432577	0.283789	0.522404	-0.800146	1.20247	MMP2;TNC;L2HGDH
anoikis	3/203	0.224613	0.435993	0.286255	0.522404	-0.80244	1.19834	NOTCH2;MAP3K1;ZNF385A
endosome to plasma membrane protein transport	3/203	0.224613	0.435993	0.286255	0.522404	-0.731427	1.0923	TBC1D8B;SNX13;TBC1D2B
negative regulation of sprouting of injured axon	2/111	0.22488	0.436169	0.272689	0.509648	-0.178252	0.265986	FRZB;APBB2
negative regulation of chromatin silencing	6/509	0.227792	0.436234	0.323386	0.549913	-1.63849	2.42386	COL1A1;TP53INP1;SOST;SMAD5;ESR1;NPAS2
negative regulation of epithelial cell proliferation	4/302	0.226381	0.436234	0.300474	0.530715	-1.28588	1.91022	NOTCH2;TENM1;FRZB;TP53INP1
negative regulation of smooth muscle cell proliferation	4/303	0.228092	0.436234	0.302513	0.533101	-1.2576	1.85874	NOTCH2;TENM1;FRZB;TP53INP1
pyrimidine nucleotide interconversion	1/32	0.228056	0.436234	0.259493	0.509648	1.9506	-2.8833	AK4
B cell chemotaxis	1/32	0.228056	0.436234	0.259493	0.509648	1.96258	-2.90102	CYP7B1
positive regulation of Wnt signaling pathway by Wnt receptor internalization	1/32	0.228056	0.436234	0.259493	0.509648	1.96889	-2.91034	SULF1
suppression by virus of host autophagy	1/32	0.228056	0.436234	0.259493	0.509648	1.99195	-2.94443	TAB3
positive regulation of Wnt signaling pathway by establishment of Wnt protein localization to extracellular region	1/32	0.228056	0.436234	0.259493	0.509648	1.99247	-2.9452	SULF1
negative regulation of protein targeting to vacuole involved in autophagy	1/32	0.228056	0.436234	0.259493	0.509648	1.99544	-2.94958	TAB3
protein localization to organelle	1/32	0.228056	0.436234	0.259493	0.509648	2.00456	-2.96306	AMOT
purine nucleotide interconversion	1/32	0.228056	0.436234	0.259493	0.509648	2.00883	-2.96937	AK4
definitive erythrocyte differentiation	1/32	0.228056	0.436234	0.259493	0.509648	2.0553	-3.03807	HIPK1
telomeric DNA-containing double minutes formation	1/32	0.228056	0.436234	0.259493	0.509648	2.0806	-3.07546	ERCC4
positive regulation of intraciliary anterograde transport	1/32	0.228056	0.436234	0.259493	0.509648	2.09882	-3.10239	TENM1
phosphatidylinositol phosphorylation	1/32	0.228056	0.436234	0.259493	0.509648	2.10575	-3.11263	EFR3B
telomere maintenance via telomere trimming	1/32	0.228056	0.436234	0.259493	0.509648	2.14784	-3.17485	ERCC4
telomeric loop disassembly	1/32	0.228056	0.436234	0.259493	0.509648	2.16363	-3.19819	ERCC4
ubiquitin-independent protein catabolic process via the multivesicular body sorting pathway	1/32	0.228056	0.436234	0.259493	0.509648	2.16488	-3.20005	ADAMTS12
neuron apoptotic process	3/206	0.230968	0.440712	0.293662	0.526589	-0.757191	1.10965	NOTCH2;MAP3K1;ZNF385A
positive regulation of cytosolic calcium ion concentration	2/113	0.230811	0.440712	0.279405	0.516121	-0.160754	0.235691	PDGFRA;ESR1
negative regulation of cell growth involved in cardiac muscle cell development	2/113	0.230811	0.440712	0.279405	0.516121	-0.147272	0.215924	FRZB;APBB2
negative regulation of canonical Wnt signaling pathway involved in controlling type B pancreatic cell proliferation	5/413	0.240088	0.442415	0.328039	0.554616	-1.49872	2.1383	NOTCH2;TENM1;FRZB;TP53INP1;SOST
telomere maintenance in response to DNA damage	3/207	0.233094	0.442415	0.296135	0.528334	-0.661218	0.962942	ERCC4;SETD7;ZNF385A
histone H4 acetylation involved in response to DNA damage stimulus	3/209	0.237356	0.442415	0.301083	0.531412	-0.656857	0.944689	ERCC4;SETD7;ZNF385A
positive regulation of Wnt-mediated midbrain dopaminergic neuron differentiation	1/34	0.240455	0.442415	0.272871	0.509648	1.88148	-2.68152	SULF1
pyrimidine nucleoside interconversion	1/34	0.240455	0.442415	0.272871	0.509648	1.9364	-2.7598	AK4
pyrimidine dimer repair by nucleotide-excision repair	1/34	0.240455	0.442415	0.272871	0.509648	1.95351	-2.78419	ERCC4
positive regulation of autophagosome maturation	1/33	0.234281	0.442415	0.266212	0.509648	1.91866	-2.78443	LARP1
purine nucleoside interconversion	1/34	0.240455	0.442415	0.272871	0.509648	1.95887	-2.79182	AK4
substrate localization to autophagosome	1/34	0.240455	0.442415	0.272871	0.509648	1.95921	-2.79231	TP53INP1
protein localization to membrane	1/33	0.234281	0.442415	0.266212	0.509648	1.93013	-2.80107	AMOT
positive regulation of endocardial cushion to mesenchymal transition	1/34	0.240455	0.442415	0.272871	0.509648	1.98016	-2.82217	COL1A1
nucleotide-excision repair, DNA damage removal	1/34	0.240455	0.442415	0.272871	0.509648	1.98255	-2.82558	ERCC4
apoptotic cell clearance	1/34	0.240455	0.442415	0.272871	0.509648	1.98472	-2.82866	TGM2
positive regulation of Wnt signaling pathway involved in dorsal/ventral axis specification	1/33	0.234281	0.442415	0.266212	0.509648	1.95234	-2.8333	SULF1
triglyceride biosynthetic process	1/34	0.240455	0.442415	0.272871	0.509648	1.98884	-2.83454	SEL1L
misfolded or incompletely synthesized protein catabolic process	1/34	0.240455	0.442415	0.272871	0.509648	1.99364	-2.84138	ADAMTS12
Wnt receptor internalization	1/34	0.240455	0.442415	0.272871	0.509648	1.99496	-2.84327	TFRC
actomyosin contractile ring organization	1/34	0.240455	0.442415	0.272871	0.509648	2.00605	-2.85907	EPB41L1
cellular response to growth factor stimulus	1/33	0.234281	0.442415	0.266212	0.509648	1.97062	-2.85983	CPNE3
cholesterol biosynthetic process via lathosterol	1/34	0.240455	0.442415	0.272871	0.509648	2.01175	-2.86719	ACLY
assembly of apicomedial cortex actomyosin	1/34	0.240455	0.442415	0.272871	0.509648	2.01542	-2.87243	EPB41L1
B cell receptor internalization	1/34	0.240455	0.442415	0.272871	0.509648	2.01935	-2.87802	TFRC
negative regulation of BMP signaling pathway	1/34	0.240455	0.442415	0.272871	0.509648	2.02107	-2.88048	SOST
neurotransmitter receptor internalization	1/34	0.240455	0.442415	0.272871	0.509648	2.02165	-2.8813	TFRC
sphingoid long-chain base transport	1/34	0.240455	0.442415	0.272871	0.509648	2.02671	-2.88851	SLCO2A1
fatty acid beta-oxidation, unsaturated, even number	1/34	0.240455	0.442415	0.272871	0.509648	2.03285	-2.89727	EHHADH
fatty acid beta-oxidation, unsaturated, odd number	1/34	0.240455	0.442415	0.272871	0.509648	2.03544	-2.90095	EHHADH
positive regulation by host of viral genome replication	1/34	0.240455	0.442415	0.272871	0.509648	2.04828	-2.91926	LARP1
negative regulation of Wnt signaling pathway by Wnt receptor internalization	1/34	0.240455	0.442415	0.272871	0.509648	2.05494	-2.92874	FRZB
cholesterol biosynthetic process via desmosterol	1/34	0.240455	0.442415	0.272871	0.509648	2.05601	-2.93027	ACLY
establishment of skin barrier	1/33	0.234281	0.442415	0.266212	0.509648	2.03888	-2.95889	COL5A1
negative regulation of Wnt-mediated midbrain dopaminergic neuron differentiation	1/34	0.240455	0.442415	0.272871	0.509648	2.08351	-2.96947	FRZB
very long-chain fatty acid metabolic process	1/34	0.240455	0.442415	0.272871	0.509648	2.09209	-2.98169	FASN
cholesterol biosynthetic process via 24,25-dihydrolanosterol	1/33	0.234281	0.442415	0.266212	0.509648	2.06017	-2.98979	ACLY
histone deacetylation	1/34	0.240455	0.442415	0.272871	0.509648	2.11213	-3.01026	HLCS
positive regulation of intraciliary retrograde transport	1/33	0.234281	0.442415	0.266212	0.509648	2.07476	-3.01097	TENM1
bone morphogenesis	1/34	0.240455	0.442415	0.272871	0.509648	2.12228	-3.02472	SULF1
initiation of neural tube closure	1/33	0.234281	0.442415	0.266212	0.509648	2.0905	-3.03381	VCL
negative regulation of Wnt signaling pathway involved in digestive tract morphogenesis	1/34	0.240455	0.442415	0.272871	0.509648	2.13373	-3.04104	FRZB
intracellular estrogen receptor signaling pathway	1/34	0.240455	0.442415	0.272871	0.509648	2.1378	-3.04684	ESR1
negative regulation by symbiont of host I-kappaB kinase/NF-kappaB cascade	1/33	0.234281	0.442415	0.266212	0.509648	2.12088	-3.0779	ESR1
phagosome acidification	1/33	0.234281	0.442415	0.266212	0.509648	2.14009	-3.10577	ATP6V1A
positive regulation of intracellular protein transport	1/33	0.234281	0.442415	0.266212	0.509648	2.14304	-3.11005	TENM1
acyl-CoA biosynthetic process	1/34	0.240455	0.442415	0.272871	0.509648	2.19799	-3.13263	SLC25A16
mannoprotein catabolic process	1/33	0.234281	0.442415	0.266212	0.509648	2.2052	-3.20026	ADAMTS12
detection of UV	1/34	0.240455	0.442415	0.272871	0.509648	2.24596	-3.20099	ERCC4
regulation of heart rate by cardiac conduction	1/34	0.240455	0.442415	0.272871	0.509648	2.25981	-3.22073	KCND3
positive regulation of double-strand break repair	1/34	0.240455	0.442415	0.272871	0.509648	2.26055	-3.22178	NPAS2
regulation of epithelial to mesenchymal transition	1/35	0.24658	0.450331	0.27947	0.516121	1.88019	-2.6324	EPHA3
positive regulation of non-canonical Wnt signaling pathway	1/35	0.24658	0.450331	0.27947	0.516121	1.91318	-2.67859	SULF1
autophagosome assembly	1/35	0.24658	0.450331	0.27947	0.516121	1.91578	-2.68223	TP53INP1
insulin receptor internalization	1/35	0.24658	0.450331	0.27947	0.516121	1.93168	-2.70449	TFRC
endodermal cell differentiation	1/35	0.24658	0.450331	0.27947	0.516121	1.97767	-2.76888	MMP2
negative regulation of Wnt signaling pathway involved in heart development	1/35	0.24658	0.450331	0.27947	0.516121	2.00589	-2.80838	FRZB
telomere maintenance via telomere lengthening	1/35	0.24658	0.450331	0.27947	0.516121	2.02365	-2.83325	ERCC4
hemopoiesis	1/35	0.24658	0.450331	0.27947	0.516121	2.06234	-2.88742	NOTCH2
oligosaccharide catabolic process	1/35	0.24658	0.450331	0.27947	0.516121	2.07367	-2.90329	NEU3
regulation of tumor necrosis factor-mediated signaling pathway	1/35	0.24658	0.450331	0.27947	0.516121	2.08799	-2.92333	HIPK1
cellular protein catabolic process	3/216	0.252376	0.457036	0.318435	0.548712	-0.612031	0.842665	MMP2;TNC;L2HGDH
negative regulation of collateral sprouting	2/120	0.251635	0.457036	0.302867	0.533101	-0.00215353	0.00297139	FRZB;APBB2
positive regulation of cell adhesion	1/36	0.252655	0.457036	0.286009	0.522404	1.88111	-2.5879	TGM2
positive regulation of epithelial to mesenchymal transition involved in endocardial cushion formation	1/36	0.252655	0.457036	0.286009	0.522404	1.8894	-2.5993	COL1A1
wound healing	1/36	0.252655	0.457036	0.286009	0.522404	1.9347	-2.66163	PDGFRA
response to UV-A	1/36	0.252655	0.457036	0.286009	0.522404	1.94864	-2.6808	ERCC4
fatty acid catabolic process	1/36	0.252655	0.457036	0.286009	0.522404	1.94865	-2.68081	FASN
epiboly involved in wound healing	1/36	0.252655	0.457036	0.286009	0.522404	1.95056	-2.68344	PDGFRA
leukocyte differentiation	1/36	0.252655	0.457036	0.286009	0.522404	2.01724	-2.77518	NOTCH2
arachidonic acid metabolic process	1/36	0.252655	0.457036	0.286009	0.522404	2.18262	-3.00269	ACSL1
renal sodium ion transport	1/36	0.252655	0.457036	0.286009	0.522404	2.20057	-3.02738	SLC4A4
cellular response to parathyroid hormone stimulus	1/36	0.252655	0.457036	0.286009	0.522404	2.21823	-3.05168	SOST
negative regulation of telomere maintenance via telomerase	1/36	0.252655	0.457036	0.286009	0.522404	2.22386	-3.05942	ERCC4
gamma-aminobutyric acid transport	1/37	0.258682	0.460853	0.29249	0.524867	1.84397	-2.49333	SLC16A3
protein insertion into membrane	1/37	0.258682	0.460853	0.29249	0.524867	1.851	-2.50284	AMOT
regulation of myosin II filament organization	1/37	0.258682	0.460853	0.29249	0.524867	1.8568	-2.51069	EPHA3
negative regulation of BMP signaling pathway involved in spinal cord association neuron specification	1/37	0.258682	0.460853	0.29249	0.524867	1.86644	-2.52372	SOST
wound healing involved in inflammatory response	1/37	0.258682	0.460853	0.29249	0.524867	1.89846	-2.56701	PDGFRA
regulation of actomyosin structure organization	1/37	0.258682	0.460853	0.29249	0.524867	1.90418	-2.57475	EPHA3
regulation of actin cytoskeleton organization by cell-cell adhesion	1/37	0.258682	0.460853	0.29249	0.524867	1.90743	-2.57914	EPHA3
G-protein coupled receptor internalization	1/37	0.258682	0.460853	0.29249	0.524867	1.91386	-2.58783	TFRC
regulation of intracellular pH	1/37	0.258682	0.460853	0.29249	0.524867	1.91545	-2.58998	SLC4A4
negative regulation of focal adhesion assembly	1/37	0.258682	0.460853	0.29249	0.524867	1.92287	-2.60002	EPHA3
negative regulation of oxidative stress-induced cell death	1/37	0.258682	0.460853	0.29249	0.524867	1.93864	-2.62134	NPAS2
cellular response to fibroblast growth factor stimulus	1/37	0.258682	0.460853	0.29249	0.524867	1.94511	-2.63008	CPNE3
negative regulation of tumor necrosis factor secretion	1/37	0.258682	0.460853	0.29249	0.524867	1.9506	-2.63751	LGR4
protein targeting to lysosome	1/37	0.258682	0.460853	0.29249	0.524867	1.96759	-2.66048	ARSB
negative regulation of necrotic cell death	1/37	0.258682	0.460853	0.29249	0.524867	1.97776	-2.67423	NPAS2
positive regulation of T cell homeostatic proliferation	1/37	0.258682	0.460853	0.29249	0.524867	1.97904	-2.67596	TFRC
positive regulation of immature T cell proliferation	1/37	0.258682	0.460853	0.29249	0.524867	1.97961	-2.67674	TFRC
telomere capping	1/37	0.258682	0.460853	0.29249	0.524867	2.01116	-2.7194	ERCC4
positive regulation of protein export from nucleus	1/37	0.258682	0.460853	0.29249	0.524867	2.03261	-2.74841	TENM1
mitochondrial transport	1/37	0.258682	0.460853	0.29249	0.524867	2.10101	-2.84089	SLC25A16
mitochondrial pyruvate transport	1/37	0.258682	0.460853	0.29249	0.524867	2.10839	-2.85087	SLC25A16
odontogenesis of dentin-containing tooth	1/38	0.264661	0.465464	0.298912	0.528334	1.81616	-2.41424	COL1A2
ERBB2-ERBB4 signaling pathway	1/38	0.264661	0.465464	0.298912	0.528334	1.82397	-2.42461	CPNE3
intracellular pH elevation	1/38	0.264661	0.465464	0.298912	0.528334	1.89966	-2.52523	SLC4A4
TRIF-dependent toll-like receptor 4 signaling pathway	1/38	0.264661	0.465464	0.298912	0.528334	1.90081	-2.52676	TRIL
angiogenesis involved in wound healing	1/38	0.264661	0.465464	0.298912	0.528334	1.90339	-2.53019	PDGFRA
regulation of cellular pH reduction	1/38	0.264661	0.465464	0.298912	0.528334	1.91123	-2.54061	SLC4A4
cell migration involved in sprouting angiogenesis	1/38	0.264661	0.465464	0.298912	0.528334	1.9339	-2.57075	RNF213
fatty acid beta-oxidation using acyl-CoA dehydrogenase	1/38	0.264661	0.465464	0.298912	0.528334	1.93548	-2.57284	EHHADH
positive regulation of gamma-delta T cell proliferation	1/38	0.264661	0.465464	0.298912	0.528334	1.9613	-2.60717	TFRC
negative regulation of death-inducing signaling complex assembly	1/38	0.264661	0.465464	0.298912	0.528334	1.96385	-2.61056	SOST
renal water transport	1/38	0.264661	0.465464	0.298912	0.528334	2.02225	-2.68819	PRKAR2A
camera-type eye development	1/38	0.264661	0.465464	0.298912	0.528334	2.02532	-2.69228	HIPK1
positive regulation of DNA repair	1/38	0.264661	0.465464	0.298912	0.528334	2.02627	-2.69353	NPAS2
response to UV-B	1/38	0.264661	0.465464	0.298912	0.528334	2.04059	-2.71257	ERCC4
positive regulation of actin nucleation	1/38	0.264661	0.465464	0.298912	0.528334	2.08334	-2.7694	TENM1
mitochondrial rRNA export from mitochondrion	1/38	0.264661	0.465464	0.298912	0.528334	2.08508	-2.77171	SLC25A16
sodium ion transport	1/38	0.264661	0.465464	0.298912	0.528334	2.1016	-2.79367	SLC4A4
regulation of mRNA endonucleolytic cleavage involved in unfolded protein response	1/38	0.264661	0.465464	0.298912	0.528334	2.22127	-2.95275	MBNL3
peptidyl-tyrosine phosphorylation	4/327	0.270039	0.471199	0.351826	0.567179	-0.871752	1.14129	PDGFRA;MAP3K1;MAP3K20;DDR2
induction by virus of host autophagy	1/39	0.270592	0.471199	0.305276	0.533101	1.78417	-2.33217	TP53INP1
cellular response to estradiol stimulus	1/39	0.270592	0.471199	0.305276	0.533101	1.78767	-2.33675	ESR1
regulation of actin filament bundle assembly	1/39	0.270592	0.471199	0.305276	0.533101	1.82543	-2.3861	EPHA3
regulation of actin filament length	1/39	0.270592	0.471199	0.305276	0.533101	1.84999	-2.4182	EPHA3
ERBB2-ERBB3 signaling pathway	1/39	0.270592	0.471199	0.305276	0.533101	1.85345	-2.42273	CPNE3
extrinsic apoptotic signaling pathway in absence of ligand	1/39	0.270592	0.471199	0.305276	0.533101	1.8731	-2.44841	HIPK1
cellular response to nitric oxide	1/39	0.270592	0.471199	0.305276	0.533101	1.88246	-2.46064	PDGFRA
nucleotide-excision repair, DNA incision, 3'-to lesion	1/39	0.270592	0.471199	0.305276	0.533101	1.89954	-2.48297	ERCC4
nucleotide-excision repair, DNA incision, 5'-to lesion	1/39	0.270592	0.471199	0.305276	0.533101	1.90672	-2.49235	ERCC4
cellular response to X-ray	1/39	0.270592	0.471199	0.305276	0.533101	1.92058	-2.51047	ERCC4
activation of protein kinase A activity	1/39	0.270592	0.471199	0.305276	0.533101	1.9287	-2.52109	PRKAR2A
response to UV	1/39	0.270592	0.471199	0.305276	0.533101	2.02611	-2.64842	ERCC4
response to UV-C	1/39	0.270592	0.471199	0.305276	0.533101	2.10005	-2.74507	ERCC4
negative regulation of axon extension	2/127	0.27251	0.474205	0.326201	0.55322	0.0980759	-0.127507	FRZB;APBB2
positive regulation of cytoplasmic translation	1/40	0.276475	0.478075	0.311584	0.540676	1.77182	-2.27791	ZNF385A
cellular response to vascular endothelial growth factor stimulus	1/40	0.276475	0.478075	0.311584	0.540676	1.77243	-2.2787	CPNE3
engulfment of target by autophagosome	1/40	0.276475	0.478075	0.311584	0.540676	1.7879	-2.29859	TP53INP1
Wnt receptor recycling	1/40	0.276475	0.478075	0.311584	0.540676	1.8098	-2.32674	SULF1
positive regulation of neural crest formation	1/40	0.276475	0.478075	0.311584	0.540676	1.82849	-2.35078	COL1A1
positive regulation of alpha-beta T cell proliferation	1/40	0.276475	0.478075	0.311584	0.540676	1.89297	-2.43367	TFRC
phototransduction, UV	1/40	0.276475	0.478075	0.311584	0.540676	1.91477	-2.46169	ERCC4
intracellular pH reduction	1/40	0.276475	0.478075	0.311584	0.540676	1.93973	-2.49379	SLC4A4
negative regulation of cell adhesion involved in substrate-bound cell migration	1/40	0.276475	0.478075	0.311584	0.540676	2.04322	-2.62684	ITGA11
negative regulation of RNA splicing	2/129	0.278473	0.480857	0.332833	0.558337	0.0730115	-0.0933404	MBNL3;ESR1
positive regulation of cytosolic calcium ion concentration involved in phospholipase C-activating G-protein coupled signaling pathway	2/129	0.278473	0.480857	0.332833	0.558337	0.0749216	-0.0957824	PDGFRA;ESR1
regulation of inflammatory response to antigenic stimulus	3/230	0.282794	0.484283	0.353161	0.567179	-0.423759	0.535223	COL1A1;COL1A2;ADAMTS12
peptidoglycan recognition protein signaling pathway	2/131	0.284434	0.484283	0.339447	0.559	0.0753605	-0.0947474	S100A9;S100A8
male-specific defense response to bacterium	2/131	0.284434	0.484283	0.339447	0.559	0.0800551	-0.10065	S100A9;S100A8
neutrophil mediated killing of bacterium	2/132	0.287412	0.484283	0.342747	0.559398	0.0807757	-0.100714	S100A9;S100A8
induced systemic resistance	2/131	0.284434	0.484283	0.339447	0.559	0.0820115	-0.103109	S100A9;S100A8
defense response to bacterium, incompatible interaction	2/131	0.284434	0.484283	0.339447	0.559	0.0841862	-0.105844	S100A9;S100A8
defense response to bacterium	2/131	0.284434	0.484283	0.339447	0.559	0.0864593	-0.108701	S100A9;S100A8
endocytosis	2/131	0.284434	0.484283	0.339447	0.559	0.112239	-0.141113	SEC23A;CPNE3
vesicle fusion	2/131	0.284434	0.484283	0.339447	0.559	0.144067	-0.181129	SEC23A;CPNE3
asparagine transport	1/41	0.282311	0.484283	0.317834	0.548058	1.73769	-2.19774	SLC16A3
cellular response to epidermal growth factor stimulus	1/42	0.2881	0.484283	0.324028	0.549913	1.78203	-2.21764	CPNE3
phospholipid transport	1/42	0.2881	0.484283	0.324028	0.549913	1.79185	-2.22986	SLCO2A1
triglyceride catabolic process	1/42	0.2881	0.484283	0.324028	0.549913	1.79422	-2.23281	SEL1L
kidney vasculature development	1/42	0.2881	0.484283	0.324028	0.549913	1.79823	-2.2378	SULF1
positive regulation of mesodermal to mesenchymal transition involved in gastrulation	1/41	0.282311	0.484283	0.317834	0.548058	1.76939	-2.23783	COL1A1
collecting duct development	1/42	0.2881	0.484283	0.324028	0.549913	1.81581	-2.25968	SULF1
ERBB2 signaling pathway	1/41	0.282311	0.484283	0.317834	0.548058	1.7938	-2.2687	CPNE3
cell differentiation involved in kidney development	1/42	0.2881	0.484283	0.324028	0.549913	1.83559	-2.28429	SULF1
regulation of formation of radial glial scaffolds	1/42	0.2881	0.484283	0.324028	0.549913	1.84112	-2.29118	AMOT
regulation of distal tip cell migration	1/42	0.2881	0.484283	0.324028	0.549913	1.84325	-2.29383	AMOT
regulation of metanephric mesenchymal cell migration	1/42	0.2881	0.484283	0.324028	0.549913	1.84535	-2.29644	AMOT
neurotransmitter-mediated guidance of interneurons involved in substrate-independent cerebral cortex tangential migration	1/42	0.2881	0.484283	0.324028	0.549913	1.85184	-2.30451	AMOT
glycosaminoglycan catabolic process	1/41	0.282311	0.484283	0.317834	0.548058	1.82248	-2.30498	GNS
regulation of neuroblast migration	1/42	0.2881	0.484283	0.324028	0.549913	1.85708	-2.31103	AMOT
positive regulation of tumor necrosis factor-mediated signaling pathway	1/41	0.282311	0.484283	0.317834	0.548058	1.82898	-2.3132	HIPK1
hyaluronan catabolic process	1/41	0.282311	0.484283	0.317834	0.548058	1.83695	-2.32327	GNS
modulation of cell migration in other organism	1/42	0.2881	0.484283	0.324028	0.549913	1.8776	-2.33658	AMOT
regulation of glial cell migration	1/42	0.2881	0.484283	0.324028	0.549913	1.88175	-2.34174	AMOT
regulation of hematopoietic stem cell migration	1/42	0.2881	0.484283	0.324028	0.549913	1.88517	-2.34599	AMOT
regulation of angioblast cell migration involved in selective angioblast sprouting	1/42	0.2881	0.484283	0.324028	0.549913	1.88748	-2.34887	AMOT
Cdc42 protein signal transduction	1/42	0.2881	0.484283	0.324028	0.549913	1.89657	-2.36018	COL1A2
regulation of mesenchymal stem cell migration	1/42	0.2881	0.484283	0.324028	0.549913	1.8971	-2.36085	AMOT
regulation of trophoblast cell migration	1/42	0.2881	0.484283	0.324028	0.549913	1.89931	-2.36359	AMOT
histone methylation	1/42	0.2881	0.484283	0.324028	0.549913	1.91012	-2.37704	HLCS
positive regulation of protein targeting to membrane	1/41	0.282311	0.484283	0.317834	0.548058	1.89173	-2.39256	TENM1
chondrocyte differentiation	1/41	0.282311	0.484283	0.317834	0.548058	1.89285	-2.39397	SULF1
regulation of transcription from RNA polymerase II promoter in response to UV-induced DNA damage	1/42	0.2881	0.484283	0.324028	0.549913	1.93365	-2.40632	ERCC4
UV protection	1/42	0.2881	0.484283	0.324028	0.549913	1.96842	-2.4496	ERCC4
sterol biosynthetic process	1/41	0.282311	0.484283	0.317834	0.548058	1.9445	-2.45929	CYP7B1
chromatin-mediated maintenance of transcription	6/554	0.288493	0.484613	0.396369	0.592157	-1.15019	1.42978	COL1A1;TP53INP1;SOST;SMAD5;ESR1;NPAS2
positive regulation of fat cell apoptotic process	3/234	0.291551	0.485352	0.363059	0.570508	-0.458405	0.565004	FRZB;MAP3K20;TGM2
positive regulation of compound eye retinal cell apoptotic process	3/234	0.291551	0.485352	0.363059	0.570508	-0.456131	0.562201	FRZB;MAP3K20;TGM2
positive regulation of muscle cell apoptotic process	3/234	0.291551	0.485352	0.363059	0.570508	-0.453186	0.558571	FRZB;MAP3K20;TGM2
positive regulation of glial cell apoptotic process	3/234	0.291551	0.485352	0.363059	0.570508	-0.450812	0.555645	FRZB;MAP3K20;TGM2
positive regulation of myeloid cell apoptotic process	3/235	0.293743	0.485352	0.36553	0.570508	-0.451999	0.553721	FRZB;MAP3K20;TGM2
positive regulation of myofibroblast cell apoptotic process	3/234	0.291551	0.485352	0.363059	0.570508	-0.449064	0.55349	FRZB;MAP3K20;TGM2
positive regulation of apoptotic process in other organism	3/234	0.291551	0.485352	0.363059	0.570508	-0.446369	0.550168	FRZB;MAP3K20;TGM2
positive regulation of mesenchymal cell apoptotic process	3/234	0.291551	0.485352	0.363059	0.570508	-0.444112	0.547387	FRZB;MAP3K20;TGM2
positive regulation of apoptotic process involved in development	3/234	0.291551	0.485352	0.363059	0.570508	-0.441349	0.543981	FRZB;MAP3K20;TGM2
positive regulation of leukocyte apoptotic process	3/234	0.291551	0.485352	0.363059	0.570508	-0.43896	0.541037	FRZB;MAP3K20;TGM2
positive regulation of epithelial cell apoptotic process	3/234	0.291551	0.485352	0.363059	0.570508	-0.437117	0.538764	FRZB;MAP3K20;TGM2
histone ubiquitination	3/235	0.293743	0.485352	0.36553	0.570508	-0.333655	0.408744	RNF213;HLCS;HLTF
positive regulation of DNA replication	1/43	0.293843	0.485352	0.330166	0.554616	1.80667	-2.21264	PDGFRA
cell migration involved in kidney development	1/43	0.293843	0.485352	0.330166	0.554616	1.85759	-2.27501	SULF1
renal capsule development	1/43	0.293843	0.485352	0.330166	0.554616	1.86503	-2.28412	SULF1
regulation of leukocyte migration	1/43	0.293843	0.485352	0.330166	0.554616	1.86768	-2.28736	AMOT
negative regulation of cell death	1/43	0.293843	0.485352	0.330166	0.554616	1.87011	-2.29034	NPAS2
regulation of cardiac neural crest cell migration involved in outflow tract morphogenesis	1/43	0.293843	0.485352	0.330166	0.554616	1.87914	-2.3014	AMOT
positive regulation of protein histidine kinase activity	1/43	0.293843	0.485352	0.330166	0.554616	1.88525	-2.30888	DDR2
regulation of inflammatory response	1/43	0.293843	0.485352	0.330166	0.554616	1.89126	-2.31625	ADAMTS12
directional guidance of interneurons involved in migration from the subpallium to the cortex	1/43	0.293843	0.485352	0.330166	0.554616	1.89398	-2.31958	AMOT
regulation of leukotriene production involved in inflammatory response	1/43	0.293843	0.485352	0.330166	0.554616	1.89662	-2.32281	ADAMTS12
modulation by organism of inflammatory response of other organism involved in symbiotic interaction	1/43	0.293843	0.485352	0.330166	0.554616	1.91274	-2.34255	ADAMTS12
antimicrobial humoral immune response mediated by antimicrobial peptide	1/43	0.293843	0.485352	0.330166	0.554616	2.02939	-2.48541	S100A9
regulation of mRNA splicing, via spliceosome	1/43	0.293843	0.485352	0.330166	0.554616	2.12513	-2.60267	MBNL3
late endosome to vacuole transport	2/135	0.29634	0.489149	0.352616	0.567179	0.180287	-0.219274	SEC23A;CPNE3
kidney morphogenesis	1/44	0.29954	0.490174	0.336249	0.559	1.82689	-2.20233	SULF1
kidney mesenchyme development	1/44	0.29954	0.490174	0.336249	0.559	1.83463	-2.21167	SULF1
kidney epithelium development	1/44	0.29954	0.490174	0.336249	0.559	1.84827	-2.2281	SULF1
kidney smooth muscle tissue development	1/44	0.29954	0.490174	0.336249	0.559	1.86201	-2.24467	SULF1
regulation of substrate-dependent cell migration, cell attachment to substrate	1/44	0.29954	0.490174	0.336249	0.559	1.88286	-2.2698	AMOT
regulation of chronic inflammatory response	1/44	0.29954	0.490174	0.336249	0.559	1.89237	-2.28127	ADAMTS12
regulation of acute inflammatory response	1/44	0.29954	0.490174	0.336249	0.559	1.91527	-2.30888	ADAMTS12
regulation of inflammatory response to wounding	1/44	0.29954	0.490174	0.336249	0.559	1.91735	-2.31139	ADAMTS12
fatty acid beta-oxidation using acyl-CoA oxidase	1/44	0.29954	0.490174	0.336249	0.559	1.93401	-2.33146	EHHADH
negative regulation of NF-kappaB import into nucleus	1/44	0.29954	0.490174	0.336249	0.559	1.97648	-2.38266	ESR1
positive regulation of Rho protein signal transduction	1/44	0.29954	0.490174	0.336249	0.559	1.98964	-2.39853	NOTCH2
aerobic respiration	1/44	0.29954	0.490174	0.336249	0.559	2.02469	-2.44077	NDUFS1
negative regulation of barbed-end actin filament capping	1/44	0.29954	0.490174	0.336249	0.559	2.04093	-2.46036	TENM1
positive regulation of fibroblast apoptotic process	3/238	0.300327	0.490703	0.372934	0.571663	-0.377925	0.4546	FRZB;MAP3K20;TGM2
positive regulation of anoikis	3/240	0.304721	0.490703	0.377862	0.574755	-0.382388	0.454414	FRZB;MAP3K20;TGM2
positive regulation of execution phase of apoptosis	3/241	0.306919	0.490703	0.380323	0.576905	-0.351538	0.415227	FRZB;MAP3K20;TGM2
negative regulation of dendrite extension	2/137	0.302283	0.490703	0.359167	0.570508	0.162885	-0.194874	FRZB;APBB2
activation of MAPK activity	2/137	0.302283	0.490703	0.359167	0.570508	0.176925	-0.211671	TENM1;TAB3
transmembrane transport	2/140	0.311182	0.490703	0.368949	0.570508	0.327266	-0.382043	SEL1L;ABCC9
import across plasma membrane	2/140	0.311182	0.490703	0.368949	0.570508	0.328114	-0.383033	SEL1L;ABCC9
(+)-abscisic acid D-glucopyranosyl ester transmembrane transport	2/140	0.311182	0.490703	0.368949	0.570508	0.331003	-0.386406	SEL1L;ABCC9
phytochelatin transmembrane transport	2/140	0.311182	0.490703	0.368949	0.570508	0.333249	-0.389028	SEL1L;ABCC9
vacuolar transmembrane transport	2/140	0.311182	0.490703	0.368949	0.570508	0.335979	-0.392214	SEL1L;ABCC9
peptide pheromone export by transmembrane transport	2/140	0.311182	0.490703	0.368949	0.570508	0.337777	-0.394314	SEL1L;ABCC9
purine-containing compound transmembrane transport	2/140	0.311182	0.490703	0.368949	0.570508	0.340387	-0.39736	SEL1L;ABCC9
hydrogen peroxide transmembrane transport	2/140	0.311182	0.490703	0.368949	0.570508	0.342204	-0.399481	SEL1L;ABCC9
organic acid transmembrane transport	2/140	0.311182	0.490703	0.368949	0.570508	0.34474	-0.402441	SEL1L;ABCC9
nucleotide transmembrane transport	2/140	0.311182	0.490703	0.368949	0.570508	0.346302	-0.404265	SEL1L;ABCC9
triose phosphate transmembrane transport	2/140	0.311182	0.490703	0.368949	0.570508	0.348797	-0.407177	SEL1L;ABCC9
5-amino-1-ribofuranosylimidazole-4-carboxamide transmembrane transport	2/140	0.311182	0.490703	0.368949	0.570508	0.351739	-0.410612	SEL1L;ABCC9
polyamine transmembrane transport	2/140	0.311182	0.490703	0.368949	0.570508	0.352931	-0.412004	SEL1L;ABCC9
sulfathiazole transmembrane transport	2/140	0.311182	0.490703	0.368949	0.570508	0.35576	-0.415306	SEL1L;ABCC9
urea transmembrane transport	2/140	0.311182	0.490703	0.368949	0.570508	0.357962	-0.417876	SEL1L;ABCC9
pyrimidine-containing compound transmembrane transport	2/140	0.311182	0.490703	0.368949	0.570508	0.359775	-0.419994	SEL1L;ABCC9
purine nucleotide-sugar transmembrane transport	2/140	0.311182	0.490703	0.368949	0.570508	0.361978	-0.422565	SEL1L;ABCC9
positive regulation of vascular endothelial growth factor production	1/46	0.310797	0.490703	0.348251	0.562805	1.74159	-2.03525	SULF1
negative regulation of epithelial to mesenchymal transition	1/46	0.310797	0.490703	0.348251	0.562805	1.78738	-2.08877	EPHA3
recombinational interstrand cross-link repair	1/46	0.310797	0.490703	0.348251	0.562805	1.8004	-2.10397	ERCC4
cellular response to UV-A	1/46	0.310797	0.490703	0.348251	0.562805	1.80347	-2.10757	ERCC4
Wnt receptor catabolic process	1/45	0.305191	0.490703	0.342277	0.559	1.79395	-2.1291	FRZB
Notch signaling pathway involved in camera-type eye photoreceptor fate commitment	1/46	0.310797	0.490703	0.348251	0.562805	1.83279	-2.14183	NOTCH2
Notch signaling pathway involved in arterial endothelial cell fate commitment	1/46	0.310797	0.490703	0.348251	0.562805	1.83323	-2.14234	NOTCH2
androgen receptor signaling pathway	1/45	0.305191	0.490703	0.342277	0.559	1.80733	-2.14497	ESR1
pronephros development	1/45	0.305191	0.490703	0.342277	0.559	1.80851	-2.14637	SULF1
Notch signaling pathway involved in negative regulation of venous endothelial cell fate commitment	1/46	0.310797	0.490703	0.348251	0.562805	1.84082	-2.15121	NOTCH2
Notch signaling pathway involved in somitogenesis	1/46	0.310797	0.490703	0.348251	0.562805	1.84177	-2.15232	NOTCH2
myeloid cell differentiation	1/45	0.305191	0.490703	0.342277	0.559	1.81481	-2.15385	NOTCH2
non-recombinational interstrand cross-link repair	1/45	0.305191	0.490703	0.342277	0.559	1.81902	-2.15884	ERCC4
Notch signaling pathway involved in forebrain neuron fate commitment	1/46	0.310797	0.490703	0.348251	0.562805	1.85189	-2.16415	NOTCH2
Notch signaling pathway involved in heart induction	1/46	0.310797	0.490703	0.348251	0.562805	1.86345	-2.17766	NOTCH2
Notch signaling pathway	1/46	0.310797	0.490703	0.348251	0.562805	1.86771	-2.18264	NOTCH2
phosphatidylcholine biosynthetic process	1/45	0.305191	0.490703	0.342277	0.559	1.83942	-2.18306	CPNE3
positive regulation of autophagy in response to ER overload	1/45	0.305191	0.490703	0.342277	0.559	1.83986	-2.18357	TP53INP1
cell chemotaxis involved in Malpighian tubule morphogenesis	1/45	0.305191	0.490703	0.342277	0.559	1.84142	-2.18543	PDGFRA
regulation of smooth muscle cell migration	1/46	0.310797	0.490703	0.348251	0.562805	1.87689	-2.19337	AMOT
positive regulation of bone mineralization	1/45	0.305191	0.490703	0.342277	0.559	1.85079	-2.19655	DDR2
cell chemotaxis to angiotensin	1/45	0.305191	0.490703	0.342277	0.559	1.85206	-2.19806	PDGFRA
phosphatidic acid biosynthetic process	1/46	0.310797	0.490703	0.348251	0.562805	1.88267	-2.20012	CPNE3
positive regulation of protein import into nucleus	1/46	0.310797	0.490703	0.348251	0.562805	1.8834	-2.20098	TENM1
muscle cell chemotaxis toward tendon cell	1/45	0.305191	0.490703	0.342277	0.559	1.85722	-2.20418	PDGFRA
Schwann cell chemotaxis	1/45	0.305191	0.490703	0.342277	0.559	1.87025	-2.21964	PDGFRA
positive regulation of cyclin-dependent protein kinase activity	1/45	0.305191	0.490703	0.342277	0.559	1.8708	-2.2203	DDR2
regulation of fibroblast migration	1/46	0.310797	0.490703	0.348251	0.562805	1.90765	-2.22931	AMOT
fibroblast chemotaxis	1/45	0.305191	0.490703	0.342277	0.559	1.87932	-2.23041	PDGFRA
cell chemotaxis	1/45	0.305191	0.490703	0.342277	0.559	1.87966	-2.23081	PDGFRA
negative regulation of I-kappaB kinase/NF-kappaB signaling	1/45	0.305191	0.490703	0.342277	0.559	1.89234	-2.24587	ESR1
plasma membrane repair	1/45	0.305191	0.490703	0.342277	0.559	1.91296	-2.27034	PDGFRA
positive regulation of focal adhesion assembly	1/45	0.305191	0.490703	0.342277	0.559	1.93182	-2.29272	EPHA3
RNA import into mitochondrion	1/45	0.305191	0.490703	0.342277	0.559	1.97564	-2.34472	SLC25A16
lipoxygenase pathway	1/45	0.305191	0.490703	0.342277	0.559	1.97935	-2.34913	FASN
S-adenosyl-L-methionine transmembrane transport	2/141	0.314143	0.493169	0.372197	0.570887	0.318192	-0.368436	SEL1L;ABCC9
carbohydrate transmembrane transport	2/141	0.314143	0.493169	0.372197	0.570887	0.328091	-0.379899	SEL1L;ABCC9
sterol transmembrane transport	2/141	0.314143	0.493169	0.372197	0.570887	0.330677	-0.382893	SEL1L;ABCC9
autoinducer AI-2 transmembrane transport	2/141	0.314143	0.493169	0.372197	0.570887	0.333381	-0.386024	SEL1L;ABCC9
ATP hydrolysis coupled transmembrane transport	2/141	0.314143	0.493169	0.372197	0.570887	0.333592	-0.386268	SEL1L;ABCC9
oligopeptide transmembrane transport	2/141	0.314143	0.493169	0.372197	0.570887	0.33615	-0.38923	SEL1L;ABCC9
reduced folate transmembrane transport	2/141	0.314143	0.493169	0.372197	0.570887	0.340091	-0.393794	SEL1L;ABCC9
regulation of wound healing, spreading of epidermal cells	1/47	0.316358	0.493199	0.354171	0.567179	1.87715	-2.16037	AMOT
astrocyte chemotaxis	1/47	0.316358	0.493199	0.354171	0.567179	1.88092	-2.16472	PDGFRA
cellular response to mechanical stimulus	1/47	0.316358	0.493199	0.354171	0.567179	1.88472	-2.16909	MAP3K1
negative regulation of programmed cell death	1/47	0.316358	0.493199	0.354171	0.567179	1.88686	-2.17155	NPAS2
hematopoietic progenitor cell differentiation	1/47	0.316358	0.493199	0.354171	0.567179	1.89818	-2.18459	NOTCH2
Notch signaling pathway involved in forebrain neuroblast division	1/47	0.316358	0.493199	0.354171	0.567179	1.90158	-2.18849	NOTCH2
double-strand break repair via alternative nonhomologous end joining	1/47	0.316358	0.493199	0.354171	0.567179	1.91338	-2.20208	ERCC4
cellular response to UV-C	1/47	0.316358	0.493199	0.354171	0.567179	1.91557	-2.20459	ERCC4
bicellular tight junction assembly	1/47	0.316358	0.493199	0.354171	0.567179	1.91735	-2.20664	VCL
positive regulation of tau-protein kinase activity	1/47	0.316358	0.493199	0.354171	0.567179	1.92385	-2.21413	DDR2
double-strand break repair via classical nonhomologous end joining	1/47	0.316358	0.493199	0.354171	0.567179	1.94185	-2.23484	ERCC4
negative regulation of canonical Wnt signaling pathway involved in heart development	2/142	0.317102	0.493736	0.375438	0.574755	0.318118	-0.365369	FRZB;SOST
negative regulation of canonical Wnt signaling pathway involved in neural crest cell differentiation	2/142	0.317102	0.493736	0.375438	0.574755	0.320412	-0.368003	FRZB;SOST
positive regulation of heart induction by negative regulation of canonical Wnt signaling pathway	2/143	0.320057	0.496149	0.378673	0.574755	0.316176	-0.360205	FRZB;SOST
negative regulation of canonical Wnt signaling pathway involved in neural plate anterior/posterior pattern formation	2/143	0.320057	0.496149	0.378673	0.574755	0.320171	-0.364756	FRZB;SOST
activation of JUN kinase activity	2/143	0.320057	0.496149	0.378673	0.574755	0.339571	-0.386857	MAP3K20;TAB3
vitamin transmembrane transport	2/143	0.320057	0.496149	0.378673	0.574755	0.351028	-0.399911	SEL1L;ABCC9
heme transmembrane transport	2/143	0.320057	0.496149	0.378673	0.574755	0.35106	-0.399946	SEL1L;ABCC9
carbon dioxide transmembrane transport	2/143	0.320057	0.496149	0.378673	0.574755	0.363022	-0.413575	SEL1L;ABCC9
nucleoside transmembrane transport	2/143	0.320057	0.496149	0.378673	0.574755	0.367171	-0.418301	SEL1L;ABCC9
positive regulation of cell-substrate adhesion	1/48	0.321874	0.496473	0.360038	0.570508	1.79564	-2.03553	TGM2
I-kappaB kinase/NF-kappaB signaling	1/48	0.321874	0.496473	0.360038	0.570508	1.86153	-2.11022	TAB3
cellular response to transforming growth factor beta stimulus	1/48	0.321874	0.496473	0.360038	0.570508	1.86938	-2.11912	CPNE3
Notch signaling involved in heart development	1/48	0.321874	0.496473	0.360038	0.570508	1.90038	-2.15427	NOTCH2
malate-aspartate shuttle	1/48	0.321874	0.496473	0.360038	0.570508	1.95341	-2.21437	SLC25A16
bile acid biosynthetic process	1/48	0.321874	0.496473	0.360038	0.570508	1.95785	-2.21941	CYP7B1
cholesterol metabolic process	1/48	0.321874	0.496473	0.360038	0.570508	1.97503	-2.23888	CYP7B1
mitochondrial magnesium ion transport	1/48	0.321874	0.496473	0.360038	0.570508	2.04968	-2.32351	SLC25A16
positive regulation of apoptotic signaling pathway	3/248	0.32232	0.496852	0.397491	0.593417	-0.224862	0.25459	FRZB;MAP3K20;TGM2
regulation of transcription from RNA polymerase III promoter	5/469	0.32666	0.497767	0.428936	0.622738	-0.583052	0.652338	NOTCH2;TENM1;HLTF;APBB2;ESR1
protein autophosphorylation	4/358	0.325958	0.497767	0.415581	0.61023	-0.461727	0.517589	PDGFRA;MAP3K1;MAP3K20;DDR2
peptidyl-histidine autophosphorylation	2/145	0.32596	0.497767	0.385122	0.580975	0.283317	-0.317593	PDGFRA;DDR2
peptidyl-aspartic acid autophosphorylation	2/145	0.32596	0.497767	0.385122	0.580975	0.285769	-0.320342	PDGFRA;DDR2
protein cis-autophosphorylation	2/145	0.32596	0.497767	0.385122	0.580975	0.288197	-0.323064	PDGFRA;DDR2
protein trans-autophosphorylation	2/145	0.32596	0.497767	0.385122	0.580975	0.290539	-0.325689	PDGFRA;DDR2
negative regulation by symbiont of host translation	1/49	0.327346	0.497767	0.365852	0.570508	1.86133	-2.07861	LARP1
negative regulation of translational fidelity	1/49	0.327346	0.497767	0.365852	0.570508	1.86495	-2.08266	LARP1
negative regulation of oskar mRNA translation	1/49	0.327346	0.497767	0.365852	0.570508	1.87283	-2.09146	LARP1
negative regulation of translation, ncRNA-mediated	1/49	0.327346	0.497767	0.365852	0.570508	1.87849	-2.09778	LARP1
mesonephros development	1/49	0.327346	0.497767	0.365852	0.570508	1.89473	-2.11592	SULF1
cardiac muscle thin filament assembly	1/49	0.327346	0.497767	0.365852	0.570508	1.90154	-2.12352	PDGFRA
smooth muscle cell chemotaxis	1/49	0.327346	0.497767	0.365852	0.570508	1.90549	-2.12793	PDGFRA
regulation of mitochondrial membrane permeability	1/49	0.327346	0.497767	0.365852	0.570508	1.92324	-2.14775	SLC25A16
embryonic hemopoiesis	1/49	0.327346	0.497767	0.365852	0.570508	1.9435	-2.17038	NOTCH2
nucleotide-excision repair, preincision complex assembly	1/49	0.327346	0.497767	0.365852	0.570508	1.9515	-2.17931	ERCC4
bicarbonate transport	1/49	0.327346	0.497767	0.365852	0.570508	1.95479	-2.18299	SLC4A4
extrinsic apoptotic signaling pathway via death domain receptors	1/49	0.327346	0.497767	0.365852	0.570508	1.97049	-2.20052	HIPK1
positive regulation of actin filament polymerization	1/49	0.327346	0.497767	0.365852	0.570508	1.99209	-2.22464	TENM1
dendrite morphogenesis	1/49	0.327346	0.497767	0.365852	0.570508	2.0053	-2.23939	MEF2A
regulation of inflammatory response by sphingosine-1-phosphate signaling pathway	1/49	0.327346	0.497767	0.365852	0.570508	2.01861	-2.25426	ADAMTS12
sterol metabolic process	1/49	0.327346	0.497767	0.365852	0.570508	2.02561	-2.26208	CYP7B1
DNA damage induced protein phosphorylation	5/470	0.328246	0.49883	0.430727	0.624972	-0.563949	0.628234	MAP3K1;ERCC4;SETD7;MAP3K20;ZNF385A
neurotransmitter receptor transport postsynaptic membrane to endosome	2/146	0.328906	0.499524	0.388336	0.583355	0.359058	-0.399266	SEC23A;CPNE3
positive regulation of Wnt signaling pathway	1/50	0.332774	0.503543	0.371614	0.570887	1.80873	-1.99013	SULF1
negative regulation of translational elongation	1/50	0.332774	0.503543	0.371614	0.570887	1.84427	-2.02923	LARP1
positive regulation of cell-cell adhesion	1/50	0.332774	0.503543	0.371614	0.570887	1.84978	-2.0353	TGM2
NF-kappaB import into nucleus	1/50	0.332774	0.503543	0.371614	0.570887	1.87915	-2.06762	TAB3
heterotrimeric G-protein complex cycle	1/50	0.332774	0.503543	0.371614	0.570887	2.00259	-2.20343	EPHA3
regulation of GTPase activity	1/50	0.332774	0.503543	0.371614	0.570887	2.00698	-2.20827	EPHA3
transcriptional start site selection at RNA polymerase II promoter	2/148	0.334788	0.50597	0.394741	0.590082	0.470567	-0.514922	NOTCH2;ESR1
transcriptional open complex formation at RNA polymerase II promoter	2/148	0.334788	0.50597	0.394741	0.590082	0.472991	-0.517574	NOTCH2;ESR1
endocytic recycling	2/149	0.337723	0.508576	0.397933	0.593417	0.38891	-0.422173	SEC23A;CPNE3
RNA polymerase II transcriptional preinitiation complex assembly	2/149	0.337723	0.508576	0.397933	0.593417	0.46489	-0.504651	NOTCH2;ESR1
regulation of signal transduction by receptor internalization	1/51	0.338159	0.508576	0.377323	0.574755	1.8128	-1.96551	TFRC
negative regulation of translation in response to stress	1/51	0.338159	0.508576	0.377323	0.574755	1.82608	-1.9799	LARP1
adherens junction assembly	1/51	0.338159	0.508576	0.377323	0.574755	1.91952	-2.08122	VCL
activation of signaling protein activity involved in unfolded protein response	1/51	0.338159	0.508576	0.377323	0.574755	1.94427	-2.10806	DDR2
sarcomere organization	1/51	0.338159	0.508576	0.377323	0.574755	2.00531	-2.17423	EPB41L1
fatty acid beta-oxidation	1/51	0.338159	0.508576	0.377323	0.574755	2.0637	-2.23754	EHHADH
drug transmembrane transport	2/150	0.340655	0.512018	0.401117	0.596007	0.432097	-0.465319	SEL1L;ABCC9
positive regulation of spinal cord association neuron differentiation by negative regulation of canonical Wnt signaling pathway	2/151	0.343582	0.514229	0.404293	0.598698	0.415421	-0.443806	FRZB;SOST
ephrin receptor signaling pathway	2/151	0.343582	0.514229	0.404293	0.598698	0.421207	-0.449987	MMP2;EPHA3
kidney development	1/52	0.3435	0.514229	0.382981	0.57916	1.81381	-1.93817	SULF1
Wnt signaling pathway, regulating spindle positioning	1/52	0.3435	0.514229	0.382981	0.57916	1.85755	-1.98491	EPHA3
global genome nucleotide-excision repair	1/52	0.3435	0.514229	0.382981	0.57916	1.86783	-1.9959	ERCC4
cellular response to gamma radiation	1/52	0.3435	0.514229	0.382981	0.57916	1.87348	-2.00194	ERCC4
negative regulation of tumor necrosis factor-mediated signaling pathway	1/52	0.3435	0.514229	0.382981	0.57916	1.94653	-2.08	HIPK1
positive regulation of cysteine-type endopeptidase activity involved in apoptotic process	3/258	0.344329	0.515034	0.421796	0.614176	-0.119187	0.127072	FRZB;MAP3K20;TGM2
regulation of cytokine production involved in inflammatory response	1/53	0.348799	0.519519	0.388589	0.583355	1.82661	-1.9239	ADAMTS12
metanephros development	1/53	0.348799	0.519519	0.388589	0.583355	1.87482	-1.97467	SULF1
cellular response to UV-B	1/53	0.348799	0.519519	0.388589	0.583355	1.87504	-1.9749	ERCC4
phospholipase C-activating serotonin receptor signaling pathway	1/53	0.348799	0.519519	0.388589	0.583355	1.88269	-1.98296	ESR1
regulation of histamine secretion by mast cell	1/53	0.348799	0.519519	0.388589	0.583355	1.88643	-1.98691	ADAMTS12
phospholipase C-activating G-protein coupled receptor signaling pathway	1/53	0.348799	0.519519	0.388589	0.583355	1.89414	-1.99502	ESR1
cytoplasmic sequestering of NF-kappaB	1/53	0.348799	0.519519	0.388589	0.583355	1.89489	-1.99581	ESR1
negative regulation of endothelial cell proliferation	1/54	0.354055	0.525763	0.394145	0.589905	1.7706	-1.83842	SULF1
negative regulation of sequence-specific DNA binding transcription factor activity	1/54	0.354055	0.525763	0.394145	0.589905	1.83458	-1.90485	ESR1
telomere maintenance	1/54	0.354055	0.525763	0.394145	0.589905	1.87411	-1.9459	ERCC4
sodium ion transmembrane transport	1/54	0.354055	0.525763	0.394145	0.589905	1.91574	-1.98912	SLC4A4
integrin-mediated signaling pathway	1/54	0.354055	0.525763	0.394145	0.589905	1.93631	-2.01047	ITGA11
positive regulation of apoptotic process	4/374	0.355173	0.52659	0.448036	0.64441	-0.343848	0.355934	FRZB;TP53INP1;MAP3K20;TGM2
negative regulation of cell growth	2/155	0.355251	0.52659	0.416918	0.611034	0.409616	-0.423924	FRZB;APBB2
protein arginylation	2/155	0.355251	0.52659	0.416918	0.611034	0.444719	-0.460254	RNF213;ADPRH
antibacterial humoral response	2/156	0.358157	0.530579	0.420053	0.61365	0.399816	-0.410525	S100A9;S100A8
negative regulation of mitochondrial translation	1/55	0.359269	0.530636	0.399652	0.594187	1.76435	-1.80614	LARP1
regulation of neuron migration	1/55	0.359269	0.530636	0.399652	0.594187	1.78144	-1.82363	AMOT
positive regulation of activated T cell proliferation	1/55	0.359269	0.530636	0.399652	0.594187	1.82879	-1.87211	TFRC
positive regulation of cardiac conduction	1/55	0.359269	0.530636	0.399652	0.594187	1.8321	-1.8755	ABCC9
JNK cascade	1/55	0.359269	0.530636	0.399652	0.594187	1.95746	-2.00382	TAB3
negative regulation of osteoblast differentiation	1/56	0.364441	0.536032	0.405109	0.598698	1.73053	-1.74678	SOST
nucleotide-excision repair, DNA duplex unwinding	1/56	0.364441	0.536032	0.405109	0.598698	1.75055	-1.76699	ERCC4
positive regulation of cell adhesion mediated by integrin	1/56	0.364441	0.536032	0.405109	0.598698	1.78386	-1.80061	TGM2
cellular response to retinoic acid	1/56	0.364441	0.536032	0.405109	0.598698	1.81102	-1.82803	EPHA3
negative regulation of cardiac conduction	1/56	0.364441	0.536032	0.405109	0.598698	1.82302	-1.84014	ABCC9
regulation of respiratory burst involved in inflammatory response	1/56	0.364441	0.536032	0.405109	0.598698	1.85403	-1.87144	ADAMTS12
mitochondrial electron transport, NADH to ubiquinone	1/56	0.364441	0.536032	0.405109	0.598698	1.91301	-1.93098	NDUFS1
positive regulation of GTPase activity	2/160	0.369733	0.542202	0.43251	0.627191	0.446433	-0.444189	SNX13;EPHA3
negative regulation of CREB transcription factor activity	1/57	0.369572	0.542202	0.410516	0.605242	1.76524	-1.75714	ESR1
phospholipase C-activating angiotensin-activated signaling pathway	1/57	0.369572	0.542202	0.410516	0.605242	1.81281	-1.80449	ESR1
phospholipase C-activating tachykinin receptor signaling pathway	1/57	0.369572	0.542202	0.410516	0.605242	1.8163	-1.80797	ESR1
phospholipase C-activating adrenergic receptor signaling pathway	1/57	0.369572	0.542202	0.410516	0.605242	1.8268	-1.81842	ESR1
positive regulation of neuron apoptotic process	3/270	0.37066	0.54324	0.450526	0.647558	-0.0569958	0.0565666	FRZB;MAP3K20;TGM2
negative regulation of translational termination	1/58	0.374661	0.546833	0.415875	0.61023	1.70134	-1.67026	LARP1
regulation of Purkinje myocyte action potential	1/58	0.374661	0.546833	0.415875	0.61023	1.70769	-1.67649	ABCC9
regulation of actin phosphorylation	1/58	0.374661	0.546833	0.415875	0.61023	1.71275	-1.68146	EPHA3
regulation of SA node cell action potential	1/58	0.374661	0.546833	0.415875	0.61023	1.71793	-1.68655	ABCC9
nucleotide-excision repair, DNA damage recognition	1/58	0.374661	0.546833	0.415875	0.61023	1.75602	-1.72394	ERCC4
negative regulation of chaperone-mediated autophagy	1/58	0.374661	0.546833	0.415875	0.61023	1.7971	-1.76428	TAB3
axon arborization	1/58	0.374661	0.546833	0.415875	0.61023	1.79729	-1.76446	NTNG1
defense response to Gram-negative bacterium	2/162	0.37549	0.54772	0.438686	0.635773	0.388704	-0.380744	S100A9;S100A8
regulation of bundle of His cell action potential	1/59	0.37971	0.550947	0.421186	0.61365	1.68879	-1.63534	ABCC9
cholesterol biosynthetic process	1/59	0.37971	0.550947	0.421186	0.61365	1.69591	-1.64224	ACLY
negative regulation of autophagy of mitochondrion	1/59	0.37971	0.550947	0.421186	0.61365	1.70594	-1.65195	TAB3
regulation of AV node cell action potential	1/59	0.37971	0.550947	0.421186	0.61365	1.708	-1.65394	ABCC9
proteasomal protein catabolic process	1/59	0.37971	0.550947	0.421186	0.61365	1.71565	-1.66135	ADAMTS12
positive regulation of T cell proliferation	1/59	0.37971	0.550947	0.421186	0.61365	1.75063	-1.69522	TFRC
collateral sprouting	1/59	0.37971	0.550947	0.421186	0.61365	1.75086	-1.69544	NTNG1
intrinsic apoptotic signaling pathway in response to DNA damage by p53 class mediator	1/59	0.37971	0.550947	0.421186	0.61365	1.75352	-1.69801	ZMAT3
Notch receptor processing, ligand-dependent	1/59	0.37971	0.550947	0.421186	0.61365	1.75458	-1.69904	NOTCH2
receptor internalization	2/164	0.381227	0.552499	0.444825	0.642786	0.453783	-0.43761	TFRC;MASP1
negative regulation of canonical Wnt signaling pathway involved in osteoblast differentiation	2/164	0.381227	0.552499	0.444825	0.642786	0.467379	-0.450722	FRZB;SOST
negative regulation of Wnt signaling pathway	1/60	0.384718	0.556254	0.426449	0.619491	1.67552	-1.60053	FRZB
regulation of translation involved in cellular response to UV	1/60	0.384718	0.556254	0.426449	0.619491	1.71076	-1.63419	ERCC4
regulation of cell communication by electrical coupling involved in cardiac conduction	1/60	0.384718	0.556254	0.426449	0.619491	1.74295	-1.66494	ABCC9
telomere maintenance via recombination	1/60	0.384718	0.556254	0.426449	0.619491	1.77446	-1.69504	ERCC4
negative regulation of translation	2/166	0.386941	0.559141	0.450928	0.647558	0.406354	-0.385826	LARP1;ESR1
canonical Wnt signaling pathway involved in positive regulation of apoptotic process	3/279	0.39029	0.563322	0.471698	0.664926	-0.0241528	0.0227245	FRZB;MAP3K20;TGM2
DNA repair	3/279	0.39029	0.563322	0.471698	0.664926	0.0511278	-0.0481043	ERCC4;SETD7;ZNF385A
defense response to Gram-positive bacterium	2/168	0.392632	0.566372	0.456993	0.650549	0.445406	-0.416402	S100A9;S100A8
protein transmembrane transport	2/169	0.395469	0.570131	0.460011	0.654397	0.469675	-0.435709	SEL1L;ABCC9
cell chemotaxis to fibroblast growth factor	1/63	0.399502	0.574939	0.441954	0.639384	1.68811	-1.5489	PDGFRA
peripheral nervous system neuron axonogenesis	1/63	0.399502	0.574939	0.441954	0.639384	1.73489	-1.59183	NTNG1
phospholipase C-activating G-protein coupled glutamate receptor signaling pathway	1/63	0.399502	0.574939	0.441954	0.639384	1.75437	-1.6097	ESR1
negative regulation of cell proliferation	4/399	0.400784	0.576447	0.497576	0.684386	-0.270307	0.247151	NOTCH2;TENM1;FRZB;TP53INP1
gene silencing by miRNA	1/64	0.404352	0.579219	0.447029	0.643337	1.6193	-1.46623	LARP1
nucleotide-excision repair, preincision complex stabilization	1/64	0.404352	0.579219	0.447029	0.643337	1.66718	-1.50958	ERCC4
regulation of atrial cardiac muscle cell action potential	1/64	0.404352	0.579219	0.447029	0.643337	1.66841	-1.51069	ABCC9
mitochondrial ATP synthesis coupled proton transport	1/64	0.404352	0.579219	0.447029	0.643337	1.67293	-1.51479	SLC25A16
insulin receptor signaling pathway involved in dauer larval development	1/64	0.404352	0.579219	0.447029	0.643337	1.70209	-1.54119	ATP6V1A
ubiquitin-dependent glycoprotein ERAD pathway	1/64	0.404352	0.579219	0.447029	0.643337	1.72421	-1.56122	SEL1L
phospholipase C-activating rhodopsin mediated signaling pathway	1/64	0.404352	0.579219	0.447029	0.643337	1.73124	-1.56759	ESR1
protein homotetramerization	2/173	0.406756	0.581988	0.471987	0.664926	0.455902	-0.410103	RNF213;ACACA
membrane repolarization	2/173	0.406756	0.581988	0.471987	0.664926	0.527547	-0.47455	ATP6V1A;KCND3
cell chemotaxis to vascular endothelial growth factor	1/65	0.409162	0.583741	0.452059	0.647558	1.62589	-1.45296	PDGFRA
cellular response to ionizing radiation	1/65	0.409162	0.583741	0.452059	0.647558	1.66494	-1.48786	ERCC4
central nervous system neuron axonogenesis	1/65	0.409162	0.583741	0.452059	0.647558	1.68174	-1.50288	NTNG1
keratan sulfate biosynthetic process	1/65	0.409162	0.583741	0.452059	0.647558	1.69193	-1.51199	PRELP
activation of JNKKK activity	1/65	0.409162	0.583741	0.452059	0.647558	1.72526	-1.54177	TAB3
nucleotide-excision repair, DNA incision	1/66	0.413934	0.587159	0.457043	0.650549	1.60569	-1.4163	ERCC4
regulation of cell migration	1/66	0.413934	0.587159	0.457043	0.650549	1.6278	-1.4358	AMOT
activation of protein kinase activity	1/66	0.413934	0.587159	0.457043	0.650549	1.65049	-1.45582	DDR2
chromatin remodeling in response to cation stress	1/66	0.413934	0.587159	0.457043	0.650549	1.66691	-1.4703	ESR1
chromatin remodeling	1/66	0.413934	0.587159	0.457043	0.650549	1.67332	-1.47595	ESR1
gap filling involved in double-strand break repair via nonhomologous end joining	1/66	0.413934	0.587159	0.457043	0.650549	1.67483	-1.47729	ERCC4
cellular response to hydrogen peroxide	1/66	0.413934	0.587159	0.457043	0.650549	1.68695	-1.48797	PDGFRA
chromatin remodeling at centromere	1/66	0.413934	0.587159	0.457043	0.650549	1.69114	-1.49167	ESR1
negative regulation of androgen receptor activity	1/66	0.413934	0.587159	0.457043	0.650549	1.74908	-1.54278	ESR1
mitochondrial respiratory chain complex I assembly	1/66	0.413934	0.587159	0.457043	0.650549	1.75005	-1.54363	NDUFS1
protein polyubiquitination involved in nucleus-associated proteasomal ubiquitin-dependent protein catabolic process	3/292	0.41837	0.592512	0.501625	0.685952	0.138524	-0.120708	RNF213;LNPEP;KLHL31
activation of MAPKKK activity	1/67	0.418667	0.592512	0.461982	0.656068	1.60061	-1.39362	TENM1
insulin receptor signaling pathway via phosphatidylinositol 3-kinase	1/67	0.418667	0.592512	0.461982	0.656068	1.6384	-1.42652	ATP6V1A
nucleosome mobilization	1/67	0.418667	0.592512	0.461982	0.656068	1.68298	-1.46534	ESR1
positive regulation of transcription, DNA-templated	9/1004	0.419212	0.592943	0.573067	0.72842	-0.883636	0.768215	COL1A1;NOTCH2;TP53INP1;HLTF;APBB2;SOST;SMAD5;ESR1;NPAS2
peptidyl-tyrosine autophosphorylation	2/178	0.420721	0.594738	0.486734	0.680271	0.40474	-0.350418	PDGFRA;DDR2
negative regulation of canonical Wnt signaling pathway	2/179	0.423494	0.595253	0.489653	0.68272	0.460283	-0.395483	FRZB;SOST
positive regulation of protein serine/threonine kinase activity	1/68	0.423363	0.595253	0.466877	0.659607	1.53925	-1.32302	DDR2
positive regulation of osteoblast differentiation	1/68	0.423363	0.595253	0.466877	0.659607	1.61232	-1.38583	DDR2
double-strand break repair via synthesis-dependent strand annealing	1/68	0.423363	0.595253	0.466877	0.659607	1.66013	-1.42692	ERCC4
replication-born double-strand break repair via sister chromatid exchange	1/68	0.423363	0.595253	0.466877	0.659607	1.66743	-1.4332	ERCC4
protein import into mitochondrial outer membrane	1/68	0.423363	0.595253	0.466877	0.659607	1.68864	-1.45143	SLC25A16
phospholipase C-activating G-protein coupled acetylcholine receptor signaling pathway	1/68	0.423363	0.595253	0.466877	0.659607	1.69566	-1.45746	ESR1
vascular endothelial growth factor receptor signaling pathway involved in lymphatic endothelial cell fate commitment	1/68	0.423363	0.595253	0.466877	0.659607	1.6992	-1.46051	SULF1
vascular endothelial growth factor receptor-3 signaling pathway	1/68	0.423363	0.595253	0.466877	0.659607	1.70865	-1.46863	SULF1
vascular endothelial growth factor receptor-1 signaling pathway	1/68	0.423363	0.595253	0.466877	0.659607	1.71174	-1.47129	SULF1
negative regulation of thyroid hormone receptor activity	1/69	0.42802	0.601272	0.471728	0.664926	1.68936	-1.43357	ESR1
peptidyl-threonine autophosphorylation	2/181	0.42902	0.602335	0.49546	0.683574	0.499772	-0.422933	PDGFRA;DDR2
Fc-epsilon receptor signaling pathway	2/182	0.431773	0.605354	0.498348	0.684386	0.53218	-0.446955	MAP3K1;TAB3
negative regulation of GTPase activity	1/70	0.432641	0.605354	0.476535	0.669424	1.71035	-1.43301	EPHA3
vascular endothelial growth factor receptor-2 signaling pathway	1/70	0.432641	0.605354	0.476535	0.669424	1.71341	-1.43558	SULF1
regulation of lipophagy	1/70	0.432641	0.605354	0.476535	0.669424	1.72103	-1.44196	ATP6V1A
regulation of aggrephagy	1/70	0.432641	0.605354	0.476535	0.669424	1.72817	-1.44794	ATP6V1A
regulation of xenophagy	1/70	0.432641	0.605354	0.476535	0.669424	1.72945	-1.44902	ATP6V1A
positive regulation of mast cell activation by Fc-epsilon receptor signaling pathway	2/183	0.434518	0.607637	0.501225	0.685785	0.51778	-0.431579	MAP3K1;TAB3
nucleotide-excision repair, DNA gap filling	1/71	0.437224	0.61004	0.481298	0.674582	1.55156	-1.28362	ERCC4
negative regulation of neuron death	1/71	0.437224	0.61004	0.481298	0.674582	1.64345	-1.35964	NPAS2
positive regulation of isotype switching	1/71	0.437224	0.61004	0.481298	0.674582	1.65432	-1.36864	TFRC
nucleotide-excision repair involved in interstrand cross-link repair	1/71	0.437224	0.61004	0.481298	0.674582	1.68483	-1.39387	ERCC4
histone phosphorylation	3/303	0.441802	0.614692	0.526274	0.701565	0.162469	-0.132719	MAP3K1;HLCS;MAP3K20
positive regulation of epithelial cell proliferation involved in wound healing	1/72	0.441771	0.614692	0.486018	0.679656	1.62691	-1.32913	PDGFRA
endothelial cell chemotaxis	1/72	0.441771	0.614692	0.486018	0.679656	1.62741	-1.32954	PDGFRA
cellular response to UV	1/72	0.441771	0.614692	0.486018	0.679656	1.70029	-1.38908	ERCC4
protein import into mitochondrial intermembrane space	1/72	0.441771	0.614692	0.486018	0.679656	1.72562	-1.40977	SLC25A16
regulation of eosinophil degranulation	2/188	0.448139	0.616508	0.515455	0.69638	0.535555	-0.429864	COL1A1;COL1A2
regulation of immune response to tumor cell	2/188	0.448139	0.616508	0.515455	0.69638	0.537398	-0.431343	COL1A1;COL1A2
regulation of gamma-delta T cell activation involved in immune response	2/188	0.448139	0.616508	0.515455	0.69638	0.539524	-0.433049	COL1A1;COL1A2
regulation of type 2 immune response	2/188	0.448139	0.616508	0.515455	0.69638	0.541897	-0.434955	COL1A1;COL1A2
regulation of immune response	2/188	0.448139	0.616508	0.515455	0.69638	0.543389	-0.436152	COL1A1;COL1A2
regulation of CD4-positive, CD25-positive, alpha-beta regulatory T cell differentiation involved in immune response	2/188	0.448139	0.616508	0.515455	0.69638	0.546285	-0.438477	COL1A1;COL1A2
regulation of basophil degranulation	2/188	0.448139	0.616508	0.515455	0.69638	0.548546	-0.440291	COL1A1;COL1A2
regulation of humoral immune response	2/189	0.450841	0.616508	0.518269	0.69638	0.563577	-0.448968	COL1A1;COL1A2
regulation of neutrophil degranulation	2/189	0.450841	0.616508	0.518269	0.69638	0.564921	-0.450038	COL1A1;COL1A2
regulation of T-helper cell differentiation	2/189	0.450841	0.616508	0.518269	0.69638	0.571512	-0.455289	COL1A1;COL1A2
Wnt signaling pathway involved in wound healing, spreading of epidermal cells	1/73	0.44628	0.616508	0.490696	0.68272	1.48363	-1.197	COL5A1
negative regulation of autophagy	1/73	0.44628	0.616508	0.490696	0.68272	1.55587	-1.25529	TAB3
positive regulation of peptidyl-serine phosphorylation of STAT protein	1/74	0.450754	0.616508	0.495332	0.683574	1.58183	-1.26046	TENM1
ERBB2-EGFR signaling pathway	1/73	0.44628	0.616508	0.490696	0.68272	1.58246	-1.27674	CPNE3
BMP signaling pathway involved in Malpighian tubule cell chemotaxis	1/74	0.450754	0.616508	0.495332	0.683574	1.63483	-1.30268	SMAD5
BMP signaling pathway involved in heart development	1/74	0.450754	0.616508	0.495332	0.683574	1.6357	-1.30338	SMAD5
specification of ureteric bud anterior/posterior symmetry by BMP signaling pathway	1/74	0.450754	0.616508	0.495332	0.683574	1.63652	-1.30403	SMAD5
glial cell-derived neurotrophic factor receptor signaling pathway	1/74	0.450754	0.616508	0.495332	0.683574	1.64177	-1.30822	SULF1
BMP signaling pathway involved in growth plate cartilage chondrocyte development	1/74	0.450754	0.616508	0.495332	0.683574	1.64483	-1.31065	SMAD5
BMP signaling pathway involved in renal system segmentation	1/74	0.450754	0.616508	0.495332	0.683574	1.64578	-1.31141	SMAD5
double-strand break repair via break-induced replication	1/73	0.44628	0.616508	0.490696	0.68272	1.62716	-1.31281	ERCC4
BMP signaling pathway involved in determination of left/right symmetry	1/74	0.450754	0.616508	0.495332	0.683574	1.65237	-1.31666	SMAD5
negative regulation of branch elongation involved in ureteric bud branching by BMP signaling pathway	1/74	0.450754	0.616508	0.495332	0.683574	1.65351	-1.31757	SMAD5
BMP signaling pathway involved in heart induction	1/74	0.450754	0.616508	0.495332	0.683574	1.66098	-1.32352	SMAD5
BMP signaling pathway involved in forebrain neuron fate commitment	1/74	0.450754	0.616508	0.495332	0.683574	1.66349	-1.32553	SMAD5
regulation of autophagosome maturation	1/74	0.450754	0.616508	0.495332	0.683574	1.66914	-1.33002	ATP6V1A
positive regulation of autophagy of mitochondrion	1/73	0.44628	0.616508	0.490696	0.68272	1.6524	-1.33317	TP53INP1
negative regulation of I-kappaB phosphorylation	1/73	0.44628	0.616508	0.490696	0.68272	1.66553	-1.34376	ESR1
positive regulation of endothelial cell chemotaxis by VEGF-activated vascular endothelial growth factor receptor signaling pathway	1/73	0.44628	0.616508	0.490696	0.68272	1.67619	-1.35237	SULF1
actin nucleation	1/74	0.450754	0.616508	0.495332	0.683574	1.70543	-1.35894	TENM1
phospholipase C-activating dopamine receptor signaling pathway	1/74	0.450754	0.616508	0.495332	0.683574	1.72993	-1.37846	ESR1
regulation of mast cell activation involved in immune response	2/190	0.453536	0.617332	0.521072	0.698729	0.556088	-0.439688	COL1A1;COL1A2
regulation of natural killer cell proliferation involved in immune response	2/190	0.453536	0.617332	0.521072	0.698729	0.562722	-0.444933	COL1A1;COL1A2
regulation of natural killer cell differentiation involved in immune response	2/190	0.453536	0.617332	0.521072	0.698729	0.565217	-0.446906	COL1A1;COL1A2
epidermis morphogenesis	1/75	0.455192	0.617332	0.499926	0.684386	1.6071	-1.26484	VCL
ATP-dependent chromatin remodeling	1/75	0.455192	0.617332	0.499926	0.684386	1.61316	-1.26961	ESR1
phosphatidylinositol-3-phosphate biosynthetic process	1/75	0.455192	0.617332	0.499926	0.684386	1.61355	-1.26992	PIKFYVE
1-phosphatidyl-1D-myo-inositol 4,5-bisphosphate biosynthetic process	1/75	0.455192	0.617332	0.499926	0.684386	1.6211	-1.27586	PIKFYVE
intrinsic apoptotic signaling pathway in response to hypoxia	1/75	0.455192	0.617332	0.499926	0.684386	1.6212	-1.27595	LGALS12
1-phosphatidyl-1D-myo-inositol 3,5-bisphosphate biosynthetic process	1/75	0.455192	0.617332	0.499926	0.684386	1.62383	-1.27801	PIKFYVE
phosphatidylinositol 5-phosphate biosynthetic process	1/75	0.455192	0.617332	0.499926	0.684386	1.63848	-1.28954	PIKFYVE
BMP signaling pathway involved in ureter morphogenesis	1/75	0.455192	0.617332	0.499926	0.684386	1.64819	-1.29718	SMAD5
axon extension	1/75	0.455192	0.617332	0.499926	0.684386	1.67353	-1.31713	NTNG1
recycling endosome to Golgi transport	1/75	0.455192	0.617332	0.499926	0.684386	1.69328	-1.33267	PIKFYVE
biofilm matrix disassembly	1/75	0.455192	0.617332	0.499926	0.684386	1.73627	-1.3665	MMP2
basal lamina disassembly	1/75	0.455192	0.617332	0.499926	0.684386	1.74404	-1.37262	MMP2
regulation of adaptive immune response	2/191	0.456224	0.617714	0.523865	0.699713	0.583988	-0.458297	COL1A1;COL1A2
regulation of memory T cell differentiation	2/191	0.456224	0.617714	0.523865	0.699713	0.588799	-0.462073	COL1A1;COL1A2
regulation of plasma cell differentiation	2/191	0.456224	0.617714	0.523865	0.699713	0.607657	-0.476873	COL1A1;COL1A2
positive regulation of immune response	2/192	0.458903	0.620239	0.526646	0.701565	0.591061	-0.460387	COL1A1;COL1A2
phagolysosome assembly	1/76	0.459594	0.620239	0.504478	0.68795	1.64918	-1.28209	ARSB
late endosome to Golgi transport	1/76	0.459594	0.620239	0.504478	0.68795	1.65397	-1.28581	PIKFYVE
BMP signaling pathway involved in spinal cord dorsal/ventral patterning	1/76	0.459594	0.620239	0.504478	0.68795	1.65748	-1.28854	SMAD5
BMP signaling pathway involved in nephric duct formation	1/76	0.459594	0.620239	0.504478	0.68795	1.6873	-1.31172	SMAD5
Golgi ribbon formation	1/76	0.459594	0.620239	0.504478	0.68795	1.75087	-1.36114	TMED5
negative regulation of immune response	2/194	0.46424	0.625143	0.532177	0.701565	0.601956	-0.461913	COL1A1;COL1A2
anion transmembrane transport	2/194	0.46424	0.625143	0.532177	0.701565	0.643239	-0.493591	ATP6V1A;SLC4A4
engulfment of apoptotic cell	1/77	0.463961	0.625143	0.508989	0.693336	1.6031	-1.2311	TGM2
ubiquitin-dependent protein catabolic process	1/77	0.463961	0.625143	0.508989	0.693336	1.66978	-1.28231	RNF213
positive regulation of autophagy	1/78	0.468293	0.628545	0.51346	0.69638	1.59139	-1.20733	TP53INP1
positive regulation blood vessel branching	1/78	0.468293	0.628545	0.51346	0.69638	1.59773	-1.21213	HIPK1
regulation of hair cycle by BMP signaling pathway	1/78	0.468293	0.628545	0.51346	0.69638	1.63191	-1.23807	SMAD5
transcription-coupled nucleotide-excision repair, DNA damage recognition	1/78	0.468293	0.628545	0.51346	0.69638	1.63856	-1.24311	ERCC4
regulation of cardiac conduction	1/78	0.468293	0.628545	0.51346	0.69638	1.64386	-1.24713	ABCC9
BMP signaling pathway involved in mesodermal cell fate specification	1/78	0.468293	0.628545	0.51346	0.69638	1.66158	-1.26058	SMAD5
regulation of T cell activation via T cell receptor contact with antigen bound to MHC molecule on antigen presenting cell	2/196	0.469546	0.629885	0.537664	0.701565	0.590259	-0.446229	COL1A1;COL1A2
cell migration involved in heart development	1/79	0.47259	0.630886	0.51789	0.69638	1.50679	-1.12938	MEF2A
heart development	1/79	0.47259	0.630886	0.51789	0.69638	1.51347	-1.13439	MEF2A
larval heart development	1/79	0.47259	0.630886	0.51789	0.69638	1.52094	-1.13999	MEF2A
cell surface receptor signaling pathway involved in heart development	1/79	0.47259	0.630886	0.51789	0.69638	1.52573	-1.14358	MEF2A
late endosome to lysosome transport	1/79	0.47259	0.630886	0.51789	0.69638	1.61614	-1.21134	ARSB
regulation of multivesicular body size involved in ubiquitin-dependent protein catabolism	1/79	0.47259	0.630886	0.51789	0.69638	1.6213	-1.21521	RNF213
early endosome to Golgi transport	1/79	0.47259	0.630886	0.51789	0.69638	1.63653	-1.22662	PIKFYVE
protein import into mitochondrial matrix	1/79	0.47259	0.630886	0.51789	0.69638	1.70224	-1.27587	SLC25A16
basement membrane disassembly	1/79	0.47259	0.630886	0.51789	0.69638	1.72483	-1.29281	MMP2
cardiocyte differentiation	1/80	0.476852	0.634861	0.52228	0.698729	1.50553	-1.11492	MEF2A
cardiac skeleton development	1/80	0.476852	0.634861	0.52228	0.698729	1.52214	-1.12721	MEF2A
coronary vasculature development	1/80	0.476852	0.634861	0.52228	0.698729	1.52227	-1.12731	MEF2A
ERAD pathway	1/80	0.476852	0.634861	0.52228	0.698729	1.54915	-1.14722	SEL1L
keratinocyte differentiation	1/80	0.476852	0.634861	0.52228	0.698729	1.65189	-1.22331	COL5A1
JUN phosphorylation	3/328	0.493614	0.640609	0.579728	0.734169	0.431562	-0.304684	MAP3K1;MAP3K20;TAB3
regulation of innate immune response	2/201	0.482674	0.640609	0.55119	0.708832	0.583714	-0.425185	COL1A1;COL1A2
regulation of antigen receptor-mediated signaling pathway	2/204	0.490455	0.640609	0.559172	0.716285	0.61711	-0.439642	COL1A1;COL1A2
endocardial cushion development	1/84	0.493563	0.640609	0.539447	0.701565	1.48466	-1.04833	MEF2A
pericardium development	1/83	0.489436	0.640609	0.535213	0.701565	1.49985	-1.07164	MEF2A
positive regulation of chaperone-mediated autophagy	1/83	0.489436	0.640609	0.535213	0.701565	1.50747	-1.07709	TP53INP1
negative regulation of translational initiation	1/82	0.485275	0.640609	0.530941	0.701565	1.50297	-1.08671	LARP1
activation of MAPK activity involved in osmosensory signaling pathway	1/84	0.493563	0.640609	0.539447	0.701565	1.5529	-1.09651	TAB3
activation of MAPK activity involved in cell wall organization or biogenesis	1/84	0.493563	0.640609	0.539447	0.701565	1.56254	-1.10332	TAB3
canonical Wnt signaling pathway involved in positive regulation of epithelial to mesenchymal transition	1/83	0.489436	0.640609	0.535213	0.701565	1.5515	-1.10855	COL1A1
positive regulation of sprouting angiogenesis	1/82	0.485275	0.640609	0.530941	0.701565	1.56071	-1.12845	HIPK1
activation of MAPK activity involved in conjugation with cellular fusion	1/84	0.493563	0.640609	0.539447	0.701565	1.61047	-1.13716	TAB3
regulation of phosphatidylinositol 3-kinase signaling	1/82	0.485275	0.640609	0.530941	0.701565	1.59214	-1.15118	PDGFRA
double-strand break repair via nonhomologous end joining	1/83	0.489436	0.640609	0.535213	0.701565	1.63355	-1.16718	ERCC4
trans-translation-dependent protein tagging	1/84	0.493563	0.640609	0.539447	0.701565	1.6655	-1.17602	ADPRH
protein-cofactor linkage	1/84	0.493563	0.640609	0.539447	0.701565	1.66563	-1.17611	ADPRH
peptidyl-amino acid modification	1/84	0.493563	0.640609	0.539447	0.701565	1.67407	-1.18207	ADPRH
protein modification by small protein conjugation or removal	1/84	0.493563	0.640609	0.539447	0.701565	1.67443	-1.18232	ADPRH
protein carboxylation	1/84	0.493563	0.640609	0.539447	0.701565	1.67659	-1.18385	ADPRH
protein halogenation	1/84	0.493563	0.640609	0.539447	0.701565	1.67847	-1.18517	ADPRH
protein deacylation	1/84	0.493563	0.640609	0.539447	0.701565	1.67967	-1.18602	ADPRH
protein-chromophore linkage	1/84	0.493563	0.640609	0.539447	0.701565	1.68807	-1.19196	ADPRH
formation of oxidatively modified proteins involved in replicative cell aging	1/84	0.493563	0.640609	0.539447	0.701565	1.69162	-1.19446	ADPRH
protein dehydration	1/84	0.493563	0.640609	0.539447	0.701565	1.69225	-1.1949	ADPRH
protein initiator methionine removal	1/84	0.493563	0.640609	0.539447	0.701565	1.69607	-1.1976	ADPRH
protein desulfurization	1/84	0.493563	0.640609	0.539447	0.701565	1.701	-1.20109	ADPRH
protein polyamination	1/84	0.493563	0.640609	0.539447	0.701565	1.70253	-1.20217	ADPRH
protein dealkylation	1/84	0.493563	0.640609	0.539447	0.701565	1.70391	-1.20314	ADPRH
protein nitrosylation	1/84	0.493563	0.640609	0.539447	0.701565	1.70466	-1.20367	ADPRH
protein phosphopantetheinylation	1/84	0.493563	0.640609	0.539447	0.701565	1.70991	-1.20738	ADPRH
metal incorporation into metallo-sulfur cluster	1/84	0.493563	0.640609	0.539447	0.701565	1.71007	-1.20749	ADPRH
protein glucuronidation	1/84	0.493563	0.640609	0.539447	0.701565	1.7104	-1.20772	ADPRH
protein nucleotidylation	1/84	0.493563	0.640609	0.539447	0.701565	1.71548	-1.21131	ADPRH
protein carbamoylation	1/84	0.493563	0.640609	0.539447	0.701565	1.71767	-1.21286	ADPRH
protein denucleotidylation	1/84	0.493563	0.640609	0.539447	0.701565	1.72309	-1.21668	ADPRH
protein flavinylation	1/84	0.493563	0.640609	0.539447	0.701565	1.72397	-1.21731	ADPRH
protein prenylation	1/84	0.493563	0.640609	0.539447	0.701565	1.72403	-1.21734	ADPRH
enzyme active site formation	1/84	0.493563	0.640609	0.539447	0.701565	1.72646	-1.21906	ADPRH
protein glutathionylation	1/84	0.493563	0.640609	0.539447	0.701565	1.73195	-1.22294	ADPRH
metal incorporation into metallo-oxygen cluster	1/84	0.493563	0.640609	0.539447	0.701565	1.73631	-1.22602	ADPRH
metal incorporation into metallo-molybdopterin complex	1/84	0.493563	0.640609	0.539447	0.701565	1.73885	-1.22781	ADPRH
protein acylation	1/84	0.493563	0.640609	0.539447	0.701565	1.74345	-1.23106	ADPRH
protein alkylation	1/84	0.493563	0.640609	0.539447	0.701565	1.74414	-1.23155	ADPRH
sulfur incorporation into metallo-sulfur cluster	1/84	0.493563	0.640609	0.539447	0.701565	1.74619	-1.23299	ADPRH
protein amidation	1/84	0.493563	0.640609	0.539447	0.701565	1.74978	-1.23553	ADPRH
nucleic acid-protein covalent cross-linking	1/84	0.493563	0.640609	0.539447	0.701565	1.75005	-1.23572	ADPRH
protein tyrosinylation	1/84	0.493563	0.640609	0.539447	0.701565	1.75469	-1.239	ADPRH
protein-tetrapyrrole linkage	1/84	0.493563	0.640609	0.539447	0.701565	1.7593	-1.24225	ADPRH
protein deubiquitination involved in ubiquitin-dependent protein catabolic process	3/329	0.495639	0.642482	0.581787	0.735335	0.454295	-0.318873	RNF213;ADAMTS12;ESR1
regulation of Fc receptor mediated stimulatory signaling pathway	2/206	0.495602	0.642482	0.564438	0.720417	0.702872	-0.493404	COL1A1;COL1A2
platelet-derived growth factor receptor signaling pathway	1/85	0.497657	0.642482	0.543642	0.704057	1.60629	-1.12094	PDGFRA
muscle contraction	1/85	0.497657	0.642482	0.543642	0.704057	1.63354	-1.13996	VCL
ubiquitin-dependent SMAD protein catabolic process	1/85	0.497657	0.642482	0.543642	0.704057	1.65857	-1.15742	RNF213
protein sulfhydration	1/85	0.497657	0.642482	0.543642	0.704057	1.69485	-1.18274	ADPRH
actin modification	1/85	0.497657	0.642482	0.543642	0.704057	1.70812	-1.192	ADPRH
protein esterification	1/85	0.497657	0.642482	0.543642	0.704057	1.71072	-1.19381	ADPRH
protein deglutathionylation	1/85	0.497657	0.642482	0.543642	0.704057	1.71733	-1.19843	ADPRH
protein deamination	1/85	0.497657	0.642482	0.543642	0.704057	1.73159	-1.20838	ADPRH
adult heart development	1/86	0.501718	0.6457	0.5478	0.707217	1.52969	-1.05505	MEF2A
activation of MAPK activity involved in innate immune response	1/86	0.501718	0.6457	0.5478	0.707217	1.56413	-1.07881	TAB3
planar cell polarity pathway involved in gastrula mediolateral intercalation	1/86	0.501718	0.6457	0.5478	0.707217	1.63036	-1.12449	PRICKLE2
planar cell polarity pathway involved in cardiac muscle cell fate commitment	1/86	0.501718	0.6457	0.5478	0.707217	1.63392	-1.12694	PRICKLE2
DNA synthesis involved in double-strand break repair via homologous recombination	1/86	0.501718	0.6457	0.5478	0.707217	1.6469	-1.13589	ERCC4
protein de-ADP-ribosylation	1/86	0.501718	0.6457	0.5478	0.707217	1.69018	-1.16575	ADPRH
regulation of transcription by pheromones	4/460	0.50876	0.647263	0.609502	0.756065	0.338721	-0.228901	NOTCH2;HLTF;APBB2;ESR1
chromatin organization involved in regulation of transcription	4/460	0.50876	0.647263	0.609502	0.756065	0.341218	-0.230588	NOTCH2;HLTF;APBB2;ESR1
regulation of transcription during mitotic cell cycle	4/460	0.50876	0.647263	0.609502	0.756065	0.343814	-0.232342	NOTCH2;HLTF;APBB2;ESR1
regulation of transcription from mitochondrial promoter	4/460	0.50876	0.647263	0.609502	0.756065	0.34679	-0.234354	NOTCH2;HLTF;APBB2;ESR1
regulation of mating-type specific transcription, DNA-templated	4/460	0.50876	0.647263	0.609502	0.756065	0.349649	-0.236286	NOTCH2;HLTF;APBB2;ESR1
regulation of transcription by carbon monoxide	4/460	0.50876	0.647263	0.609502	0.756065	0.352043	-0.237904	NOTCH2;HLTF;APBB2;ESR1
regulation of antisense RNA transcription	4/460	0.50876	0.647263	0.609502	0.756065	0.354864	-0.23981	NOTCH2;HLTF;APBB2;ESR1
regulation of transcription by galactose	4/460	0.50876	0.647263	0.609502	0.756065	0.357746	-0.241758	NOTCH2;HLTF;APBB2;ESR1
regulation of transcription from RNA polymerase V promoter	4/460	0.50876	0.647263	0.609502	0.756065	0.359448	-0.242907	NOTCH2;HLTF;APBB2;ESR1
central nervous system development	3/333	0.503697	0.647263	0.589961	0.741126	0.418835	-0.287229	NOTCH2;TENM1;NPAS2
inflammatory response	2/211	0.508324	0.647263	0.577407	0.73243	0.762599	-0.516001	S100A9;S100A8
inflammatory response to wounding	2/211	0.508324	0.647263	0.577407	0.73243	0.764993	-0.517621	S100A9;S100A8
chronic inflammatory response	2/211	0.508324	0.647263	0.577407	0.73243	0.767228	-0.519134	S100A9;S100A8
cardiac muscle tissue development	1/87	0.505746	0.647263	0.55192	0.708832	1.52299	-1.03826	MEF2A
receptor internalization involved in canonical Wnt signaling pathway	1/87	0.505746	0.647263	0.55192	0.708832	1.5594	-1.06308	TFRC
planar cell polarity pathway involved in midbrain dopaminergic neuron differentiation	1/87	0.505746	0.647263	0.55192	0.708832	1.61923	-1.10386	PRICKLE2
negative regulation of inflammatory response	1/87	0.505746	0.647263	0.55192	0.708832	1.63717	-1.11609	ADAMTS12
planar cell polarity pathway involved in axis elongation	1/87	0.505746	0.647263	0.55192	0.708832	1.64235	-1.11962	PRICKLE2
Wnt signaling pathway, planar cell polarity pathway	1/87	0.505746	0.647263	0.55192	0.708832	1.65423	-1.12772	PRICKLE2
protein lipidation	1/88	0.509743	0.647263	0.556002	0.712594	1.69186	-1.14006	ADPRH
co-translational protein modification	1/87	0.505746	0.647263	0.55192	0.708832	1.67452	-1.14156	ADPRH
ISG15-protein conjugation	1/88	0.509743	0.647263	0.556002	0.712594	1.69969	-1.14534	ADPRH
N-terminal protein amino acid modification	1/88	0.509743	0.647263	0.556002	0.712594	1.7003	-1.14574	ADPRH
protein hydroxylation	1/87	0.505746	0.647263	0.55192	0.708832	1.68423	-1.14818	ADPRH
protein delipidation	1/88	0.509743	0.647263	0.556002	0.712594	1.71734	-1.15723	ADPRH
protein sialylation	1/87	0.505746	0.647263	0.55192	0.708832	1.71759	-1.17091	ADPRH
regulation of transcription by glucose	4/461	0.510464	0.647514	0.611209	0.757422	0.361034	-0.242772	NOTCH2;HLTF;APBB2;ESR1
regulation of DNA-templated transcription, termination	4/461	0.510464	0.647514	0.611209	0.757422	0.361412	-0.243026	NOTCH2;HLTF;APBB2;ESR1
acute inflammatory response	2/212	0.510844	0.647663	0.579967	0.734169	0.796937	-0.535296	S100A9;S100A8
regulation of chromatin-mediated maintenance of transcription	4/462	0.512166	0.649007	0.612912	0.757734	0.360076	-0.240929	NOTCH2;HLTF;APBB2;ESR1
embryonic heart tube anterior/posterior pattern specification	1/89	0.513707	0.649958	0.560048	0.716294	1.59618	-1.06322	MEF2A
positive regulation of transcription from RNA polymerase II promoter in response to hypoxia	1/89	0.513707	0.649958	0.560048	0.716294	1.68083	-1.11961	SMAD5
protein deglycation	1/89	0.513707	0.649958	0.560048	0.716294	1.7155	-1.1427	ADPRH
nitrogen catabolite regulation of transcription	4/464	0.515562	0.651346	0.616303	0.75906	0.364404	-0.241417	NOTCH2;HLTF;APBB2;ESR1
carbon catabolite regulation of transcription	4/464	0.515562	0.651346	0.616303	0.75906	0.36684	-0.24303	NOTCH2;HLTF;APBB2;ESR1
protein linear polyubiquitination	2/214	0.515858	0.651346	0.585054	0.736458	0.849166	-0.562084	RNF213;LNPEP
protein K33-linked ubiquitination	2/214	0.515858	0.651346	0.585054	0.736458	0.851537	-0.563653	RNF213;LNPEP
regulation of chromatin silencing	4/465	0.517257	0.651929	0.617992	0.760109	0.364825	-0.240499	NOTCH2;HLTF;APBB2;ESR1
regulation of DNA-templated transcription in response to stress	4/465	0.517257	0.651929	0.617992	0.760109	0.369006	-0.243255	NOTCH2;HLTF;APBB2;ESR1
activation of MAPK activity by adrenergic receptor signaling pathway	1/90	0.517639	0.651929	0.564057	0.720303	1.65593	-1.0904	TAB3
positive regulation of B cell proliferation	1/90	0.517639	0.651929	0.564057	0.720303	1.69131	-1.11369	TFRC
cellular response to interleukin-1	1/90	0.517639	0.651929	0.564057	0.720303	1.70689	-1.12395	ADAMTS12
regulation of transcription from RNA polymerase I promoter	4/466	0.518948	0.653245	0.619677	0.761454	0.381224	-0.250064	NOTCH2;HLTF;APBB2;ESR1
protein phosphorylation involved in double-strand break repair via nonhomologous end joining	3/342	0.521586	0.655565	0.607981	0.756065	0.535553	-0.348581	MAP3K1;ERCC4;MAP3K20
ubiquitin-dependent protein catabolic process via the multivesicular body sorting pathway	1/91	0.521539	0.655565	0.56803	0.724253	1.66591	-1.08446	RNF213
negative regulation of phosphatidylinositol 3-kinase signaling	1/91	0.521539	0.655565	0.56803	0.724253	1.69116	-1.1009	PDGFRA
protein K27-linked ubiquitination	2/217	0.523315	0.657069	0.592599	0.743683	0.850172	-0.550547	RNF213;LNPEP
protein K29-linked ubiquitination	2/217	0.523315	0.657069	0.592599	0.743683	0.850397	-0.550693	RNF213;LNPEP
regulation of DNA-templated transcription, elongation	4/469	0.524005	0.657492	0.624703	0.765315	0.375408	-0.242608	NOTCH2;HLTF;APBB2;ESR1
[truncated: 502 more rows]

## Sheet: KEGG_Up-regulated genes
Supplementary File S4. KEGG enrichment analysis results of up-regulated genes in Lori-Bakhtiari breed. Marked cells are significant terms.
[truncated: 58 more rows]

[truncated: 1 more sheets: KEGG_Down-regulated genes]
