# Supplementary material for: Deep transcriptome analysis using RNA-Seq suggests novel insights into molecular aspects of fat-tail metabolism in sheep
Source: Sci Rep. 2019 Jun 24;9:9203. doi: 10.1038/s41598-019-45665-3 (PMC6591244; doi:10.1038/s41598-019-45665-3)
Supplement: Supplementary file 5 — Supplementary File S5 [file 41598_2019_45665_MOESM5_ESM.xlsx]

## Sheet: UP
Supplementary File S5. Result of protein-protein network by STRING database for up-regulated differentially expressed genes in Lori-Bakhtiari sheep breed.
#number of nodes:57
#number of edges:36
#average node degree:1.26
#avg. local clustering coefficient:0.337
#expected number of edges:17
#PPI enrichment p-value:2.69e-05
#node1	node2	node1_string_internal_id	node2_string_internal_id	node1_external_id	node2_external_id	neighborhood_on_chromosome	gene_fusion	phylogenetic_cooccurrence	homology	coexpression	experimentally_determined_interaction	database_annotated	automated_textmining	combined_score
RPL18A	RPS5	1842894	1842374	9606.ENSP00000222247	9606.ENSP00000196551	0	0	0	0	0.985	0.905	0.9	0.18	0.999
RPS21	RPL18A	1852991	1842894	9606.ENSP00000345957	9606.ENSP00000222247	0	0	0	0	0.958	0.774	0.9	0.333	0.999
RPL32	RPS5	1858438	1842374	9606.ENSP00000380156	9606.ENSP00000196551	0	0	0	0	0.97	0.717	0.9	0.337	0.999
RPLP2	RPS5	1850446	1842374	9606.ENSP00000322419	9606.ENSP00000196551	0	0	0	0	0.954	0.905	0.9	0.414	0.999
RPS21	RPS5	1852991	1842374	9606.ENSP00000345957	9606.ENSP00000196551	0	0	0	0	0.97	0.995	0.9	0.261	0.999
RPL32	RPL18A	1858438	1842894	9606.ENSP00000380156	9606.ENSP00000222247	0	0	0	0	0.971	0.886	0.9	0.298	0.999
RPS21	RPLP2	1852991	1850446	9606.ENSP00000345957	9606.ENSP00000322419	0	0	0	0	0.97	0.775	0.9	0.14	0.999
RPLP2	RPL18A	1850446	1842894	9606.ENSP00000322419	9606.ENSP00000222247	0.092	0	0	0	0.955	0.884	0.9	0.163	0.999
RPL32	RPLP2	1858438	1850446	9606.ENSP00000380156	9606.ENSP00000322419	0	0	0	0	0.972	0.603	0.9	0.118	0.998
RPL32	RPS21	1858438	1852991	9606.ENSP00000380156	9606.ENSP00000345957	0	0	0	0	0.971	0	0.9	0.162	0.997
ATF3	JUNB	1852803	1848518	9606.ENSP00000344352	9606.ENSP00000303315	0	0	0	0	0.378	0.848	0	0.504	0.949
RARRES2	SERPINE1	1842971	1842959	9606.ENSP00000223271	9606.ENSP00000223095	0	0	0	0	0	0	0.9	0.211	0.917
ITIH4	SERPINE1	1845847	1842959	9606.ENSP00000266041	9606.ENSP00000223095	0	0	0	0	0.094	0	0.9	0.1	0.911
FAM213B	CBR3	1859798	1847225	9606.ENSP00000394405	9606.ENSP00000290354	0	0	0	0	0.055	0	0.9	0	0.901
ITIH4	RARRES2	1845847	1842971	9606.ENSP00000266041	9606.ENSP00000223271	0	0	0	0	0.052	0	0.9	0	0.901
JUNB	ZFP36	1848518	1843925	9606.ENSP00000303315	9606.ENSP00000248673	0	0	0	0	0.787	0	0	0.186	0.819
EEF1D	RPLP2	1859610	1850446	9606.ENSP00000391944	9606.ENSP00000322419	0	0	0	0	0.735	0	0	0.108	0.754
EEF1D	RPL18A	1859610	1842894	9606.ENSP00000391944	9606.ENSP00000222247	0	0	0	0	0.7	0	0	0.048	0.702
MAFF	ATF3	1852928	1852803	9606.ENSP00000345393	9606.ENSP00000344352	0	0	0	0	0.44	0.191	0	0.322	0.666
ZFP36	GADD45B	1843925	1842495	9606.ENSP00000248673	9606.ENSP00000215631	0	0	0	0	0.611	0	0	0.143	0.653
MYBL2	AURKA	1842633	1842628	9606.ENSP00000217026	9606.ENSP00000216911	0	0	0	0	0.44	0	0	0.368	0.631
EEF1D	RPS5	1859610	1842374	9606.ENSP00000391944	9606.ENSP00000196551	0	0	0	0	0.586	0	0	0.088	0.607
HSPA1A	ENO2	1856351	1843192	9606.ENSP00000364802	9606.ENSP00000229277	0.052	0	0	0	0.104	0.099	0	0.523	0.586
TIMP2	SERPINE1	1845213	1842959	9606.ENSP00000262768	9606.ENSP00000223095	0	0	0	0	0	0	0	0.574	0.574
RAD54L	AURKA	1855592	1842628	9606.ENSP00000361043	9606.ENSP00000216911	0	0	0	0	0.521	0	0	0.128	0.565
EEF1D	RPS21	1859610	1852991	9606.ENSP00000391944	9606.ENSP00000345957	0	0	0	0	0.533	0	0	0	0.533
JUNB	GADD45B	1848518	1842495	9606.ENSP00000303315	9606.ENSP00000215631	0	0	0	0	0.431	0	0	0.189	0.519
ITIH4	LGALS1	1845847	1842521	9606.ENSP00000266041	9606.ENSP00000215909	0	0	0	0	0	0	0	0.484	0.484
GSN	ATF3	1855990	1852803	9606.ENSP00000362924	9606.ENSP00000344352	0	0	0	0	0	0	0	0.478	0.478
ATF3	GADD45B	1852803	1842495	9606.ENSP00000344352	9606.ENSP00000215631	0	0	0	0	0.188	0	0	0.37	0.467
C10orf10	SERPINE1	1847947	1842959	9606.ENSP00000298295	9606.ENSP00000223095	0	0	0	0	0	0	0	0.464	0.464
JUNB	MYBL2	1848518	1842633	9606.ENSP00000303315	9606.ENSP00000217026	0	0	0	0	0	0.098	0	0.42	0.454
EEF1D	RPL32	1859610	1858438	9606.ENSP00000391944	9606.ENSP00000380156	0	0	0	0	0.449	0	0	0.045	0.452
ATF3	ZFP36	1852803	1843925	9606.ENSP00000344352	9606.ENSP00000248673	0	0	0	0	0.339	0	0	0.199	0.447
TNFRSF12A	C10orf10	1850864	1847947	9606.ENSP00000326737	9606.ENSP00000298295	0	0	0	0	0	0	0	0.434	0.434
HSPA1A	ATF3	1856351	1852803	9606.ENSP00000364802	9606.ENSP00000344352	0	0	0	0	0.245	0.058	0	0.258	0.426

## Sheet: UP_Clus
Supplementary File S5. Resultant module predictions by ClusterONE software for up-regulated differentially expressed genes in Lori-Bakhtiari sheep breed.
Cluster	Size	Density	Internal weight	External weight	Quality	P-value	Members
1	6	1	15	0	NaN	0.000630973	EEF1D RPL32 RPS21 RPS5 RPL18A RPLP2
2	6	0.5333	8	2	NaN	0.00475472	GSN ATF3 MAFF ZFP36 GADD45B JUNB
3	5	0.5	5	1	NaN	0.00797671	SERPINE1 TIMP2 ITIH4 LGALS1 RARRES2
4	5	0.5	5	2	NaN	0.0142299	C10orf10 SERPINE1 TIMP2 ITIH4 RARRES2

## Sheet: UP_M1_GO
Supplementary File S5. Gene ontology analysis results for module one in protein-protein network of up-regulated differentially expressed genes in Lori-Bakhtiari sheep breed.
Term	Overlap	P-value	Adjusted P-value	Old P-value	Old Adjusted P-value	Z-score	Combined Score	Genes
translational elongation (GO:0006414)	6/162	2.57372e-13	1.44128e-11	3.79538e-12	2.12541e-10	-3.24799	94.1535	RPL32;RPL18A;EEF1D;RPS5;RPLP2;RPS21
late viral transcription (GO:0019086)	5/112	3.0065e-11	1.40303e-10	2.93199e-10	1.36826e-09	-3.09974	75.0995	RPL32;RPL18A;RPS5;RPLP2;RPS21
early viral transcription (GO:0019085)	5/110	2.74313e-11	1.40303e-10	2.68605e-10	1.36826e-09	-3.06537	74.5477	RPL32;RPL18A;RPS5;RPLP2;RPS21
RNA-templated viral transcription (GO:0039696)	5/108	2.49854e-11	1.40303e-10	2.45689e-10	1.36826e-09	-3.03508	74.0945	RPL32;RPL18A;RPS5;RPLP2;RPS21
middle viral transcription (GO:0019084)	5/108	2.49854e-11	1.40303e-10	2.45689e-10	1.36826e-09	-3.03222	74.0247	RPL32;RPL18A;RPS5;RPLP2;RPS21
DNA-templated viral transcription (GO:0039695)	5/108	2.49854e-11	1.40303e-10	2.45689e-10	1.36826e-09	-3.02763	73.9126	RPL32;RPL18A;RPS5;RPLP2;RPS21
SRP-dependent cotranslational protein targeting to membrane, signal sequence recognition (GO:0006617)	5/102	1.86742e-11	1.40303e-10	1.8615e-10	1.36826e-09	-2.88311	71.2239	RPL32;RPL18A;RPS5;RPLP2;RPS21
SRP-dependent cotranslational protein targeting to membrane, signal sequence processing (GO:0006618)	5/108	2.49854e-11	1.40303e-10	2.45689e-10	1.36826e-09	-2.90213	70.8489	RPL32;RPL18A;RPS5;RPLP2;RPS21
SRP-dependent cotranslational protein targeting to membrane, translocation (GO:0006616)	5/92	1.10302e-11	1.40303e-10	1.12918e-10	1.36826e-09	-2.75514	69.5132	RPL32;RPL18A;RPS5;RPLP2;RPS21
SRP-dependent cotranslational protein targeting to membrane, docking (GO:0006615)	5/88	8.78845e-12	1.40303e-10	9.1084e-11	1.36826e-09	-2.69184	68.5277	RPL32;RPL18A;RPS5;RPLP2;RPS21
nuclear-transcribed mRNA catabolic process, 5'-3' exonucleolytic nonsense-mediated decay (GO:0070479)	5/111	2.8724e-11	1.40303e-10	2.80687e-10	1.36826e-09	-2.79429	67.8265	RPL32;RPL18A;RPS5;RPLP2;RPS21
SRP-dependent cotranslational protein targeting to membrane (GO:0006614)	5/100	1.68811e-11	1.40303e-10	1.69102e-10	1.36826e-09	-2.7175	67.4072	RPL32;RPL18A;RPS5;RPLP2;RPS21
viral transcription (GO:0019083)	5/119	4.09186e-11	1.63674e-10	3.9382e-10	1.57528e-09	-3.14942	75.3323	RPL32;RPL18A;RPS5;RPLP2;RPS21
viral RNA editing (GO:0075527)	5/119	4.09186e-11	1.63674e-10	3.9382e-10	1.57528e-09	-3.14717	75.2785	RPL32;RPL18A;RPS5;RPLP2;RPS21
nuclear-transcribed mRNA catabolic process, nonsense-mediated decay (GO:0000184)	5/125	5.25319e-11	1.96119e-10	5.00492e-10	1.8685e-09	-2.92199	69.1623	RPL32;RPL18A;RPS5;RPLP2;RPS21
nuclear-transcribed mRNA catabolic process, 3'-5' exonucleolytic nonsense-mediated decay (GO:0070478)	5/143	1.0392e-10	3.63721e-10	9.65264e-10	3.37842e-09	-3.0185	69.3876	RPL32;RPL18A;RPS5;RPLP2;RPS21
N-terminal peptidyl-proline dimethylation involved in translation (GO:0071891)	5/153	1.46326e-10	4.31276e-10	1.34351e-09	3.95983e-09	-3.11582	70.5584	RPL32;RPL18A;RPS5;RPLP2;RPS21
plastid translation (GO:0032544)	5/152	1.4155e-10	4.31276e-10	1.30108e-09	3.95983e-09	-3.09577	70.207	RPL32;RPL18A;RPS5;RPLP2;RPS21
maintenance of translational fidelity (GO:1990145)	5/152	1.4155e-10	4.31276e-10	1.30108e-09	3.95983e-09	-3.09369	70.1599	RPL32;RPL18A;RPS5;RPLP2;RPS21
cytoplasmic translation (GO:0002181)	5/157	1.66735e-10	4.66858e-10	1.52445e-09	4.26846e-09	-3.18028	71.6027	RPL32;RPL18A;RPS5;RPLP2;RPS21
translational termination (GO:0006415)	5/159	1.77759e-10	4.74025e-10	1.62194e-09	4.32517e-09	-3.15738	70.885	RPL32;RPL18A;RPS5;RPLP2;RPS21
mitochondrial translation (GO:0032543)	5/167	2.27833e-10	5.79938e-10	2.06296e-09	5.25118e-09	-3.24846	72.1235	RPL32;RPL18A;RPS5;RPLP2;RPS21
rRNA 3'-end processing (GO:0031125)	5/181	3.42152e-10	6.56697e-10	3.06168e-09	5.87177e-09	-3.3405	72.8087	RPL32;RPL18A;RPS5;RPLP2;RPS21
maturation of 4.5S rRNA (GO:0000476)	5/181	3.42152e-10	6.56697e-10	3.06168e-09	5.87177e-09	-3.33845	72.7642	RPL32;RPL18A;RPS5;RPLP2;RPS21
maturation of 2S rRNA (GO:0000475)	5/181	3.42152e-10	6.56697e-10	3.06168e-09	5.87177e-09	-3.33494	72.6876	RPL32;RPL18A;RPS5;RPLP2;RPS21
chloroplast rRNA processing (GO:1901259)	5/181	3.42152e-10	6.56697e-10	3.06168e-09	5.87177e-09	-3.33214	72.6266	RPL32;RPL18A;RPS5;RPLP2;RPS21
rRNA 5'-end processing (GO:0000967)	5/181	3.42152e-10	6.56697e-10	3.06168e-09	5.87177e-09	-3.33096	72.6008	RPL32;RPL18A;RPS5;RPLP2;RPS21
snoRNA release from pre-rRNA (GO:1990417)	5/181	3.42152e-10	6.56697e-10	3.06168e-09	5.87177e-09	-3.32906	72.5595	RPL32;RPL18A;RPS5;RPLP2;RPS21
maturation of 5S rRNA (GO:0000481)	5/182	3.51802e-10	6.56697e-10	3.14559e-09	5.87177e-09	-3.31087	72.0709	RPL32;RPL18A;RPS5;RPLP2;RPS21
tRNA aminoacylation for protein translation (GO:0006418)	5/179	3.23485e-10	6.56697e-10	2.89922e-09	5.87177e-09	-3.24279	70.8609	RPL32;RPL18A;RPS5;RPLP2;RPS21
maturation of 5.8S rRNA (GO:0000460)	5/187	4.03373e-10	6.63003e-10	3.59316e-09	5.90159e-09	-3.38191	73.1546	RPL32;RPL18A;RPS5;RPLP2;RPS21
rRNA modification (GO:0000154)	5/187	4.03373e-10	6.63003e-10	3.59316e-09	5.90159e-09	-3.37711	73.0508	RPL32;RPL18A;RPS5;RPLP2;RPS21
cleavage involved in rRNA processing (GO:0000469)	5/184	3.71756e-10	6.63003e-10	3.31893e-09	5.90159e-09	-3.34713	72.6755	RPL32;RPL18A;RPS5;RPLP2;RPS21
maturation of SSU-rRNA (GO:0030490)	5/186	3.92604e-10	6.63003e-10	3.49981e-09	5.90159e-09	-3.34256	72.394	RPL32;RPL18A;RPS5;RPLP2;RPS21
rRNA processing (GO:0006364)	5/188	4.14377e-10	6.63003e-10	3.68849e-09	5.90159e-09	-3.32498	71.8338	RPL32;RPL18A;RPS5;RPLP2;RPS21
regulation of translation by machinery localization (GO:0043143)	5/194	4.85547e-10	7.55295e-10	4.30379e-09	6.69478e-09	-3.27883	70.3169	RPL32;RPL18A;RPS5;RPLP2;RPS21
maturation of LSU-rRNA (GO:0000470)	5/203	6.10304e-10	9.23703e-10	5.37789e-09	8.1395e-09	-3.46269	73.4681	RPL32;RPL18A;RPS5;RPLP2;RPS21
translation (GO:0006412)	5/348	9.16912e-09	1.35124e-08	7.65268e-08	1.12776e-07	-4.27463	79.1124	RPL32;RPL18A;RPS5;RPLP2;RPS21
cytoplasmic translational elongation (GO:0002182)	2/24	2.06404e-05	2.96375e-05	5.52472e-05	7.93293e-05	-2.35922	25.4519	EEF1D;RPLP2
translational frameshifting (GO:0006452)	1/8	0.0023979	0.00327518	0.0040684	0.00555684	-1.66036	10.0172	EEF1D
trans-translation (GO:0070929)	1/8	0.0023979	0.00327518	0.0040684	0.00555684	-1.65372	9.97714	EEF1D
cytoplasmic alanyl-tRNA aminoacylation (GO:1990762)	1/17	0.00508981	0.00662859	0.00812301	0.0105788	-2.28684	12.0757	RPLP2
cytoplasmic translational initiation (GO:0002183)	1/17	0.00508981	0.00662859	0.00812301	0.0105788	-2.27988	12.039	RPLP2
cytoplasmic translational termination (GO:0002184)	1/23	0.00688105	0.0087577	0.0108184	0.0137689	-2.19024	10.9052	RPLP2
translational readthrough (GO:0006451)	1/28	0.0083717	0.0104181	0.0130599	0.0162524	-2.45313	11.7331	EEF1D
rescue of stalled ribosome (GO:0072344)	1/30	0.00896743	0.0109169	0.0139554	0.0169891	-2.51324	11.8478	EEF1D
endonucleolytic cleavage to generate mature 3'-end of SSU-rRNA from (SSU-rRNA, 5.8S rRNA, LSU-rRNA) (GO:0000461)	1/35	0.0104555	0.0124576	0.016191	0.0192913	-2.28408	10.4169	RPS21
endonucleolytic cleavage in ITS1 to separate SSU-rRNA from 5.8S rRNA and LSU-rRNA from tricistronic rRNA transcript (SSU-rRNA, 5.8S rRNA, LSU-rRNA) (GO:0000447)	1/36	0.0107529	0.012545	0.0166376	0.0194105	-2.14553	9.72478	RPS21
cellular response to X-ray (GO:0071481)	1/39	0.0116446	0.0133081	0.0179764	0.0205444	-2.34487	10.4415	EEF1D
cellular response to gamma radiation (GO:0071480)	1/52	0.0155009	0.017361	0.0237604	0.0266116	-2.59194	10.8003	EEF1D
cellular response to ionizing radiation (GO:0071479)	1/65	0.0193446	0.0212412	0.029516	0.0324097	-2.55818	10.0929	EEF1D
mitochondrial translational elongation (GO:0070125)	1/103	0.0305086	0.0328555	0.0461781	0.0497303	-2.7864	9.72382	EEF1D
positive regulation by symbiont of host I-kappaB kinase/NF-kappaB cascade (GO:0085033)	1/148	0.043592	0.0460595	0.0656006	0.0693139	-3.39442	10.6343	EEF1D
positive regulation of I-kappaB kinase/NF-kappaB signaling (GO:0043123)	1/162	0.0476322	0.0493964	0.0715756	0.0742265	-3.50361	10.6658	EEF1D
positive regulation of NF-kappaB import into nucleus (GO:0042346)	1/170	0.0499346	0.0508425	0.0749755	0.0763387	-3.62166	10.8543	EEF1D
positive regulation of I-kappaB phosphorylation (GO:1903721)	1/252	0.0732671	0.0732671	0.10923	0.10923	-3.95387	10.334	EEF1D

## Sheet: UP_M1_KG
Supplementary File S5. KEGG pathway analysis results for module one in protein-protein network of up-regulated differentially expressed genes in Lori-Bakhtiari sheep breed.
Term	Overlap	P-value	Adjusted P-value	Old P-value	Old Adjusted P-value	Z-score	Combined Score	Genes
Ribosome	5/137	8.3632e-11	1.67264e-10	1.86948e-08	3.73897e-08	-1.74614	40.5184	RPL32;RPL18A;RPS5;RPLP2;RPS21
Herpes simplex infection	1/185	0.0542389	0.0542389	0.148938	0.148938	-1.75352	5.11037	EEF1D

## Sheet: UP_M2_GO
Supplementary File S5. Gene ontology analysis results for module two in protein-protein network of up-regulated differentially expressed genes in Lori-Bakhtiari sheep breed.	Supplementary File S4. Gene ontology analysis results for module one in protein-protein network of up-regulated differentially expressed gene in Lori-Bakhtiari sheep breed.	Supplementary File S4. Gene ontology analysis results for module one in protein-protein network of up-regulated differentially expressed gene in Lori-Bakhtiari sheep breed.	Supplementary File S4. Gene ontology analysis results for module one in protein-protein network of up-regulated differentially expressed gene in Lori-Bakhtiari sheep breed.	Supplementary File S4. Gene ontology analysis results for module one in protein-protein network of up-regulated differentially expressed gene in Lori-Bakhtiari sheep breed.	Supplementary File S4. Gene ontology analysis results for module one in protein-protein network of up-regulated differentially expressed gene in Lori-Bakhtiari sheep breed.	Supplementary File S4. Gene ontology analysis results for module one in protein-protein network of up-regulated differentially expressed gene in Lori-Bakhtiari sheep breed.	Supplementary File S4. Gene ontology analysis results for module one in protein-protein network of up-regulated differentially expressed gene in Lori-Bakhtiari sheep breed.	Supplementary File S4. Gene ontology analysis results for module one in protein-protein network of up-regulated differentially expressed gene in Lori-Bakhtiari sheep breed.	Supplementary File S4. Gene ontology analysis results for module one in protein-protein network of up-regulated differentially expressed gene in Lori-Bakhtiari sheep breed.	Supplementary File S4. Gene ontology analysis results for module one in protein-protein network of up-regulated differentially expressed gene in Lori-Bakhtiari sheep breed.	Supplementary File S4. Gene ontology analysis results for module one in protein-protein network of up-regulated differentially expressed gene in Lori-Bakhtiari sheep breed.	Supplementary File S4. Gene ontology analysis results for module one in protein-protein network of up-regulated differentially expressed gene in Lori-Bakhtiari sheep breed.	Supplementary File S4. Gene ontology analysis results for module one in protein-protein network of up-regulated differentially expressed gene in Lori-Bakhtiari sheep breed.	Supplementary File S4. Gene ontology analysis results for module one in protein-protein network of up-regulated differentially expressed gene in Lori-Bakhtiari sheep breed.	Supplementary File S4. Gene ontology analysis results for module one in protein-protein network of up-regulated differentially expressed gene in Lori-Bakhtiari sheep breed.	Supplementary File S4. Gene ontology analysis results for module one in protein-protein network of up-regulated differentially expressed gene in Lori-Bakhtiari sheep breed.	Supplementary File S4. Gene ontology analysis results for module one in protein-protein network of up-regulated differentially expressed gene in Lori-Bakhtiari sheep breed.	Supplementary File S4. Gene ontology analysis results for module one in protein-protein network of up-regulated differentially expressed gene in Lori-Bakhtiari sheep breed.	Supplementary File S4. Gene ontology analysis results for module one in protein-protein network of up-regulated differentially expressed gene in Lori-Bakhtiari sheep breed.	Supplementary File S4. Gene ontology analysis results for module one in protein-protein network of up-regulated differentially expressed gene in Lori-Bakhtiari sheep breed.	Supplementary File S4. Gene ontology analysis results for module one in protein-protein network of up-regulated differentially expressed gene in Lori-Bakhtiari sheep breed.	Supplementary File S4. Gene ontology analysis results for module one in protein-protein network of up-regulated differentially expressed gene in Lori-Bakhtiari sheep breed.	Supplementary File S4. Gene ontology analysis results for module one in protein-protein network of up-regulated differentially expressed gene in Lori-Bakhtiari sheep breed.	Supplementary File S4. Gene ontology analysis results for module one in protein-protein network of up-regulated differentially expressed gene in Lori-Bakhtiari sheep breed.	Supplementary File S4. Gene ontology analysis results for module one in protein-protein network of up-regulated differentially expressed gene in Lori-Bakhtiari sheep breed.	Supplementary File S4. Gene ontology analysis results for module one in protein-protein network of up-regulated differentially expressed gene in Lori-Bakhtiari sheep breed.	Supplementary File S4. Gene ontology analysis results for module one in protein-protein network of up-regulated differentially expressed gene in Lori-Bakhtiari sheep breed.	Supplementary File S4. Gene ontology analysis results for module one in protein-protein network of up-regulated differentially expressed gene in Lori-Bakhtiari sheep breed.	Supplementary File S4. Gene ontology analysis results for module one in protein-protein network of up-regulated differentially expressed gene in Lori-Bakhtiari sheep breed.	Supplementary File S4. Gene ontology analysis results for module one in protein-protein network of up-regulated differentially expressed gene in Lori-Bakhtiari sheep breed.	Supplementary File S4. Gene ontology analysis results for module one in protein-protein network of up-regulated differentially expressed gene in Lori-Bakhtiari sheep breed.	Supplementary File S4. Gene ontology analysis results for module one in protein-protein network of up-regulated differentially expressed gene in Lori-Bakhtiari sheep breed.	Supplementary File S4. Gene ontology analysis results for module one in protein-protein network of up-regulated differentially expressed gene in Lori-Bakhtiari sheep breed.	Supplementary File S4. Gene ontology analysis results for module one in protein-protein network of up-regulated differentially expressed gene in Lori-Bakhtiari sheep breed.	Supplementary File S4. Gene ontology analysis results for module one in protein-protein network of up-regulated differentially expressed gene in Lori-Bakhtiari sheep breed.	Supplementary File S4. Gene ontology analysis results for module one in protein-protein network of up-regulated differentially expressed gene in Lori-Bakhtiari sheep breed.	Supplementary File S4. Gene ontology analysis results for module one in protein-protein network of up-regulated differentially expressed gene in Lori-Bakhtiari sheep breed.	Supplementary File S4. Gene ontology analysis results for module one in protein-protein network of up-regulated differentially expressed gene in Lori-Bakhtiari sheep breed.	Supplementary File S4. Gene ontology analysis results for module one in protein-protein network of up-regulated differentially expressed gene in Lori-Bakhtiari sheep breed.	Supplementary File S4. Gene ontology analysis results for module one in protein-protein network of up-regulated differentially expressed gene in Lori-Bakhtiari sheep breed.	Supplementary File S4. Gene ontology analysis results for module one in protein-protein network of up-regulated differentially expressed gene in Lori-Bakhtiari sheep breed.	Supplementary File S4. Gene ontology analysis results for module one in protein-protein network of up-regulated differentially expressed gene in Lori-Bakhtiari sheep breed.	Supplementary File S4. Gene ontology analysis results for module one in protein-protein network of up-regulated differentially expressed gene in Lori-Bakhtiari sheep breed.	Supplementary File S4. Gene ontology analysis results for module one in protein-protein network of up-regulated differentially expressed gene in Lori-Bakhtiari sheep breed.	Supplementary File S4. Gene ontology analysis results for module one in protein-protein network of up-regulated differentially expressed gene in Lori-Bakhtiari sheep breed.	Supplementary File S4. Gene ontology analysis results for module one in protein-protein network of up-regulated differentially expressed gene in Lori-Bakhtiari sheep breed.	Supplementary File S4. Gene ontology analysis results for module one in protein-protein network of up-regulated differentially expressed gene in Lori-Bakhtiari sheep breed.	Supplementary File S4. Gene ontology analysis results for module one in protein-protein network of up-regulated differentially expressed gene in Lori-Bakhtiari sheep breed.	Supplementary File S4. Gene ontology analysis results for module one in protein-protein network of up-regulated differentially expressed gene in Lori-Bakhtiari sheep breed.
Term	Overlap	P-value	Adjusted P-value	Old P-value	Old Adjusted P-value	Z-score	Combined Score	Genes
regulation of glycolytic process by negative regulation of transcription from RNA polymerase II promoter (GO:0072362)	3/481	0.00026193	0.00298668	0.000891511	0.00974844	-5.16439	42.593	ZFP36;JUNB;ATF3
negative regulation of cellular hyperosmotic salinity response by negative regulation of transcription from RNA polymerase II promoter (GO:1900464)	3/481	0.00026193	0.00298668	0.000891511	0.00974844	-5.16364	42.5868	ZFP36;JUNB;ATF3
negative regulation of transcription from RNA polymerase II promoter involved in meiotic cell cycle (GO:0010674)	3/481	0.00026193	0.00298668	0.000891511	0.00974844	-5.16204	42.5736	ZFP36;JUNB;ATF3
negative regulation of snRNA transcription from RNA polymerase II promoter (GO:1905381)	3/481	0.00026193	0.00298668	0.000891511	0.00974844	-5.15922	42.5503	ZFP36;JUNB;ATF3
regulation of lipid transport by negative regulation of transcription from RNA polymerase II promoter (GO:0072368)	3/481	0.00026193	0.00298668	0.000891511	0.00974844	-5.15455	42.5118	ZFP36;JUNB;ATF3
negative regulation of pseudohyphal growth by negative regulation of transcription from RNA polymerase II promoter (GO:1900462)	3/481	0.00026193	0.00298668	0.000891511	0.00974844	-5.15438	42.5104	ZFP36;JUNB;ATF3
negative regulation of transcription initiation from RNA polymerase II promoter (GO:0060633)	3/484	0.000266781	0.00298668	0.000907752	0.00974844	-5.16572	42.5092	ZFP36;JUNB;ATF3
negative regulation of mating type switching by negative regulation of transcription from RNA polymerase II promoter (GO:1900474)	3/481	0.00026193	0.00298668	0.000891511	0.00974844	-5.14591	42.4405	ZFP36;JUNB;ATF3
regulation of cellular ketone metabolic process by negative regulation of transcription from RNA polymerase II promoter (GO:0072365)	3/481	0.00026193	0.00298668	0.000891511	0.00974844	-5.14547	42.4369	ZFP36;JUNB;ATF3
negative regulation of transcription elongation from RNA polymerase II promoter (GO:0034244)	3/487	0.000271689	0.00298668	0.000924184	0.00974844	-5.16757	42.4301	ZFP36;JUNB;ATF3
negative regulation of ceramide biosynthetic process by negative regulation of transcription from RNA Polymerase II promoter (GO:0061427)	3/484	0.000266781	0.00298668	0.000907752	0.00974844	-5.15495	42.4205	ZFP36;JUNB;ATF3
negative regulation of transcription from RNA polymerase II promoter in response to iron (GO:0034396)	3/481	0.00026193	0.00298668	0.000891511	0.00974844	-5.14302	42.4168	ZFP36;JUNB;ATF3
negative regulation of transcription from RNA polymerase II promoter involved in heart development (GO:1901227)	3/481	0.00026193	0.00298668	0.000891511	0.00974844	-5.1376	42.372	ZFP36;JUNB;ATF3
negative regulation of cell-cell adhesion by negative regulation of transcription from RNA polymerase II promoter (GO:1900387)	3/491	0.000278326	0.00298668	0.000946391	0.00974844	-5.17497	42.366	ZFP36;JUNB;ATF3
negative regulation of transcription from RNA polymerase II promoter in response to copper ion (GO:0061398)	3/481	0.00026193	0.00298668	0.000891511	0.00974844	-5.13511	42.3514	ZFP36;JUNB;ATF3
positive regulation of gluconeogenesis by negative regulation of transcription from RNA polymerase II promoter (GO:0035949)	3/484	0.000266781	0.00298668	0.000907752	0.00974844	-5.14583	42.3454	ZFP36;JUNB;ATF3
negative regulation of transcription from RNA polymerase II promoter by histone modification (GO:1903758)	3/482	0.00026354	0.00298668	0.000896904	0.00974844	-5.13651	42.3316	ZFP36;JUNB;ATF3
negative regulation of termination of RNA polymerase II transcription, poly(A)-coupled (GO:2000805)	3/481	0.00026193	0.00298668	0.000891511	0.00974844	-5.13252	42.3301	ZFP36;JUNB;ATF3
negative regulation of telomeric RNA transcription from RNA pol II promoter (GO:1901581)	3/482	0.00026354	0.00298668	0.000896904	0.00974844	-5.13516	42.3205	ZFP36;JUNB;ATF3
negative regulation of inositol biosynthetic process by negative regulation of transcription from RNA polymerase II promoter (GO:1900471)	3/482	0.00026354	0.00298668	0.000896904	0.00974844	-5.13351	42.3068	ZFP36;JUNB;ATF3
negative regulation of cellular response to alkaline pH by negative regulation of transcription from RNA polymerase II promoter (GO:1900463)	3/481	0.00026193	0.00298668	0.000891511	0.00974844	-5.12716	42.2859	ZFP36;JUNB;ATF3
negative regulation of induction of conjugation with cellular fusion by negative regulation of transcription from RNA polymerase II promoter (GO:1902625)	3/481	0.00026193	0.00298668	0.000891511	0.00974844	-5.12534	42.2709	ZFP36;JUNB;ATF3
negative regulation of phosphatidylcholine biosynthetic process by negative regulation of transcription from RNA polymerase II promoter (GO:1900473)	3/481	0.00026193	0.00298668	0.000891511	0.00974844	-5.12448	42.2638	ZFP36;JUNB;ATF3
regulation of transport by negative regulation of transcription from RNA polymerase II promoter (GO:1900392)	3/481	0.00026193	0.00298668	0.000891511	0.00974844	-5.12318	42.2531	ZFP36;JUNB;ATF3
negative regulation of phosphatidylserine biosynthetic process by negative regulation of transcription from RNA polymerase II promoter (GO:1900526)	3/481	0.00026193	0.00298668	0.000891511	0.00974844	-5.11887	42.2175	ZFP36;JUNB;ATF3
negative regulation of pri-miRNA transcription from RNA polymerase II promoter (GO:1902894)	3/488	0.000273339	0.00298668	0.000929704	0.00974844	-5.14489	42.2128	ZFP36;JUNB;ATF3
negative regulation of transcription from RNA polymerase II promoter during mitotic cell cycle (GO:0007070)	3/482	0.00026354	0.00298668	0.000896904	0.00974844	-5.12204	42.2122	ZFP36;JUNB;ATF3
negative regulation of transcription from RNA polymerase II promoter in response to stress (GO:0097201)	3/485	0.00026841	0.00298668	0.000913209	0.00974844	-5.13089	42.1913	ZFP36;JUNB;ATF3
carbon catabolite repression of transcription from RNA polymerase II promoter (GO:0000437)	3/481	0.00026193	0.00298668	0.000891511	0.00974844	-5.11138	42.1558	ZFP36;JUNB;ATF3
negative regulation of ribosomal protein gene transcription from RNA polymerase II promoter (GO:0010688)	3/481	0.00026193	0.00298668	0.000891511	0.00974844	-5.11123	42.1545	ZFP36;JUNB;ATF3
transfer RNA gene-mediated silencing (GO:0061587)	3/481	0.00026193	0.00298668	0.000891511	0.00974844	-5.11101	42.1527	ZFP36;JUNB;ATF3
negative regulation of invasive growth in response to glucose limitation by negative regulation of transcription from RNA polymerase II promoter (GO:1900460)	3/481	0.00026193	0.00298668	0.000891511	0.00974844	-5.11096	42.1523	ZFP36;JUNB;ATF3
negative regulation of oligopeptide transport by negative regulation of transcription from RNA polymerase II promoter (GO:0035952)	3/481	0.00026193	0.00298668	0.000891511	0.00974844	-5.10936	42.1391	ZFP36;JUNB;ATF3
negative regulation of mitochondrial unfolded protein response by negative regulation of transcription from RNA polymerase II promoter (GO:1904490)	3/483	0.000265157	0.00298668	0.000902317	0.00974844	-5.11459	42.1196	ZFP36;JUNB;ATF3
regulation of reactive oxygen species metabolic process by negative regulation of transcription from RNA polymerase II promoter (GO:1904489)	3/492	0.000280001	0.00298668	0.000951996	0.00974844	-5.14666	42.1034	ZFP36;JUNB;ATF3
negative regulation of filamentous growth of a population of unicellular organisms in response to starvation by negative regulation of transcription from RNA polymerase II promoter (GO:1902352)	3/481	0.00026193	0.00298668	0.000891511	0.00974844	-5.10195	42.078	ZFP36;JUNB;ATF3
negative regulation of transcription from RNA polymerase II promoter in response to UV-induced DNA damage (GO:0010768)	3/484	0.000266781	0.00298668	0.000907752	0.00974844	-5.11269	42.0728	ZFP36;JUNB;ATF3
negative regulation of transcription from RNA polymerase II promoter involved in smooth muscle cell differentiation (GO:2000820)	3/484	0.000266781	0.00298668	0.000907752	0.00974844	-5.11246	42.0708	ZFP36;JUNB;ATF3
negative regulation of transcription from RNA polymerase II promoter by pheromones (GO:0046020)	3/481	0.00026193	0.00298668	0.000891511	0.00974844	-5.10079	42.0684	ZFP36;JUNB;ATF3
regulation of cell cycle checkpoint (GO:1901976)	2/64	0.000149962	0.00298668	0.000361704	0.00974844	-2.86747	25.2484	GADD45B;JUNB
modulation by symbiont of host cell cycle (GO:0044071)	2/63	0.000145295	0.00298668	0.000350814	0.00974844	-2.85558	25.2341	GADD45B;JUNB
regulation of cell cycle process (GO:0010564)	2/68	0.00016936	0.00298668	0.000406905	0.00974844	-2.90299	25.2081	GADD45B;JUNB
regulation of cell cycle (GO:0051726)	2/63	0.000145295	0.00298668	0.000350814	0.00974844	-2.85183	25.2009	GADD45B;JUNB
regulation of meiotic cell cycle (GO:0051445)	2/64	0.000149962	0.00298668	0.000361704	0.00974844	-2.84982	25.0931	GADD45B;JUNB
regulation of cyclin-dependent protein kinase activity (GO:1904029)	2/82	0.000246442	0.00298668	0.000585702	0.00974844	-2.98718	24.8187	GADD45B;JUNB
cellular process regulating host cell cycle in response to virus (GO:0060154)	2/76	0.00021166	0.00298668	0.000505161	0.00974844	-2.81083	23.7811	GADD45B;JUNB
positive regulation of fat cell differentiation (GO:0045600)	2/61	0.000136181	0.00298668	0.000329527	0.00974844	-2.6431	23.5276	ZFP36;JUNB
positive regulation of cell cycle (GO:0045787)	2/86	0.000271082	0.00298668	0.000642644	0.00974844	-2.80664	23.0512	GADD45B;JUNB
negative regulation of G1/S transition of mitotic cell cycle by negative regulation of transcription from RNA polymerase II promoter (GO:1900477)	3/496	0.000286769	0.00299645	0.000974631	0.00978453	-5.18313	42.2779	ZFP36;JUNB;ATF3
regulation of mitotic cell cycle (GO:0007346)	2/92	0.000310217	0.00311433	0.000732915	0.00974844	-3.01219	24.3332	GADD45B;JUNB
negative regulation of cell cycle (GO:0045786)	2/92	0.000310217	0.00311433	0.000732915	0.00974844	-2.83343	22.8891	GADD45B;JUNB
negative regulation of neuron apoptotic process by negative regulation of transcription from RNA polymerase II promoter (GO:1904089)	3/534	0.00035646	0.00350976	0.00120718	0.0118861	-5.39611	42.8412	ZFP36;JUNB;ATF3
cellular response to lipopolysaccharide (GO:0071222)	2/132	0.000637322	0.00615677	0.00148214	0.0143181	-3.20906	23.613	ZFP36;JUNB
regulation of keratinocyte differentiation (GO:0045616)	1/6	0.00179888	0.0164469	0.00316551	0.0289418	-0.538738	3.40515	ZFP36
positive regulation of TRAIL-activated apoptotic signaling pathway (GO:1903984)	1/6	0.00179888	0.0164469	0.00316551	0.0289418	-0.529459	3.34649	ATF3
regulation of cornification (GO:1905715)	1/6	0.00179888	0.0164469	0.00316551	0.0289418	-0.450623	2.84821	ZFP36
positive regulation of production of miRNAs involved in gene silencing by miRNA (GO:1903800)	2/227	0.00186692	0.0167695	0.00425946	0.0330431	-4.11924	25.8831	ZFP36;GSN
activation of MAPKKK activity involved in innate immune response (GO:0035422)	1/7	0.00209843	0.0167874	0.00361704	0.0293956	-0.791176	4.87884	GADD45B
activation of MAPKKK activity involved in osmosensory signaling pathway (GO:0000167)	1/7	0.00209843	0.0167874	0.00361704	0.0293956	-0.77174	4.75898	GADD45B
activation of MAPKKK activity involved in cell wall organization or biogenesis (GO:0000197)	1/7	0.00209843	0.0167874	0.00361704	0.0293956	-0.755004	4.65578	GADD45B
activation of MAPKKK activity involved in conjugation with cellular fusion (GO:0071510)	1/7	0.00209843	0.0167874	0.00361704	0.0293956	-0.704091	4.34183	GADD45B
regulation of necrotic cell death (GO:0010939)	1/7	0.00209843	0.0167874	0.00361704	0.0293956	-0.673321	4.15208	JUNB
regulation of programmed cell death (GO:0043067)	1/7	0.00209843	0.0167874	0.00361704	0.0293956	-0.603682	3.72265	JUNB
regulation of cell death (GO:0010941)	1/7	0.00209843	0.0167874	0.00361704	0.0293956	-0.527474	3.2527	JUNB
negative regulation of transcription from RNA polymerase II promoter (GO:0000122)	3/991	0.00216691	0.0170686	0.00708145	0.0393432	-6.99896	42.9348	ZFP36;JUNB;ATF3
amyloid fibril formation (GO:1990000)	1/8	0.0023979	0.0183243	0.0040684	0.0320465	-1.39775	8.43283	GSN
regulation of transcription from RNA polymerase II promoter in response to arsenic-containing substance (GO:0061394)	1/8	0.0023979	0.0183243	0.0040684	0.0320465	-1.19608	7.21617	ATF3
negative regulation of establishment of T cell polarity (GO:1903904)	1/9	0.0026973	0.0197288	0.0045196	0.0335367	-1.5614	9.23644	GSN
barbed-end actin filament capping (GO:0051016)	1/9	0.0026973	0.0197288	0.0045196	0.0335367	-1.55879	9.22103	GSN
regulation of oxidative stress-induced cell death (GO:1903201)	1/9	0.0026973	0.0197288	0.0045196	0.0335367	-1.33651	7.90614	JUNB
positive regulation of protein processing in phagocytic vesicle (GO:1903923)	1/10	0.00299663	0.0207334	0.00497062	0.0348624	-2.35942	13.7089	GSN
cellular response to cortisone stimulus (GO:0071388)	1/10	0.00299663	0.0207334	0.00497062	0.0348624	-2.23917	13.0102	ZFP36
regulation of tumor necrosis factor biosynthetic process (GO:0042534)	1/10	0.00299663	0.0207334	0.00497062	0.0348624	-1.93393	11.2366	ZFP36
detection of cAMP (GO:0031319)	1/10	0.00299663	0.0207334	0.00497062	0.0348624	-1.59073	9.24254	JUNB
cellular response to corticosterone stimulus (GO:0071386)	1/11	0.00329588	0.0219154	0.00542147	0.0365236	-2.5128	14.3609	ZFP36
positive regulation of miRNA mediated inhibition of translation (GO:1905618)	1/11	0.00329588	0.0219154	0.00542147	0.0365236	-2.13626	12.2089	ZFP36
negative regulation of interleukin-2 biosynthetic process (GO:0045085)	1/11	0.00329588	0.0219154	0.00542147	0.0365236	-1.76305	10.076	ZFP36
cellular response to dexamethasone stimulus (GO:0071549)	1/12	0.00359505	0.0227243	0.00587215	0.0375818	-2.65391	14.9367	ZFP36
PERK-mediated unfolded protein response (GO:0036499)	1/12	0.00359505	0.0227243	0.00587215	0.0375818	-2.22666	12.5321	ATF3
positive regulation of deadenylation-independent decapping of nuclear-transcribed mRNA (GO:1901835)	1/12	0.00359505	0.0227243	0.00587215	0.0375818	-1.9069	10.7324	ZFP36
mRNA transport (GO:0051028)	1/12	0.00359505	0.0227243	0.00587215	0.0375818	-1.78267	10.0332	ZFP36
cellular response to cortisol stimulus (GO:0071387)	1/13	0.00389415	0.0237358	0.00632266	0.0390024	-2.33021	12.9287	ZFP36
positive regulation of Arp2/3 complex-mediated actin nucleation (GO:2000601)	1/13	0.00389415	0.0237358	0.00632266	0.0390024	-2.05369	11.3944	GSN
negative regulation of keratinocyte differentiation (GO:0045617)	1/13	0.00389415	0.0237358	0.00632266	0.0390024	-1.9528	10.8347	ZFP36
mitochondrial mRNA catabolic process (GO:0000958)	1/15	0.00449213	0.0244678	0.00722317	0.0393432	-2.805	15.1622	ZFP36
polyadenylation-dependent mRNA catabolic process (GO:0071047)	1/14	0.00419318	0.0244678	0.006773	0.0393432	-2.68073	14.6751	ZFP36
glucocorticoid mediated signaling pathway (GO:0043402)	1/15	0.00449213	0.0244678	0.00722317	0.0393432	-2.6118	14.1179	ZFP36
polyuridylation-dependent mRNA catabolic process (GO:1990074)	1/15	0.00449213	0.0244678	0.00722317	0.0393432	-2.49045	13.462	ZFP36
negative regulation of fusion of virus membrane with host plasma membrane (GO:1903914)	1/15	0.00449213	0.0244678	0.00722317	0.0393432	-2.3081	12.4763	GSN
positive regulation of transcription from RNA polymerase II promoter in response to arsenic-containing substance (GO:0061395)	1/14	0.00419318	0.0244678	0.006773	0.0393432	-2.0037	10.9688	ATF3
activation of cysteine-type endopeptidase activity involved in apoptotic signaling pathway (GO:0097296)	1/14	0.00419318	0.0244678	0.006773	0.0393432	-2.00369	10.9688	GSN
sequestering of actin monomers (GO:0042989)	1/15	0.00449213	0.0244678	0.00722317	0.0393432	-1.93059	10.4357	GSN
actin filament capping (GO:0051693)	1/15	0.00449213	0.0244678	0.00722317	0.0393432	-1.81297	9.79989	GSN
response to cAMP (GO:0051591)	1/15	0.00449213	0.0244678	0.00722317	0.0393432	-1.80507	9.75716	JUNB
negative regulation of podosome assembly (GO:0071802)	1/16	0.00479101	0.025552	0.00767317	0.0409236	-2.50308	13.369	GSN
positive regulation of nuclear-transcribed mRNA poly(A) tail shortening (GO:0060213)	1/16	0.00479101	0.025552	0.00767317	0.0409236	-2.42371	12.945	ZFP36
3'-UTR-mediated mRNA destabilization (GO:0061158)	1/17	0.00508981	0.0263231	0.00812301	0.0420099	-2.37887	12.5617	ZFP36
nuclear-transcribed mRNA catabolic process, deadenylation-independent decay (GO:0031086)	1/17	0.00508981	0.0263231	0.00812301	0.0420099	-2.37643	12.5488	ZFP36
deadenylation-independent decapping of nuclear-transcribed mRNA (GO:0031087)	1/17	0.00508981	0.0263231	0.00812301	0.0420099	-2.18946	11.5615	ZFP36
negative regulation of viral transcription (GO:0032897)	1/18	0.00538854	0.0273161	0.00857267	0.0434575	-2.49302	13.0223	ZFP36
actin filament polymerization involved in mitotic actomyosin contractile ring assembly (GO:1904670)	1/18	0.00538854	0.0273161	0.00857267	0.0434575	-2.41381	12.6085	GSN
cellular response to glucocorticoid stimulus (GO:0071385)	1/20	0.00598577	0.0282043	0.00947148	0.0437552	-2.71095	13.8757	ZFP36
nuclear-transcribed mRNA catabolic process (GO:0000956)	1/29	0.0086696	0.0282043	0.0135077	0.0437552	-2.67862	12.7179	ZFP36
regulation of establishment of T cell polarity (GO:1903903)	1/22	0.0065827	0.0282043	0.0103696	0.0437552	-2.51692	12.6433	GSN
3'-UTR-mediated mRNA stabilization (GO:0070935)	1/22	0.0065827	0.0282043	0.0103696	0.0437552	-2.47917	12.4537	ZFP36
miRNA mediated inhibition of translation (GO:0035278)	1/19	0.00568719	0.0282043	0.00902216	0.0437552	-2.38908	12.3504	ZFP36
negative regulation of viral entry into host cell (GO:0046597)	1/19	0.00568719	0.0282043	0.00902216	0.0437552	-2.33421	12.0668	GSN
positive regulation of keratinocyte differentiation (GO:0045618)	1/22	0.0065827	0.0282043	0.0103696	0.0437552	-2.38122	11.9616	ZFP36
negative regulation of erythrocyte differentiation (GO:0045647)	1/20	0.00598577	0.0282043	0.00947148	0.0437552	-2.33623	11.9577	ZFP36
nuclear-transcribed mRNA catabolic process, deadenylation-dependent decay (GO:0000288)	1/20	0.00598577	0.0282043	0.00947148	0.0437552	-2.33547	11.9538	ZFP36
positive regulation of nuclear-transcribed mRNA catabolic process, deadenylation-dependent decay (GO:1900153)	1/23	0.00688105	0.0282043	0.0108184	0.0437552	-2.39684	11.9338	ZFP36
protein destabilization (GO:0031648)	1/27	0.00807372	0.0282043	0.012612	0.0437552	-2.3914	11.5245	GSN
p38MAPK cascade (GO:0038066)	1/26	0.00777566	0.0282043	0.0121638	0.0437552	-2.35399	11.4327	ZFP36
negative regulation by host of viral transcription (GO:0043922)	1/24	0.00717933	0.0282043	0.0112671	0.0437552	-2.23016	11.0093	ZFP36
response to granulocyte macrophage colony-stimulating factor (GO:0097012)	1/30	0.00896743	0.0282043	0.0139554	0.0437552	-2.28097	10.7529	JUNB
response to interleukin-3 (GO:0036015)	1/30	0.00896743	0.0282043	0.0139554	0.0437552	-2.27843	10.7409	JUNB
response to interleukin-21 (GO:0098756)	1/30	0.00896743	0.0282043	0.0139554	0.0437552	-2.27095	10.7056	JUNB
cellular response to granulocyte macrophage colony-stimulating factor stimulus (GO:0097011)	1/23	0.00688105	0.0282043	0.0108184	0.0437552	-2.14898	10.6997	ZFP36
cellular response to ethylene stimulus (GO:0071369)	1/33	0.00986048	0.0282043	0.0152972	0.0437552	-2.3112	10.676	JUNB
response to interleukin-15 (GO:0070672)	1/31	0.00926519	0.0282043	0.0144028	0.0437552	-2.27772	10.6631	JUNB
cellular response to gibberellin stimulus (GO:0071370)	1/33	0.00986048	0.0282043	0.0152972	0.0437552	-2.30835	10.6628	JUNB
regulation of podosome assembly (GO:0071801)	1/23	0.00688105	0.0282043	0.0108184	0.0437552	-2.1393	10.6515	GSN
response to interleukin-18 (GO:0070673)	1/30	0.00896743	0.0282043	0.0139554	0.0437552	-2.25911	10.6498	JUNB
response to granulocyte colony-stimulating factor (GO:1990638)	1/30	0.00896743	0.0282043	0.0139554	0.0437552	-2.25743	10.6419	JUNB
positive regulation of establishment of T cell polarity (GO:1903905)	1/20	0.00598577	0.0282043	0.00947148	0.0437552	-2.07703	10.631	GSN
response to interleukin-4 (GO:0070670)	1/31	0.00926519	0.0282043	0.0144028	0.0437552	-2.27084	10.6309	JUNB
response to interleukin-2 (GO:0070669)	1/31	0.00926519	0.0282043	0.0144028	0.0437552	-2.26938	10.6241	JUNB
response to interleukin-7 (GO:0098760)	1/30	0.00896743	0.0282043	0.0139554	0.0437552	-2.25325	10.6222	JUNB
response to interleukin-9 (GO:0071104)	1/31	0.00926519	0.0282043	0.0144028	0.0437552	-2.2643	10.6003	JUNB
cellular response to abscisic acid stimulus (GO:0071215)	1/33	0.00986048	0.0282043	0.0152972	0.0437552	-2.29482	10.6003	JUNB
cellular response to auxin stimulus (GO:0071365)	1/33	0.00986048	0.0282043	0.0152972	0.0437552	-2.29022	10.579	JUNB
response to interleukin-17 (GO:0097396)	1/30	0.00896743	0.0282043	0.0139554	0.0437552	-2.24269	10.5724	JUNB
cellular response to cytokinin stimulus (GO:0071368)	1/33	0.00986048	0.0282043	0.0152972	0.0437552	-2.28644	10.5615	JUNB
response to type III interferon (GO:0034342)	1/31	0.00926519	0.0282043	0.0144028	0.0437552	-2.25464	10.5551	JUNB
response to stem cell factor (GO:0036215)	1/30	0.00896743	0.0282043	0.0139554	0.0437552	-2.23816	10.551	JUNB
response to interleukin-32 (GO:0097395)	1/30	0.00896743	0.0282043	0.0139554	0.0437552	-2.23373	10.5301	JUNB
response to interleukin-13 (GO:0035962)	1/30	0.00896743	0.0282043	0.0139554	0.0437552	-2.22948	10.5101	JUNB
response to macrophage colony-stimulating factor (GO:0036005)	1/30	0.00896743	0.0282043	0.0139554	0.0437552	-2.22874	10.5066	JUNB
response to interleukin-11 (GO:0071105)	1/30	0.00896743	0.0282043	0.0139554	0.0437552	-2.22863	10.5061	JUNB
response to interleukin-8 (GO:0098758)	1/30	0.00896743	0.0282043	0.0139554	0.0437552	-2.22034	10.467	JUNB
response to cytokine (GO:0034097)	1/30	0.00896743	0.0282043	0.0139554	0.0437552	-2.21881	10.4598	JUNB
response to erythropoietin (GO:0036017)	1/30	0.00896743	0.0282043	0.0139554	0.0437552	-2.21367	10.4356	JUNB
response to chemokine (GO:1990868)	1/30	0.00896743	0.0282043	0.0139554	0.0437552	-2.21249	10.43	JUNB
response to interleukin-12 (GO:0070671)	1/31	0.00926519	0.0282043	0.0144028	0.0437552	-2.22589	10.4205	JUNB
response to leukemia inhibitory factor (GO:1990823)	1/30	0.00896743	0.0282043	0.0139554	0.0437552	-2.19902	10.3665	JUNB
positive regulation of myeloid cell differentiation (GO:0045639)	1/29	0.0086696	0.0282043	0.0135077	0.0437552	-2.16179	10.264	JUNB
deadenylation-dependent decapping of nuclear-transcribed mRNA (GO:0000290)	1/27	0.00807372	0.0282043	0.012612	0.0437552	-2.10965	10.1667	ZFP36
positive regulation of cell fate commitment (GO:0010455)	1/28	0.0083717	0.0282043	0.0130599	0.0437552	-2.10614	10.0735	JUNB
negative regulation of tumor necrosis factor production (GO:0032720)	1/32	0.00956287	0.0282043	0.0148501	0.0437552	-2.16142	10.0503	ZFP36
positive regulation of pigment cell differentiation (GO:0050942)	1/27	0.00807372	0.0282043	0.012612	0.0437552	-2.08258	10.0363	JUNB
positive regulation of hemocyte differentiation (GO:0045612)	1/26	0.00777566	0.0282043	0.0121638	0.0437552	-2.06606	10.0344	JUNB
regulation of neuron death (GO:1901214)	1/24	0.00717933	0.0282043	0.0112671	0.0437552	-2.03039	10.0231	JUNB
response to interleukin-6 (GO:0070741)	1/32	0.00956287	0.0282043	0.0148501	0.0437552	-2.13676	9.93563	JUNB
positive regulation of sorocarp stalk cell differentiation (GO:0031287)	1/25	0.00747753	0.0282043	0.0117155	0.0437552	-2.02228	9.90081	JUNB
positive regulation of embryo sac central cell differentiation (GO:0045693)	1/25	0.00747753	0.0282043	0.0117155	0.0437552	-2.0199	9.88913	JUNB
positive regulation of embryo sac egg cell differentiation (GO:0045696)	1/25	0.00747753	0.0282043	0.0117155	0.0437552	-2.01335	9.85704	JUNB
positive regulation of cell differentiation involved in phenotypic switching (GO:1905917)	1/25	0.00747753	0.0282043	0.0117155	0.0437552	-2.01016	9.84146	JUNB
positive regulation of antipodal cell differentiation (GO:0045690)	1/25	0.00747753	0.0282043	0.0117155	0.0437552	-2.00155	9.7993	JUNB
positive regulation of tendon cell differentiation (GO:2001051)	1/25	0.00747753	0.0282043	0.0117155	0.0437552	-2.00129	9.79804	JUNB
positive regulation of sorocarp spore cell differentiation (GO:1901263)	1/25	0.00747753	0.0282043	0.0117155	0.0437552	-1.9971	9.77749	JUNB
positive regulation of myofibroblast differentiation (GO:1904762)	1/25	0.00747753	0.0282043	0.0117155	0.0437552	-1.99341	9.75942	JUNB
positive regulation of cardiocyte differentiation (GO:1905209)	1/25	0.00747753	0.0282043	0.0117155	0.0437552	-1.98881	9.7369	JUNB
positive regulation of plant epidermal cell differentiation (GO:1903890)	1/25	0.00747753	0.0282043	0.0117155	0.0437552	-1.98311	9.70899	JUNB
positive regulation of mesodermal cell differentiation (GO:1905772)	1/25	0.00747753	0.0282043	0.0117155	0.0437552	-1.97762	9.68216	JUNB
positive regulation of sporulation resulting in formation of a cellular spore (GO:0045881)	1/25	0.00747753	0.0282043	0.0117155	0.0437552	-1.97679	9.67808	JUNB
positive regulation of synergid differentiation (GO:0045699)	1/25	0.00747753	0.0282043	0.0117155	0.0437552	-1.9763	9.67568	JUNB
positive regulation of metanephric DCT cell differentiation (GO:2000594)	1/27	0.00807372	0.0282043	0.012612	0.0437552	-2.00775	9.67564	JUNB
positive regulation of leukocyte differentiation (GO:1902107)	1/25	0.00747753	0.0282043	0.0117155	0.0437552	-1.96294	9.61024	JUNB
positive regulation of transdifferentiation (GO:1903620)	1/25	0.00747753	0.0282043	0.0117155	0.0437552	-1.95937	9.59277	JUNB
positive regulation of sclerenchyma cell differentiation (GO:1904369)	1/25	0.00747753	0.0282043	0.0117155	0.0437552	-1.95726	9.58245	JUNB
positive regulation of epithelial cell differentiation (GO:0030858)	1/30	0.00896743	0.0282043	0.0139554	0.0437552	-2.01592	9.50334	JUNB
positive regulation of stem cell differentiation (GO:2000738)	1/28	0.0083717	0.0282043	0.0130599	0.0437552	-1.93863	9.27225	JUNB
positive regulation of podosome assembly (GO:0071803)	1/33	0.00986048	0.0282043	0.0152972	0.0437552	-2.00716	9.2715	GSN
positive regulation of cell development (GO:0010720)	1/26	0.00777566	0.0282043	0.0121638	0.0437552	-1.90677	9.26073	JUNB
positive regulation of tumor necrosis factor production (GO:0032760)	1/32	0.00956287	0.0282043	0.0148501	0.0437552	-1.94845	9.06003	ZFP36
positive regulation of endodermal cell differentiation (GO:1903226)	1/32	0.00956287	0.0282043	0.0148501	0.0437552	-1.94788	9.05737	JUNB
positive regulation of p38MAPK cascade (GO:1900745)	1/32	0.00956287	0.0282043	0.0148501	0.0437552	-1.92876	8.96847	GADD45B
positive regulation of cell death (GO:0010942)	1/28	0.0083717	0.0282043	0.0130599	0.0437552	-1.87376	8.96201	JUNB
positive regulation of hematopoietic progenitor cell differentiation (GO:1901534)	1/28	0.0083717	0.0282043	0.0130599	0.0437552	-1.82014	8.70553	JUNB
positive regulation of skeletal muscle cell differentiation (GO:2001016)	1/34	0.010158	0.0288939	0.0157442	0.0447834	-1.98625	9.11586	JUNB
response to type I interferon (GO:0034340)	1/35	0.0104555	0.0295757	0.016191	0.0457998	-2.09421	9.55093	JUNB
cellular response to parathyroid hormone stimulus (GO:0071374)	1/36	0.0107529	0.029921	0.0166376	0.0462958	-2.36675	10.7275	JUNB
positive regulation of vasculogenesis (GO:2001214)	1/36	0.0107529	0.029921	0.0166376	0.0462958	-1.99828	9.05737	JUNB
deadenylation involved in gene silencing by miRNA (GO:0098806)	1/36	0.0107529	0.029921	0.0166376	0.0462958	-1.90578	8.63811	ZFP36
cellular response to fibroblast growth factor stimulus (GO:0044344)	1/37	0.0110502	0.0304177	0.017084	0.0470269	-2.3025	10.3735	ZFP36
cellular response to jasmonic acid stimulus (GO:0071395)	1/37	0.0110502	0.0304177	0.017084	0.0470269	-2.11288	9.51916	JUNB
positive regulation of actin nucleation (GO:0051127)	1/38	0.0113474	0.03074	0.0175303	0.0474894	-2.40292	10.7621	GSN
response to interferon-beta (GO:0035456)	1/38	0.0113474	0.03074	0.0175303	0.0474894	-2.2879	10.247	JUNB
cellular response to gonadotropin stimulus (GO:0071371)	1/38	0.0113474	0.03074	0.0175303	0.0474894	-2.26125	10.1276	JUNB
negative regulation of keratinocyte proliferation (GO:0010839)	1/39	0.0116446	0.0311945	0.0179764	0.0481236	-2.33678	10.4055	ZFP36
response to interferon-alpha (GO:0035455)	1/40	0.0119416	0.0311945	0.0184223	0.0481236	-2.20415	9.75936	JUNB
cellular response to hormone stimulus (GO:0032870)	1/40	0.0119416	0.0311945	0.0184223	0.0481236	-2.19692	9.72734	JUNB
cellular response to leptin stimulus (GO:0044320)	1/40	0.0119416	0.0311945	0.0184223	0.0481236	-2.18013	9.65303	JUNB
actin filament polymerization (GO:0030041)	1/39	0.0116446	0.0311945	0.0179764	0.0481236	-2.09463	9.32723	GSN
positive regulation of brown fat cell differentiation (GO:0090336)	1/40	0.0119416	0.0311945	0.0184223	0.0481236	-2.04583	9.05836	ZFP36
exonucleolytic nuclear-transcribed mRNA catabolic process involved in deadenylation-dependent decay (GO:0043928)	1/40	0.0119416	0.0311945	0.0184223	0.0481236	-1.93797	8.58077	ZFP36
positive regulation of macrophage derived foam cell differentiation (GO:0010744)	1/41	0.0122387	0.0318081	0.0188681	0.0490379	-1.91995	8.45385	JUNB
cellular response to prostaglandin stimulus (GO:0071379)	1/42	0.0125356	0.0320911	0.0193137	0.049443	-2.19644	9.61862	JUNB
positive regulation of keratinocyte proliferation (GO:0010838)	1/42	0.0125356	0.0320911	0.0193137	0.049443	-2.07635	9.09272	ZFP36
cellular response to epidermal growth factor stimulus (GO:0071364)	1/42	0.0125356	0.0320911	0.0193137	0.049443	-1.94372	8.51192	ZFP36
positive regulation of cysteine-type endopeptidase activity involved in apoptotic signaling pathway (GO:2001269)	1/43	0.0128325	0.0323656	0.0197591	0.0498358	-2.06652	9.0013	GSN
positive regulation of chondrocyte differentiation (GO:0032332)	1/43	0.0128325	0.0323656	0.0197591	0.0498358	-1.98956	8.66608	JUNB
negative regulation of cell death (GO:0060548)	1/43	0.0128325	0.0323656	0.0197591	0.0498358	-1.98678	8.65395	JUNB
cellular response to thyroid hormone stimulus (GO:0097067)	1/44	0.0131292	0.0329518	0.0202044	0.050709	-2.19881	9.52725	JUNB
cellular response to brassinosteroid stimulus (GO:0071367)	1/45	0.013426	0.0335322	0.0206495	0.0515733	-2.27335	9.79944	JUNB
nuclear-transcribed mRNA poly(A) tail shortening (GO:0000289)	1/46	0.0137226	0.0341067	0.0210944	0.0524288	-1.96608	8.43197	ZFP36
regulation of wound healing, spreading of epidermal cells (GO:1903689)	1/47	0.0140192	0.0345087	0.0215391	0.0530194	-2.18185	9.31066	GSN
response to interferon-gamma (GO:0034341)	1/47	0.0140192	0.0345087	0.0215391	0.0530194	-1.98231	8.45917	JUNB
positive regulation of mating type switching by positive regulation of transcription from RNA polymerase II promoter (GO:1900423)	2/720	0.0176288	0.034571	0.0383999	0.0716985	-5.77485	23.3201	JUNB;ATF3
positive regulation of transcription from RNA polymerase II promoter involved in meiotic cell cycle (GO:0010673)	2/720	0.0176288	0.034571	0.0383999	0.0716985	-5.76441	23.278	JUNB;ATF3
positive regulation of sulfate assimilation by positive regulation of transcription from RNA polymerase II promoter (GO:1900478)	2/720	0.0176288	0.034571	0.0383999	0.0716985	-5.76318	23.273	JUNB;ATF3
positive regulation of transcription from RNA polymerase II promoter by histone modification (GO:1903757)	2/720	0.0176288	0.034571	0.0383999	0.0716985	-5.76129	23.2654	JUNB;ATF3
positive regulation of invasive growth in response to glucose limitation by positive regulation of transcription from RNA polymerase II promoter (GO:0036095)	2/720	0.0176288	0.034571	0.0383999	0.0716985	-5.75801	23.2521	JUNB;ATF3
regulation of cellular ketone metabolic process by positive regulation of transcription from RNA polymerase II promoter (GO:0072366)	2/720	0.0176288	0.034571	0.0383999	0.0716985	-5.75192	23.2275	JUNB;ATF3
positive regulation of cellular alcohol catabolic process by positive regulation of transcription from RNA polymerase II promoter (GO:1900422)	2/720	0.0176288	0.034571	0.0383999	0.0716985	-5.74793	23.2114	JUNB;ATF3
transcriptional activation by promoter-terminator looping (GO:0090203)	2/720	0.0176288	0.034571	0.0383999	0.0716985	-5.74696	23.2075	JUNB;ATF3
positive regulation of SREBP signaling pathway (GO:2000640)	2/725	0.0178626	0.034571	0.0388939	0.0716985	-5.76318	23.1971	JUNB;ATF3
positive regulation of phospholipid biosynthetic process by positive regulation of transcription from RNA polymerase II promoter (GO:1900413)	2/721	0.0176754	0.034571	0.0384985	0.0716985	-5.74603	23.1886	JUNB;ATF3
positive regulation of pri-miRNA transcription from RNA polymerase II promoter (GO:1902895)	2/725	0.0178626	0.034571	0.0388939	0.0716985	-5.75959	23.1826	JUNB;ATF3
positive regulation of transcription from RNA polymerase II promoter by calcium-mediated signaling (GO:1900622)	2/720	0.0176288	0.034571	0.0383999	0.0716985	-5.73858	23.1736	JUNB;ATF3
positive regulation of transcription from RNA polymerase II promoter involved in norepinephrine biosynthetic process (GO:2000763)	2/725	0.0178626	0.034571	0.0388939	0.0716985	-5.75695	23.172	JUNB;ATF3
positive regulation of transcription from RNA polymerase II promoter during mitotic cell cycle (GO:0046022)	2/721	0.0176754	0.034571	0.0384985	0.0716985	-5.74115	23.1689	JUNB;ATF3
regulation of glycolytic process by positive regulation of transcription from RNA polymerase II promoter (GO:0072363)	2/720	0.0176288	0.034571	0.0383999	0.0716985	-5.73664	23.1658	JUNB;ATF3
positive regulation of purine nucleotide biosynthetic process by positive regulation of transcription from RNA polymerase II promoter (GO:1900418)	2/720	0.0176288	0.034571	0.0383999	0.0716985	-5.73578	23.1624	JUNB;ATF3
positive regulation of terminal gap gene transcription (GO:0007363)	2/721	0.0176754	0.034571	0.0384985	0.0716985	-5.73677	23.1512	JUNB;ATF3
regulation of potassium ion concentration by positive regulation of transcription from RNA polymerase II promoter (GO:0097301)	2/728	0.0180035	0.034571	0.0391916	0.0716985	-5.76298	23.151	JUNB;ATF3
positive regulation of snRNA transcription from RNA polymerase II promoter (GO:1905382)	2/720	0.0176288	0.034571	0.0383999	0.0716985	-5.73159	23.1454	JUNB;ATF3
positive regulation of posterior gap gene transcription (GO:0007360)	2/721	0.0176754	0.034571	0.0384985	0.0716985	-5.7318	23.1311	JUNB;ATF3
positive regulation of pseudohyphal growth by positive regulation of transcription from RNA polymerase II promoter (GO:1900461)	2/720	0.0176288	0.034571	0.0383999	0.0716985	-5.72663	23.1254	JUNB;ATF3
positive regulation of transcription from RNA polymerase II promoter in response to nitrogen starvation (GO:0036278)	2/725	0.0178626	0.034571	0.0388939	0.0716985	-5.74393	23.1196	JUNB;ATF3
positive regulation of transcription from RNA polymerase II promoter involved in stress response to cadmium ion (GO:1902901)	2/720	0.0176288	0.034571	0.0383999	0.0716985	-5.72429	23.116	JUNB;ATF3
positive regulation of ergosterol biosynthetic process by positive regulation of transcription from RNA polymerase II promoter (GO:0035961)	2/720	0.0176288	0.034571	0.0383999	0.0716985	-5.72236	23.1082	JUNB;ATF3
positive regulation of transcription from RNA polymerase II promoter in response to stress (GO:0036003)	2/722	0.0177221	0.034571	0.0385972	0.0716985	-5.7292	23.1055	JUNB;ATF3
positive regulation of sodium ion transport by positive regulation of transcription from RNA polymerase II promoter (GO:0061423)	2/731	0.0181449	0.034571	0.0394902	0.0716985	-5.76205	23.1022	JUNB;ATF3
positive regulation of central gap gene transcription (GO:0007357)	2/725	0.0178626	0.034571	0.0388939	0.0716985	-5.73714	23.0923	JUNB;ATF3
positive regulation of ethanol catabolic process by positive regulation of transcription from RNA polymerase II promoter (GO:0061425)	2/720	0.0176288	0.034571	0.0383999	0.0716985	-5.71556	23.0807	JUNB;ATF3
positive regulation of pyrimidine-containing compound salvage by positive regulation of transcription from RNA polymerase II promoter (GO:1904001)	2/720	0.0176288	0.034571	0.0383999	0.0716985	-5.71446	23.0762	JUNB;ATF3
positive regulation of transcription via serum response element binding (GO:0010735)	2/721	0.0176754	0.034571	0.0384985	0.0716985	-5.71789	23.075	JUNB;ATF3
positive regulation of transcription from RNA polymerase II promoter involved in smooth muscle cell differentiation (GO:2000721)	2/721	0.0176754	0.034571	0.0384985	0.0716985	-5.71781	23.0747	JUNB;ATF3
positive regulation of peroxisome organization by positive regulation of transcription from RNA polymerase II promoter (GO:0061424)	2/720	0.0176288	0.034571	0.0383999	0.0716985	-5.71355	23.0726	JUNB;ATF3
positive regulation of transcription involved in G2/M transition of mitotic cell cycle (GO:0090282)	2/721	0.0176754	0.034571	0.0384985	0.0716985	-5.71532	23.0646	JUNB;ATF3
positive regulation of starch catabolic process by positive regulation of transcription from RNA polymerase II promoter (GO:0035957)	2/720	0.0176288	0.034571	0.0383999	0.0716985	-5.71068	23.061	JUNB;ATF3
positive regulation of inositol biosynthetic process by positive regulation of transcription from RNA polymerase II promoter (GO:1900375)	2/721	0.0176754	0.034571	0.0384985	0.0716985	-5.71223	23.0522	JUNB;ATF3
transcriptional activation by promoter-enhancer looping (GO:0071733)	2/721	0.0176754	0.034571	0.0384985	0.0716985	-5.70994	23.0429	JUNB;ATF3
positive regulation of sulfite transport by positive regulation of transcription from RNA polymerase II promoter (GO:0061426)	2/720	0.0176288	0.034571	0.0383999	0.0716985	-5.70614	23.0426	JUNB;ATF3
positive regulation of telomeric RNA transcription from RNA pol II promoter (GO:1901582)	2/720	0.0176288	0.034571	0.0383999	0.0716985	-5.70432	23.0353	JUNB;ATF3
positive regulation of transcription from RNA polymerase II promoter involved in heart development (GO:1901228)	2/720	0.0176288	0.034571	0.0383999	0.0716985	-5.70375	23.033	JUNB;ATF3
positive regulation of transcription from RNA polymerase II promoter in response to acidic pH (GO:0061402)	2/727	0.0179564	0.034571	0.0390923	0.0716985	-5.72986	23.0329	JUNB;ATF3
positive regulation of flocculation via cell wall protein-carbohydrate interaction by positive regulation of transcription from RNA polymerase II promoter (GO:1900524)	2/720	0.0176288	0.034571	0.0383999	0.0716985	-5.69972	23.0167	JUNB;ATF3
positive regulation of ribosomal protein gene transcription from RNA polymerase II promoter (GO:0060963)	2/720	0.0176288	0.034571	0.0383999	0.0716985	-5.69587	23.0012	JUNB;ATF3
regulation of reactive oxygen species metabolic process by positive regulation of transcription from RNA polymerase II promoter (GO:1904488)	2/729	0.0180506	0.034571	0.039291	0.0716985	-5.72864	22.9981	JUNB;ATF3
positive regulation of termination of RNA polymerase II transcription (GO:1904595)	2/720	0.0176288	0.034571	0.0383999	0.0716985	-5.69199	22.9855	JUNB;ATF3
SREBP signaling pathway (GO:0032933)	2/725	0.0178626	0.034571	0.0388939	0.0716985	-5.71056	22.9853	JUNB;ATF3
positive regulation of gluconeogenesis by positive regulation of transcription from RNA polymerase II promoter (GO:0035948)	2/723	0.0177689	0.034571	0.038696	0.0716985	-5.69831	22.9659	JUNB;ATF3
positive regulation of transcription from RNA polymerase II promoter involved in cellular response to chemical stimulus (GO:1901522)	2/724	0.0178157	0.034571	0.0387949	0.0716985	-5.70132	22.9631	JUNB;ATF3
positive regulation of filamentous growth of a population of unicellular organisms in response to starvation by positive regulation of transcription from RNA polymerase II promoter (GO:1904741)	2/720	0.0176288	0.034571	0.0383999	0.0716985	-5.68379	22.9524	JUNB;ATF3
regulation of lipid transport by positive regulation of transcription from RNA polymerase II promoter (GO:0072369)	2/720	0.0176288	0.034571	0.0383999	0.0716985	-5.68131	22.9424	JUNB;ATF3
positive regulation of oligopeptide transport by positive regulation of transcription from RNA polymerase II promoter (GO:0035951)	2/720	0.0176288	0.034571	0.0383999	0.0716985	-5.67033	22.898	JUNB;ATF3
positive regulation of transcription initiation from RNA polymerase II promoter (GO:0060261)	2/726	0.0179095	0.034571	0.038993	0.0716985	-5.67079	22.8103	JUNB;ATF3
positive regulation of transcription from RNA polymerase II promoter involved in defense response to fungus (GO:1901244)	2/730	0.0180977	0.034571	0.0393906	0.0716985	-5.59433	22.4443	JUNB;ATF3
cellular response to peptide hormone stimulus (GO:0071375)	1/48	0.0143157	0.034571	0.0219837	0.0530928	-2.28543	9.70486	JUNB
response to tumor necrosis factor (GO:0034612)	1/48	0.0143157	0.034571	0.0219837	0.0530928	-2.27884	9.67686	JUNB
positive regulation of muscle cell differentiation (GO:0051149)	1/51	0.0152047	0.034571	0.0233165	0.0557852	-2.2867	9.57245	JUNB
cellular response to cytokine stimulus (GO:0071345)	1/54	0.016093	0.034571	0.0246477	0.0586959	-2.2996	9.4959	JUNB
cellular response to steroid hormone stimulus (GO:0071383)	1/61	0.0181633	0.034571	0.027748	0.0654701	-2.36002	9.45979	JUNB
response to interleukin-1 (GO:0070555)	1/48	0.0143157	0.034571	0.0219837	0.0530928	-2.09218	8.88422	JUNB
positive regulation of gene silencing by miRNA (GO:2000637)	1/61	0.0181633	0.034571	0.027748	0.0654701	-2.10784	8.44897	ZFP36
positive regulation of cell differentiation (GO:0045597)	1/48	0.0143157	0.034571	0.0219837	0.0530928	-1.96049	8.32502	JUNB
cellular response to cAMP (GO:0071320)	1/50	0.0149084	0.034571	0.0228724	0.0549797	-1.91691	8.06218	JUNB
positive regulation of transcription elongation from RNA polymerase II promoter (GO:0032968)	2/733	0.0182394	0.0345874	0.0396898	0.0718063	-5.75128	23.0291	JUNB;ATF3
positive regulation of DNA repair by positive regulation of transcription from RNA polymerase II promoter (GO:1900404)	2/739	0.0185244	0.0349982	0.0402911	0.0723826	-5.71076	22.7783	JUNB;ATF3
positive regulation of transcription of Notch receptor target (GO:0007221)	2/744	0.0187634	0.03519	0.040795	0.0727772	-5.72458	22.76	JUNB;ATF3
cell chemotaxis to fibroblast growth factor (GO:0035766)	1/63	0.0187541	0.03519	0.0286323	0.0672466	-2.12562	8.45218	ZFP36
positive regulation of transcription from RNA polymerase II promoter involved in defense response to Gram-negative bacterium (GO:1902097)	2/756	0.0193425	0.0360162	0.042015	0.0746933	-5.63672	22.2394	JUNB;ATF3
activation of JNKKK activity (GO:0042655)	1/65	0.0193446	0.0360162	0.029516	0.0690054	-1.97905	7.80801	GADD45B
activation of MAPKKK activity (GO:0000185)	1/67	0.0199349	0.0369807	0.0303989	0.0707466	-2.03315	7.96038	GADD45B
positive regulation of transcription from RNA polymerase II promoter involved in neuron differentiation (GO:1904081)	2/770	0.020028	0.0370193	0.0434568	0.0769893	-5.79303	22.6544	JUNB;ATF3
positive regulation of osteoblast differentiation (GO:0045669)	1/68	0.0202299	0.0372579	0.0308402	0.0714487	-2.1371	8.33596	JUNB
lipopolysaccharide-mediated signaling pathway (GO:0031663)	1/69	0.0205248	0.0375311	0.0312812	0.0716985	-2.16434	8.4109	ZFP36
positive regulation of epithelial to mesenchymal transition (GO:0010718)	1/69	0.0205248	0.0375311	0.0312812	0.0716985	-2.03289	7.90006	JUNB
membrane reorganization involved in phagocytosis, engulfment (GO:0060098)	1/70	0.0208197	0.0379348	0.0317221	0.0716985	-2.09822	8.12402	GSN
positive regulation of transcription from RNA polymerase II promoter in response to endoplasmic reticulum stress (GO:1990440)	1/72	0.0214092	0.0387332	0.0326034	0.0716985	-2.03879	7.83697	ATF3
positive regulation of JNK cascade (GO:0046330)	1/72	0.0214092	0.0387332	0.0326034	0.0716985	-1.91508	7.36143	GADD45B
engulfment of apoptotic cell (GO:0043652)	1/77	0.0228816	0.0412514	0.0348037	0.0716985	-2.18203	8.24243	GSN
detection of lipopolysaccharide (GO:0032497)	1/80	0.0237642	0.0426922	0.0361219	0.0716985	-2.06475	7.72127	JUNB
actin filament reorganization (GO:0090527)	1/84	0.02494	0.0446478	0.0378771	0.0716985	-2.19254	8.09329	GSN
negative regulation of wound healing, spreading of epidermal cells (GO:1903690)	1/86	0.0255274	0.0455402	0.0387537	0.0716985	-2.35149	8.62527	GSN
response to lipopolysaccharide (GO:0032496)	1/89	0.026408	0.0469475	0.0400674	0.0722342	-2.12303	7.71527	JUNB
phagocytosis, engulfment (GO:0006911)	1/90	0.0267014	0.0473048	0.040505	0.0725124	-2.1883	7.92831	GSN
regulation of mRNA stability involved in response to stress (GO:0010610)	1/103	0.0305086	0.0531307	0.0461781	0.0804191	-2.41154	8.41566	ZFP36
regulation of mRNA stability, ncRNA-mediated (GO:0070928)	1/103	0.0305086	0.0531307	0.0461781	0.0804191	-2.41026	8.41121	ZFP36
regulation of 3'-UTR-mediated mRNA stabilization (GO:1905868)	1/103	0.0305086	0.0531307	0.0461781	0.0804191	-2.40808	8.40359	ZFP36
regulation of mRNA stability (GO:0043488)	1/103	0.0305086	0.0531307	0.0461781	0.0804191	-2.40394	8.38915	ZFP36
regulation of mitochondrial mRNA stability (GO:0044528)	1/103	0.0305086	0.0531307	0.0461781	0.0804191	-2.40243	8.38388	ZFP36
positive regulation of JUN kinase activity (GO:0043507)	1/106	0.0313855	0.0544724	0.0474833	0.0824118	-2.28789	7.91933	GADD45B
cellular response to tumor necrosis factor (GO:0071356)	1/109	0.0322617	0.055804	0.0487871	0.0843884	-2.35332	8.08101	ZFP36
mRNA stabilization (GO:0048255)	1/114	0.0337205	0.0577857	0.0509566	0.0872173	-2.47352	8.38437	ZFP36
mRNA export from nucleus (GO:0006406)	1/117	0.0345949	0.0577857	0.0522564	0.0872173	-2.40694	8.09706	ZFP36
regulation of cell proliferation involved in imaginal disc-derived wing morphogenesis (GO:0090256)	1/122	0.0360508	0.0577857	0.0544194	0.0872173	-2.38812	7.9353	JUNB
regulation of cardiac muscle cell proliferation (GO:0060043)	1/123	0.0363418	0.0577857	0.0548515	0.0872173	-2.39229	7.92992	JUNB
regulation of fat cell proliferation (GO:0070344)	1/121	0.0357598	0.0577857	0.0539871	0.0872173	-2.37988	7.92723	JUNB
regulation of cell proliferation involved in kidney development (GO:1901722)	1/121	0.0357598	0.0577857	0.0539871	0.0872173	-2.37865	7.92312	JUNB
regulation of cell proliferation involved in compound eye morphogenesis (GO:2000495)	1/122	0.0360508	0.0577857	0.0544194	0.0872173	-2.3831	7.91863	JUNB
regulation of cell proliferation (GO:0042127)	1/121	0.0357598	0.0577857	0.0539871	0.0872173	-2.37679	7.91692	JUNB
regulation of mesenchymal cell proliferation (GO:0010464)	1/121	0.0357598	0.0577857	0.0539871	0.0872173	-2.37273	7.90339	JUNB
regulation of germ cell proliferation (GO:1905936)	1/121	0.0357598	0.0577857	0.0539871	0.0872173	-2.3714	7.89896	JUNB
regulation of synoviocyte proliferation (GO:1901645)	1/121	0.0357598	0.0577857	0.0539871	0.0872173	-2.36912	7.89139	JUNB
regulation of cell proliferation involved in tissue homeostasis (GO:0060784)	1/122	0.0360508	0.0577857	0.0544194	0.0872173	-2.37436	7.88959	JUNB
regulation of glial cell proliferation (GO:0060251)	1/121	0.0357598	0.0577857	0.0539871	0.0872173	-2.3684	7.88899	JUNB
regulation of epithelial cell proliferation (GO:0050678)	1/122	0.0360508	0.0577857	0.0544194	0.0872173	-2.37221	7.88243	JUNB
regulation of chorionic trophoblast cell proliferation (GO:1901382)	1/122	0.0360508	0.0577857	0.0544194	0.0872173	-2.37056	7.87695	JUNB
regulation of leukocyte proliferation (GO:0070663)	1/121	0.0357598	0.0577857	0.0539871	0.0872173	-2.36411	7.87468	JUNB
regulation of mammary stem cell proliferation (GO:2000101)	1/121	0.0357598	0.0577857	0.0539871	0.0872173	-2.36295	7.87083	JUNB
regulation of hemocyte proliferation (GO:0035206)	1/121	0.0357598	0.0577857	0.0539871	0.0872173	-2.36162	7.86639	JUNB
regulation of myoblast proliferation (GO:2000291)	1/123	0.0363418	0.0577857	0.0548515	0.0872173	-2.37285	7.86549	JUNB
regulation of neural precursor cell proliferation (GO:2000177)	1/123	0.0363418	0.0577857	0.0548515	0.0872173	-2.37104	7.8595	JUNB
regulation of cell proliferation involved in heart morphogenesis (GO:2000136)	1/122	0.0360508	0.0577857	0.0544194	0.0872173	-2.36401	7.85519	JUNB
regulation of sebum secreting cell proliferation (GO:1904002)	1/121	0.0357598	0.0577857	0.0539871	0.0872173	-2.35696	7.85087	JUNB
regulation of cell proliferation in bone marrow (GO:0071863)	1/121	0.0357598	0.0577857	0.0539871	0.0872173	-2.35558	7.84627	JUNB
regulation of fibroblast proliferation (GO:0048145)	1/122	0.0360508	0.0577857	0.0544194	0.0872173	-2.35983	7.8413	JUNB
regulation of hair follicle cell proliferation (GO:0071336)	1/121	0.0357598	0.0577857	0.0539871	0.0872173	-2.35277	7.83692	JUNB
regulation of skeletal muscle cell proliferation (GO:0014857)	1/121	0.0357598	0.0577857	0.0539871	0.0872173	-2.35171	7.8334	JUNB
regulation of osteoblast proliferation (GO:0033688)	1/124	0.0366327	0.0578886	0.0552834	0.0873614	-2.42392	8.01546	JUNB
regulation of cell proliferation involved in kidney morphogenesis (GO:0061006)	1/124	0.0366327	0.0578886	0.0552834	0.0873614	-2.37639	7.85828	JUNB
regulation of stem cell proliferation (GO:0072091)	1/125	0.0369235	0.0581687	0.0557152	0.0877729	-2.43255	8.02476	JUNB
regulation of cell proliferation involved in embryonic placenta development (GO:0060723)	1/127	0.0375049	0.0583662	0.0565782	0.0880488	-2.42849	7.97344	JUNB
regulation of trophectodermal cell proliferation (GO:1904073)	1/127	0.0375049	0.0583662	0.0565782	0.0880488	-2.42614	7.96571	JUNB
regulation of growth plate cartilage chondrocyte proliferation (GO:0003420)	1/126	0.0372142	0.0583662	0.0561468	0.0880488	-2.4116	7.93673	JUNB
regulation of smooth muscle cell proliferation (GO:0048660)	1/127	0.0375049	0.0583662	0.0565782	0.0880488	-2.40522	7.89703	JUNB
mRNA catabolic process (GO:0006402)	1/132	0.0389571	0.0604425	0.058733	0.0911251	-2.69284	8.73905	ZFP36
regulation of mRNA stability involved in cellular response to UV (GO:1902629)	1/142	0.0418561	0.0647442	0.0630302	0.0974968	-2.60749	8.27491	ZFP36
positive regulation of transcription from RNA polymerase II promoter (GO:0045944)	2/1175	0.0441573	0.0680981	0.0929205	0.134524	-6.49704	20.2707	JUNB;ATF3
vesicle targeting, trans-Golgi to periciliary membrane compartment (GO:0097712)	1/153	0.0450366	0.0686272	0.0677382	0.103528	-2.70375	8.38237	GSN
cytosolic ciliogenesis (GO:0061824)	1/153	0.0450366	0.0686272	0.0677382	0.103528	-2.70068	8.37287	GSN
mRNA destabilization (GO:0061157)	1/153	0.0450366	0.0686272	0.0677382	0.103528	-2.70002	8.37081	ZFP36
ciliary transition zone assembly (GO:1905349)	1/153	0.0450366	0.0686272	0.0677382	0.103528	-2.69679	8.36081	GSN
cytoskeletal rearrangement involved in phagocytosis, engulfment (GO:0060097)	1/155	0.0456139	0.0693007	0.0685921	0.104521	-2.52772	7.80443	GSN
positive regulation of wound healing, spreading of epidermal cells (GO:1903691)	1/156	0.0459025	0.0695327	0.0690188	0.104859	-2.71388	8.3621	GSN
cilium assembly (GO:0060271)	1/160	0.0470559	0.0710697	0.0707239	0.107132	-2.76479	8.45034	GSN
motile cilium assembly (GO:0044458)	1/162	0.0476322	0.0717286	0.0715756	0.108102	-2.74966	8.37065	GSN
non-motile cilium assembly (GO:1905515)	1/163	0.0479203	0.0719507	0.0720011	0.108425	-2.7477	8.3481	GSN
fibroblast growth factor receptor signaling pathway (GO:0008543)	1/166	0.048784	0.0730333	0.0732768	0.110023	-2.81636	8.50642	ZFP36
intraciliary transport involved in cilium assembly (GO:0035735)	1/170	0.0499346	0.0745379	0.0749755	0.112244	-2.82186	8.45724	GSN
axoneme assembly (GO:0035082)	1/180	0.0528059	0.0785949	0.0792108	0.118239	-2.82141	8.29815	GSN
prosthetic group metabolic process (GO:0051189)	1/188	0.0550978	0.0810635	0.0825873	0.121858	-2.95254	8.55836	GSN
rhodopsin metabolic process (GO:0046154)	1/188	0.0550978	0.0810635	0.0825873	0.121858	-2.9493	8.54896	GSN
cellular protein metabolic process (GO:0044267)	1/188	0.0550978	0.0810635	0.0825873	0.121858	-2.94786	8.54481	GSN
ferredoxin metabolic process (GO:0006124)	1/188	0.0550978	0.0810635	0.0825873	0.121858	-2.94444	8.53488	GSN
protein repair (GO:0030091)	1/194	0.0568137	0.0833485	0.085113	0.125224	-2.99722	8.59596	GSN
CAAX-box protein maturation (GO:0080120)	1/196	0.0573851	0.0839462	0.0859536	0.126098	-2.98478	8.5304	GSN
Notch receptor processing (GO:0007220)	1/202	0.0590975	0.0862049	0.0884715	0.129421	-3.01219	8.52019	GSN
positive regulation of rhodopsin gene expression (GO:0045872)	1/215	0.0627988	0.089968	0.0939072	0.134524	-3.26113	9.0262	GSN
positive regulation of production of siRNA involved in RNA interference (GO:1903705)	1/215	0.0627988	0.089968	0.0939072	0.134524	-3.24152	8.97195	GSN
negative regulation of gene silencing (GO:0060969)	1/216	0.0630831	0.089968	0.0943243	0.134524	-3.24201	8.95866	GSN
positive regulation of tRNA processing (GO:2000237)	1/214	0.0625146	0.089968	0.0934901	0.134524	-3.22723	8.94703	GSN
positive regulation of histone gene expression (GO:0036207)	1/214	0.0625146	0.089968	0.0934901	0.134524	-3.22485	8.94044	GSN
positive regulation of snoRNA processing (GO:1902798)	1/214	0.0625146	0.089968	0.0934901	0.134524	-3.22303	8.93538	GSN
negative regulation of mRNA catabolic process (GO:1902373)	1/215	0.0627988	0.089968	0.0939072	0.134524	-3.21842	8.90801	GSN
cellular protein catabolic process (GO:0044257)	1/216	0.0630831	0.089968	0.0943243	0.134524	-3.01316	8.32628	GSN
positive regulation of rRNA processing (GO:2000234)	1/220	0.0642192	0.090675	0.0959907	0.135088	-3.24578	8.91114	GSN
positive regulation of RNA splicing (GO:0033120)	1/248	0.0721401	0.090675	0.107584	0.135088	-3.35181	8.8124	GSN
positive regulation of protein maturation (GO:1903319)	1/222	0.0647869	0.090675	0.096823	0.135088	-3.21906	8.80945	GSN
positive regulation of mRNA processing (GO:0050685)	1/224	0.0653542	0.090675	0.0976546	0.135088	-3.19361	8.71195	GSN
positive regulation of apoptotic signaling pathway (GO:2001235)	1/248	0.0721401	0.090675	0.107584	0.135088	-3.18803	8.38179	GADD45B
mitochondrial protein processing (GO:0034982)	1/233	0.0679038	0.090675	0.101389	0.135088	-3.11564	8.38001	GSN
positive regulation of execution phase of apoptosis (GO:1900119)	1/241	0.0701651	0.090675	0.104698	0.135088	-3.14118	8.34582	GADD45B
vacuolar protein processing (GO:0006624)	1/233	0.0679038	0.090675	0.101389	0.135088	-3.09858	8.33413	GSN
ERK1 and ERK2 cascade (GO:0070371)	1/245	0.0712941	0.090675	0.106348	0.135088	-3.15288	8.32658	ZFP36
positive regulation of leukocyte apoptotic process (GO:2000108)	1/234	0.0681867	0.090675	0.101803	0.135088	-3.09389	8.30866	GADD45B
positive regulation of epithelial cell apoptotic process (GO:1904037)	1/234	0.0681867	0.090675	0.101803	0.135088	-3.09325	8.30694	GADD45B
signal peptide processing (GO:0006465)	1/250	0.0727038	0.090675	0.108408	0.135088	-3.16715	8.30226	GSN
sterol regulatory element binding protein cleavage (GO:0035103)	1/236	0.0687523	0.090675	0.102631	0.135088	-3.0986	8.29571	GSN
positive regulation of glial cell apoptotic process (GO:0034352)	1/234	0.0681867	0.090675	0.101803	0.135088	-3.08891	8.29528	GADD45B
positive regulation of mesenchymal cell apoptotic process (GO:2001055)	1/234	0.0681867	0.090675	0.101803	0.135088	-3.08781	8.29233	GADD45B
positive regulation of apoptotic process in other organism (GO:0044533)	1/234	0.0681867	0.090675	0.101803	0.135088	-3.08588	8.28715	GADD45B
positive regulation of myeloid cell apoptotic process (GO:0033034)	1/235	0.0684695	0.090675	0.102217	0.135088	-3.0901	8.28569	GADD45B
MAPK cascade involved in innate immune response (GO:0035420)	1/232	0.0676208	0.090675	0.100975	0.135088	-3.0731	8.27845	ZFP36
positive regulation of muscle cell apoptotic process (GO:0010661)	1/234	0.0681867	0.090675	0.101803	0.135088	-3.08195	8.27659	GADD45B
MAPK cascade involved in osmosensory signaling pathway (GO:0000161)	1/232	0.0676208	0.090675	0.100975	0.135088	-3.07184	8.27504	ZFP36
positive regulation of fat cell apoptotic process (GO:1904651)	1/234	0.0681867	0.090675	0.101803	0.135088	-3.0806	8.27296	GADD45B
MAPK cascade (GO:0000165)	1/232	0.0676208	0.090675	0.100975	0.135088	-3.06956	8.2689	ZFP36
positive regulation of apoptotic process involved in development (GO:1904747)	1/234	0.0681867	0.090675	0.101803	0.135088	-3.07796	8.26589	GADD45B
ERK5 cascade (GO:0070375)	1/232	0.0676208	0.090675	0.100975	0.135088	-3.06761	8.26365	ZFP36
positive regulation of compound eye retinal cell apoptotic process (GO:1901694)	1/234	0.0681867	0.090675	0.101803	0.135088	-3.07666	8.2624	GADD45B
positive regulation of gene expression, epigenetic (GO:0045815)	1/261	0.0757986	0.090675	0.112925	0.135088	-3.20062	8.25657	GSN
positive regulation of myofibroblast cell apoptotic process (GO:1904522)	1/234	0.0681867	0.090675	0.101803	0.135088	-3.07436	8.25621	GADD45B
positive regulation of anoikis (GO:2000210)	1/240	0.0698827	0.090675	0.104285	0.135088	-3.10044	8.25008	GADD45B
stress-activated MAPK cascade (GO:0051403)	1/250	0.0727038	0.090675	0.108408	0.135088	-3.13206	8.21026	ZFP36
positive regulation of fibroblast apoptotic process (GO:2000271)	1/238	0.0693177	0.090675	0.103458	0.135088	-3.06871	8.19056	GADD45B
MAPK cascade involved in axon regeneration (GO:1903616)	1/237	0.069035	0.090675	0.103045	0.135088	-3.0594	8.17821	ZFP36
positive regulation of cysteine-type endopeptidase activity involved in apoptotic process (GO:0043280)	1/258	0.0749554	0.090675	0.111695	0.135088	-3.13194	8.11442	GADD45B
ciliary basal body-plasma membrane docking (GO:0097711)	1/224	0.0653542	0.090675	0.0976546	0.135088	-2.92438	7.97752	GSN
positive regulation of mating type switching by transcription from RNA polymerase II promoter (GO:0100014)	1/258	0.0749554	0.090675	0.111695	0.135088	-3.01214	7.80405	MAFF
negative regulation of cellular response to alkaline pH by transcription from RNA polymerase II promoter (GO:0100043)	1/258	0.0749554	0.090675	0.111695	0.135088	-3.01013	7.79882	MAFF
regulation of transport by transcription from RNA polymerase II promoter (GO:0100020)	1/258	0.0749554	0.090675	0.111695	0.135088	-3.00607	7.78831	MAFF
regulation of thiamine biosynthetic process by transcription from RNA polymerase II promoter (GO:0100016)	1/258	0.0749554	0.090675	0.111695	0.135088	-3.00557	7.78702	MAFF
negative regulation of cellular amino acid biosynthetic process by transcription from RNA polymerase II promoter (GO:0100025)	1/258	0.0749554	0.090675	0.111695	0.135088	-3.00254	7.77918	MAFF
negative regulation of ceramide biosynthetic process by transcription from RNA polymerase II promoter (GO:0100007)	1/261	0.0757986	0.090675	0.112925	0.135088	-3.01299	7.77254	MAFF
positive regulation of flocculation via cell wall protein-carbohydrate interaction by transcription from RNA polymerase II promoter (GO:0100054)	1/258	0.0749554	0.090675	0.111695	0.135088	-2.99996	7.77247	MAFF
regulation of pyrimidine nucleotide biosynthetic process by transcription from RNA polymerase II promoter (GO:0100039)	1/258	0.0749554	0.090675	0.111695	0.135088	-2.9984	7.76845	MAFF
negative regulation of mating type switching by transcription from RNA polymerase II promoter (GO:0100050)	1/258	0.0749554	0.090675	0.111695	0.135088	-2.9949	7.75937	MAFF
positive regulation of pyrimidine-containing compound salvage by transcription from RNA polymerase II promoter (GO:0100068)	1/258	0.0749554	0.090675	0.111695	0.135088	-2.99174	7.7512	MAFF
positive regulation of cellular alcohol catabolic process by transcription from RNA polymerase II promoter (GO:0100037)	1/258	0.0749554	0.090675	0.111695	0.135088	-2.9875	7.74019	MAFF
negative regulation of pseudohyphal growth by transcription from RNA polymerase II promoter (GO:0100042)	1/258	0.0749554	0.090675	0.111695	0.135088	-2.98731	7.7397	MAFF
regulation of meiotic nuclear division by transcription from RNA polymerase II promoter (GO:0100023)	1/258	0.0749554	0.090675	0.111695	0.135088	-2.9838	7.73062	MAFF
positive regulation of phospholipid biosynthetic process by transcription from RNA polymerase II promoter (GO:0100032)	1/259	0.0752366	0.090675	0.112105	0.135088	-2.98752	7.72905	MAFF
positive regulation of filamentous growth of a population of unicellular organisms in response to starvation by transcription from RNA polymerase II promoter (GO:1904740)	1/258	0.0749554	0.090675	0.111695	0.135088	-2.98284	7.72813	MAFF
positive regulation of purine nucleotide biosynthetic process by transcription from RNA polymerase II promoter (GO:0100036)	1/258	0.0749554	0.090675	0.111695	0.135088	-2.98279	7.72799	MAFF
regulation of cellular response to oxidative stress by transcription from RNA polymerase II promoter (GO:0100038)	1/260	0.0755176	0.090675	0.112515	0.135088	-2.99135	7.72781	MAFF
pri-miRNA transcription from RNA polymerase II promoter (GO:0061614)	1/260	0.0755176	0.090675	0.112515	0.135088	-2.99093	7.72673	MAFF
regulation of phenotypic switching by transcription from RNA polymerase II promoter (GO:0100057)	1/259	0.0752366	0.090675	0.112105	0.135088	-2.98477	7.72194	MAFF
telomeric repeat-containing RNA transcription from RNA pol II promoter (GO:0097394)	1/258	0.0749554	0.090675	0.111695	0.135088	-2.98043	7.72187	MAFF
negative regulation of arginine catabolic process by transcription from RNA polymerase II promoter (GO:0100045)	1/259	0.0752366	0.090675	0.112105	0.135088	-2.98192	7.71457	MAFF
negative regulation of phosphatidylserine biosynthetic process by transcription from RNA polymerase II promoter (GO:0100056)	1/258	0.0749554	0.090675	0.111695	0.135088	-2.97282	7.70216	MAFF
positive regulation of sulfate assimilation by transcription from RNA polymerase II promoter (GO:0100053)	1/258	0.0749554	0.090675	0.111695	0.135088	-2.97235	7.70095	MAFF
regulation of conjugation with cellular fusion by transcription from RNA polymerase II promoter (GO:0100028)	1/258	0.0749554	0.090675	0.111695	0.135088	-2.97186	7.69968	MAFF
negative regulation of invasive growth in response to glucose limitation by transcription from RNA polymerase II promoter (GO:0100040)	1/258	0.0749554	0.090675	0.111695	0.135088	-2.96675	7.68645	MAFF
positive regulation of peroxisome organization by transcription from RNA polymerase II promoter (GO:0100004)	1/258	0.0749554	0.090675	0.111695	0.135088	-2.96585	7.68411	MAFF
negative regulation of filamentous growth of a population of unicellular organisms in response to starvation by transcription from RNA polymerase II promoter (GO:0100064)	1/258	0.0749554	0.090675	0.111695	0.135088	-2.96385	7.67892	MAFF
regulation of fungal-type cell wall biogenesis by transcription from RNA polymerase II promoter (GO:0100033)	1/258	0.0749554	0.090675	0.111695	0.135088	-2.96336	7.67765	MAFF
positive regulation of pseudohyphal growth by transcription from RNA polymerase II promoter (GO:0100041)	1/258	0.0749554	0.090675	0.111695	0.135088	-2.95612	7.65889	MAFF
positive regulation of arginine biosynthetic process by transcription from RNA polymerase II promoter (GO:0100046)	1/258	0.0749554	0.090675	0.111695	0.135088	-2.9503	7.64381	MAFF
negative regulation of phosphatidylcholine biosynthetic process by transcription from RNA polymerase II promoter (GO:0100049)	1/258	0.0749554	0.090675	0.111695	0.135088	-2.94962	7.64206	MAFF
positive regulation of ethanol catabolic process by transcription from RNA polymerase II promoter (GO:0100005)	1/258	0.0749554	0.090675	0.111695	0.135088	-2.94798	7.6378	MAFF
negative regulation of cellular hyperosmotic salinity response by transcription from RNA polymerase II promoter (GO:0100044)	1/258	0.0749554	0.090675	0.111695	0.135088	-2.94484	7.62968	MAFF
snoRNA transcription from an RNA polymerase II promoter (GO:0001015)	1/258	0.0749554	0.090675	0.111695	0.135088	-2.9447	7.6293	MAFF
promoter clearance from RNA polymerase II promoter (GO:0001111)	1/258	0.0749554	0.090675	0.111695	0.135088	-2.94369	7.62669	MAFF
regulation of carbohydrate metabolic process by transcription from RNA polymerase II promoter (GO:0100024)	1/258	0.0749554	0.090675	0.111695	0.135088	-2.93771	7.61119	MAFF
regulation of cAMP-mediated signaling by transcription from RNA polymerase II promoter (GO:0100019)	1/262	0.0760796	0.0907989	0.113335	0.135262	-2.99386	7.71212	MAFF
positive regulation of fatty acid beta-oxidation by transcription from RNA polymerase II promoter (GO:0100013)	1/265	0.0769219	0.0915908	0.114563	0.13641	-3.03725	7.79045	MAFF
regulation of fatty acid biosynthetic process by transcription from RNA polymerase II promoter (GO:0100070)	1/266	0.0772026	0.0917116	0.114972	0.136579	-2.98132	7.63613	MAFF
negative regulation of cell-cell adhesion by transcription from RNA polymerase II promoter (GO:0100017)	1/268	0.0777636	0.0921643	0.11579	0.137232	-3.04578	7.77916	MAFF
cellular protein modification process (GO:0006464)	1/271	0.0786047	0.0923064	0.117015	0.137412	-3.23139	8.21846	GSN
positive regulation of neuron apoptotic process (GO:0043525)	1/270	0.0783244	0.0923064	0.116607	0.137412	-3.18157	8.10312	GADD45B
transcription elongation from RNA polymerase II promoter (GO:0006368)	1/270	0.0783244	0.0923064	0.116607	0.137412	-3.05254	7.7745	MAFF
mRNA transcription from RNA polymerase II promoter (GO:0042789)	1/271	0.0786047	0.0923064	0.117015	0.137412	-3.05343	7.76587	MAFF
tumor necrosis factor-mediated signaling pathway (GO:0033209)	1/272	0.0788849	0.0924235	0.117423	0.137576	-3.10737	7.892	ZFP36
MAPK import into nucleus (GO:0000189)	1/273	0.0791651	0.09254	0.117831	0.137738	-3.17458	8.05142	ZFP36
positive regulation of gene expression (GO:0010628)	1/282	0.0816832	0.0932897	0.121496	0.13851	-3.41885	8.5639	GSN
positive regulation of translation (GO:0045727)	1/277	0.0802849	0.0932897	0.119461	0.13851	-3.31346	8.35711	GSN
canonical Wnt signaling pathway involved in positive regulation of apoptotic process (GO:0044337)	1/279	0.0808444	0.0932897	0.120275	0.13851	-3.24401	8.15942	GADD45B
regulation of transcription from RNA polymerase II promoter by histone modification (GO:1903756)	1/306	0.0883701	0.0932897	0.131206	0.13851	-3.16003	7.66694	JUNB
regulation of mating-type specific transcription from RNA polymerase II promoter (GO:0001196)	1/301	0.0869803	0.0932897	0.12919	0.13851	-3.13848	7.6644	JUNB
regulation of telomeric RNA transcription from RNA pol II promoter (GO:1901580)	1/301	0.0869803	0.0932897	0.12919	0.13851	-3.13618	7.65878	JUNB
regulation of ergosterol biosynthetic process by regulation of transcription from RNA polymerase II promoter (GO:0035960)	1/301	0.0869803	0.0932897	0.12919	0.13851	-3.13347	7.65217	JUNB
regulation of oligopeptide transport by regulation of transcription from RNA polymerase II promoter (GO:0035950)	1/301	0.0869803	0.0932897	0.12919	0.13851	-3.13308	7.65121	JUNB
regulation of transcription from RNA polymerase II promoter by pheromones (GO:0046019)	1/301	0.0869803	0.0932897	0.12919	0.13851	-3.13021	7.64421	JUNB
regulation of transcription from RNA polymerase II promoter involved in lung bud formation (GO:0060500)	1/301	0.0869803	0.0932897	0.12919	0.13851	-3.12788	7.63851	JUNB
regulation of nodal signaling pathway involved in determination of left/right asymmetry (GO:1900145)	1/301	0.0869803	0.0932897	0.12919	0.13851	-3.12411	7.62932	JUNB
regulation of fungal-type cell wall biogenesis by regulation of transcription from RNA polymerase II promoter (GO:1900415)	1/301	0.0869803	0.0932897	0.12919	0.13851	-3.12319	7.62707	JUNB
snRNA transcription from RNA polymerase II promoter (GO:0042795)	1/286	0.0828005	0.0932897	0.12312	0.13851	-3.05942	7.622	MAFF
regulation of transcription involved in cell fate commitment (GO:0060850)	1/306	0.0883701	0.0932897	0.131206	0.13851	-3.14002	7.61838	JUNB
regulation of transcription from RNA polymerase II promoter in response to iron (GO:0034395)	1/306	0.0883701	0.0932897	0.131206	0.13851	-3.13941	7.6169	JUNB
regulation of conjugation with cellular fusion by regulation of transcription from RNA polymerase II promoter (GO:1900406)	1/301	0.0869803	0.0932897	0.12919	0.13851	-3.11747	7.6131	JUNB
regulation of thyroid hormone receptor activity (GO:1904167)	1/301	0.0869803	0.0932897	0.12919	0.13851	-3.11491	7.60685	JUNB
regulation of termination of RNA polymerase II transcription (GO:1904594)	1/301	0.0869803	0.0932897	0.12919	0.13851	-3.11464	7.60618	JUNB
regulation of replicative cell aging by regulation of transcription from RNA polymerase II promoter in response to caloric restriction (GO:0061434)	1/303	0.0875365	0.0932897	0.129997	0.13851	-3.11945	7.59805	JUNB
carbon catabolite regulation of transcription from RNA polymerase II promoter (GO:0000429)	1/301	0.0869803	0.0932897	0.12919	0.13851	-3.11001	7.59488	JUNB
regulation of lipid transport by regulation of transcription from RNA polymerase II promoter (GO:0072367)	1/303	0.0875365	0.0932897	0.129997	0.13851	-3.11778	7.59397	JUNB
regulation of cellular response to oxidative stress by regulation of transcription from RNA polymerase II promoter (GO:1900427)	1/303	0.0875365	0.0932897	0.129997	0.13851	-3.11745	7.59317	JUNB
positive regulation of phenotypic switching by regulation of transcription from RNA polymerase II promoter (GO:1900546)	1/301	0.0869803	0.0932897	0.12919	0.13851	-3.1066	7.58654	JUNB
regulation of thiamine biosynthetic process by regulation of transcription from RNA polymerase II promoter (GO:1900382)	1/301	0.0869803	0.0932897	0.12919	0.13851	-3.10601	7.58511	JUNB
negative regulation of leucine import by regulation of transcription from RNA polymerase II promoter (GO:1902574)	1/301	0.0869803	0.0932897	0.12919	0.13851	-3.10471	7.58193	JUNB
regulation of glucose import by regulation of transcription from RNA polymerase II promoter (GO:1900389)	1/304	0.0878144	0.0932897	0.1304	0.13851	-3.11674	7.58156	JUNB
regulation of ribosomal protein gene transcription from RNA polymerase II promoter (GO:0060962)	1/301	0.0869803	0.0932897	0.12919	0.13851	-3.10289	7.57748	JUNB
regulation of transcription from RNA polymerase II promoter during mitotic cell cycle (GO:0046021)	1/301	0.0869803	0.0932897	0.12919	0.13851	-3.0985	7.56676	JUNB
regulation of transcription involved in posterior neural plate formation (GO:0090020)	1/301	0.0869803	0.0932897	0.12919	0.13851	-3.09634	7.56149	JUNB
regulation of transcription initiation from RNA polymerase II promoter (GO:0060260)	1/303	0.0875365	0.0932897	0.129997	0.13851	-3.10349	7.55917	JUNB
positive regulation of DNA repair by transcription from RNA polymerase II promoter (GO:0100026)	1/282	0.0816832	0.0932897	0.121496	0.13851	-3.01768	7.55901	MAFF
regulation of cAMP-mediated signaling by regulation of transcription from RNA polymerase II promoter (GO:1900391)	1/305	0.0880923	0.0932897	0.130803	0.13851	-3.10998	7.55529	JUNB
regulation of transcription involved in anterior neural plate formation (GO:0090019)	1/301	0.0869803	0.0932897	0.12919	0.13851	-3.09268	7.55255	JUNB
regulation of pri-miRNA transcription from RNA polymerase II promoter (GO:1902893)	1/301	0.0869803	0.0932897	0.12919	0.13851	-3.08839	7.54207	JUNB
regulation of carbohydrate metabolic process by regulation of transcription from RNA polymerase II promoter (GO:1900402)	1/302	0.0872584	0.0932897	0.129594	0.13851	-3.09234	7.54186	JUNB
regulation of transcription from RNA polymerase II promoter in response to methionine (GO:0061432)	1/301	0.0869803	0.0932897	0.12919	0.13851	-3.08724	7.53926	JUNB
nitrogen catabolite regulation of transcription from RNA polymerase II promoter (GO:0001079)	1/301	0.0869803	0.0932897	0.12919	0.13851	-3.08693	7.53851	JUNB
regulation of transcription from RNA polymerase II promoter involved in mammary gland formation (GO:0060597)	1/301	0.0869803	0.0932897	0.12919	0.13851	-3.08529	7.53451	JUNB
regulation of pyrimidine nucleotide biosynthetic process by positive regulation of transcription from RNA polymerase II promoter (GO:1900448)	1/301	0.0869803	0.0932897	0.12919	0.13851	-3.08421	7.53187	JUNB
regulation of phenotypic switching by regulation of transcription from RNA polymerase II promoter (GO:1900545)	1/301	0.0869803	0.0932897	0.12919	0.13851	-3.07783	7.51628	JUNB
regulation of cellular ketone metabolic process by regulation of transcription from RNA polymerase II promoter (GO:0072364)	1/303	0.0875365	0.0932897	0.129997	0.13851	-3.08533	7.51494	JUNB
regulation of transcription from RNA polymerase II promoter involved in spinal cord anterior-posterior patterning (GO:0021909)	1/301	0.0869803	0.0932897	0.12919	0.13851	-3.07475	7.50876	JUNB
positive regulation of mating type switching by regulation of transcription from RNA polymerase II promoter (GO:1900374)	1/301	0.0869803	0.0932897	0.12919	0.13851	-3.0744	7.50791	JUNB
regulation of transcription from RNA polymerase II promoter involved in somitogenesis (GO:0090236)	1/301	0.0869803	0.0932897	0.12919	0.13851	-3.06687	7.48951	JUNB
regulation of snRNA transcription from RNA polymerase II promoter (GO:1905380)	1/301	0.0869803	0.0932897	0.12919	0.13851	-3.06678	7.4893	JUNB
regulation of iron ion transport by regulation of transcription from RNA polymerase II promoter (GO:1900393)	1/301	0.0869803	0.0932897	0.12919	0.13851	-3.06453	7.48381	JUNB
negative regulation of G1/S transition of mitotic cell cycle by transcription from RNA polymerase II promoter (GO:0100052)	1/276	0.0800051	0.0932897	0.119054	0.13851	-2.93232	7.40605	MAFF
regulation of transcription from RNA polymerase II promoter in response to copper ion (GO:0061396)	1/309	0.0892031	0.0933987	0.132414	0.138642	-3.15755	7.63129	JUNB
regulation of androgen receptor activity (GO:2000823)	1/309	0.0892031	0.0933987	0.132414	0.138642	-3.14563	7.60248	JUNB
regulation of transcription from RNA polymerase II promoter in response to stress (GO:0043618)	1/308	0.0889255	0.0933987	0.132011	0.138642	-3.13272	7.58105	JUNB
regulation of BMP signaling pathway (GO:0030510)	1/309	0.0892031	0.0933987	0.132414	0.138642	-3.10298	7.4994	JUNB
regulation of transcription elongation from RNA polymerase II promoter (GO:0034243)	1/311	0.0897581	0.093597	0.133218	0.138916	-3.13864	7.56613	JUNB
regulation of transcription involved in anterior/posterior axis specification (GO:0044324)	1/311	0.0897581	0.093597	0.133218	0.138916	-3.09966	7.47215	JUNB
transcription from RNA polymerase II promoter (GO:0006366)	1/314	0.09059	0.0942725	0.134423	0.139887	-2.94331	7.06811	MAFF
negative regulation of neuron apoptotic process by transcription from RNA polymerase II promoter (GO:0100069)	1/317	0.0914213	0.0949447	0.135627	0.140854	-3.12248	7.46983	MAFF
regulation of SREBP signaling pathway (GO:2000638)	1/318	0.0916983	0.0950395	0.136028	0.140984	-3.13625	7.49328	JUNB
regulation of phosphorylation of RNA polymerase II C-terminal domain (GO:1901407)	1/322	0.0928054	0.0959927	0.13763	0.142357	-3.20718	7.62427	JUNB
regulation of transcription from RNA polymerase II promoter involved in determination of left/right symmetry (GO:1900094)	1/324	0.0933586	0.0963702	0.13843	0.142896	-3.18154	7.5444	JUNB
termination of RNA polymerase II transcription (GO:0006369)	1/329	0.0947403	0.0975996	0.140428	0.144666	-3.05445	7.19816	MAFF
regulation of transcription from RNA polymerase II promoter by calcium-mediated signaling (GO:1900621)	1/338	0.0972228	0.099956	0.144014	0.148063	-3.24788	7.56999	JUNB
regulation of transcription from RNA polymerase II promoter involved in kidney development (GO:0060994)	1/340	0.0977737	0.100321	0.144809	0.148582	-3.15649	7.33916	JUNB
translation (GO:0006412)	1/348	0.0999746	0.102374	0.147984	0.151536	-3.11966	7.18407	GSN
transcription initiation from RNA polymerase II promoter (GO:0006367)	1/355	0.101897	0.104134	0.150754	0.154064	-3.15771	7.21157	MAFF
torso signaling pathway (GO:0008293)	1/371	0.106277	0.108394	0.157057	0.160186	-3.36488	7.54308	JUNB
positive regulation of apoptotic process (GO:0043065)	1/374	0.107096	0.109013	0.158235	0.161066	-3.50587	7.83221	GADD45B
regulation of transcription from RNA polymerase II promoter involved in heart development (GO:1901213)	1/378	0.108188	0.109905	0.159803	0.162339	-3.4935	7.76915	JUNB
BMP signaling pathway (GO:0030509)	1/381	0.109006	0.110517	0.160977	0.163208	-3.30136	7.31698	JUNB
dephosphorylation of RNA polymerase II C-terminal domain (GO:0070940)	1/387	0.11064	0.111952	0.163321	0.165258	-3.24905	7.1527	JUNB
negative regulation of cell proliferation (GO:0008285)	1/399	0.1139	0.115023	0.167994	0.169651	-3.83776	8.33727	JUNB
positive regulation of cell proliferation (GO:0008284)	1/442	0.125501	0.126489	0.184559	0.186012	-3.80715	7.90152	JUNB
neutrophil degranulation (GO:0043312)	1/487	0.137506	0.138316	0.201599	0.202787	-3.79883	7.53723	GSN
phosphorylation of RNA polymerase II C-terminal domain (GO:0070816)	1/596	0.166016	0.166667	0.241649	0.242596	-4.26229	7.65366	JUNB
regulation of transcription from RNA polymerase II promoter (GO:0006357)	1/736	0.201479	0.201873	0.29062	0.291188	-4.50898	7.22371	JUNB
positive regulation of transcription, DNA-templated (GO:0045893)	1/1004	0.265865	0.265865	0.377032	0.377032	-5.40503	7.1604	GSN
[truncated: 5,000 more columns]

## Sheet: UP_M2_KG
Supplementary File S5. KEGG pathway analysis results for module two in protein-protein network of up-regulated differentially expressed genes in Lori-Bakhtiari sheep breed.
Term	Overlap	P-value	Adjusted P-value	Old P-value	Old Adjusted P-value	Z-score	Combined Score	Genes
HTLV-I infection	2/258	0.00240292	0.0288351	0.0127065	0.128754	-1.943	11.7184	ZFP36;ATF3
p53 signaling pathway	1/69	0.0205248	0.0550359	0.0489209	0.128754	-1.73739	6.75169	GADD45B
Fc gamma R-mediated phagocytosis	1/93	0.0275811	0.0550359	0.0652457	0.128754	-1.80369	6.47637	GSN
TNF signaling pathway	1/110	0.0325536	0.0550359	0.0766729	0.128754	-1.80695	6.18857	JUNB
NF-kappa B signaling pathway	1/93	0.0275811	0.0550359	0.0652457	0.128754	-1.68181	6.03873	GADD45B
Apoptosis	1/140	0.0412769	0.0550359	0.0965657	0.128754	-1.75563	5.596	GADD45B
Osteoclast differentiation	1/132	0.0389571	0.0550359	0.0912948	0.128754	-1.70886	5.54575	JUNB
FoxO signaling pathway	1/133	0.0392473	0.0550359	0.091955	0.128754	-1.64836	5.33717	GADD45B
Cell cycle	1/124	0.0366327	0.0550359	0.0859994	0.128754	-1.6068	5.31339	GADD45B
Viral carcinogenesis	1/205	0.0599527	0.0681977	0.138492	0.157278	-1.7534	4.93441	GSN
Regulation of actin cytoskeleton	1/214	0.0625146	0.0681977	0.144172	0.157278	-1.67359	4.63979	GSN
MAPK signaling pathway	1/255	0.0741116	0.0741116	0.169671	0.169671	-1.71773	4.46985	GADD45B

## Sheet: Down
Supplementary File S5. Resultant protein-protein network by STRING database for down-regulated differentially expressed genes in Lori-Bakhtiari sheep breed.
#number of nodes: 159
#number of edges: 208
#average node degree: 2.62
#avg. local clustering coefficient: 0.383
#expected number of edges: 97
#PPI enrichment p-value: 0
#node1	node2	node1_string_internal_id	node2_string_internal_id	node1_external_id	node2_external_id	neighborhood_on_chromosome	gene_fusion	phylogenetic_cooccurrence	homology	coexpression	experimentally_determined_interaction	database_annotated	automated_textmining	combined_score
ACACA	HLCS	1852858	1852104	9606.ENSP00000344789	9606.ENSP00000338387	0.823	0	0	0	0.71	0.466	0.9	0.861	0.999
DLAT	ACLY	1846666	1844250	9606.ENSP00000280346	9606.ENSP00000253792	0.807	0	0	0	0.917	0.102	0.961	0.688	0.999
ACACA	ACLY	1852858	1844250	9606.ENSP00000344789	9606.ENSP00000253792	0.379	0	0	0	0.952	0.067	0.8	0.888	0.999
ACACA	FASN	1852858	1848653	9606.ENSP00000344789	9606.ENSP00000304592	0.1	0	0	0	0.9	0	0.961	0.884	0.999
S100A9	S100A8	1854861	1854859	9606.ENSP00000357727	9606.ENSP00000357721	0	0	0	0.819	0.885	0.87	0.9	0.949	0.998
DBT	ACLY	1855181	1844250	9606.ENSP00000359151	9606.ENSP00000253792	0.807	0	0	0	0.914	0.102	0.628	0.688	0.997
COL1A2	COL1A1	1847845	1843064	9606.ENSP00000297268	9606.ENSP00000225964	0	0	0	0.93	0.871	0.36	0.9	0.861	0.991
ACACA	ACSS2	1852858	1844221	9606.ENSP00000344789	9606.ENSP00000253382	0.361	0	0	0	0.269	0.173	0.9	0.751	0.988
COL1A2	COL6A3	1847845	1847586	9606.ENSP00000297268	9606.ENSP00000295550	0	0	0	0.611	0.851	0	0.9	0.504	0.987
ACLY	ACSS2	1844250	1844221	9606.ENSP00000253792	9606.ENSP00000253382	0.073	0	0	0	0.792	0.097	0.435	0.843	0.981
ACACA	DLAT	1852858	1846666	9606.ENSP00000344789	9606.ENSP00000280346	0.054	0	0	0	0.169	0.066	0.936	0.582	0.976
IREB2	ACLY	1844646	1844250	9606.ENSP00000258886	9606.ENSP00000253792	0.478	0	0	0	0.707	0.285	0.435	0.65	0.974
COL6A3	COL1A1	1847586	1843064	9606.ENSP00000295550	9606.ENSP00000225964	0	0	0	0.614	0.705	0	0.9	0.442	0.974
IVD	EHHADH	1861355	1843305	9606.ENSP00000418397	9606.ENSP00000231887	0	0	0	0	0.234	0	0.951	0.34	0.973
FASN	ACLY	1848653	1844250	9606.ENSP00000304592	9606.ENSP00000253792	0	0	0	0	0.491	0.066	0.8	0.744	0.972
COL5A1	COL1A1	1855557	1843064	9606.ENSP00000360882	9606.ENSP00000225964	0	0	0	0.612	0.662	0	0.9	0.571	0.972
ACSS2	EHHADH	1844221	1843305	9606.ENSP00000253382	9606.ENSP00000231887	0.064	0	0	0	0.269	0	0.902	0.604	0.97
COL5A1	COL1A2	1855557	1847845	9606.ENSP00000360882	9606.ENSP00000297268	0	0	0	0.752	0.608	0	0.9	0.503	0.964
ACACA	EHHADH	1852858	1843305	9606.ENSP00000344789	9606.ENSP00000231887	0.384	0	0	0	0.357	0	0.6	0.799	0.964
PDPR	DLAT	1847105	1846666	9606.ENSP00000288050	9606.ENSP00000280346	0.062	0	0	0	0.072	0.046	0.94	0.128	0.949
PDP2	PDPR	1849193	1847105	9606.ENSP00000309548	9606.ENSP00000288050	0.048	0	0	0	0.052	0	0.9	0.508	0.949
ELOVL6	ACSL1	1848666	1846727	9606.ENSP00000304736	9606.ENSP00000281455	0	0	0	0	0.052	0	0.9	0.509	0.949
DBT	PPM1K	1855181	1847642	9606.ENSP00000359151	9606.ENSP00000295908	0	0	0	0	0.055	0.423	0.9	0.132	0.946
ELOVL5	HSD17B12	1862078	1846560	9606.ENSP00000438095	9606.ENSP00000278353	0	0	0	0	0.084	0.176	0.9	0.361	0.945
COL5A1	COL6A3	1855557	1847586	9606.ENSP00000360882	9606.ENSP00000295550	0	0	0	0.609	0.377	0	0.9	0.441	0.945
FASN	ACSL1	1848653	1846727	9606.ENSP00000304592	9606.ENSP00000281455	0	0	0	0	0.054	0	0.9	0.454	0.943
IVD	DBT	1861355	1855181	9606.ENSP00000418397	9606.ENSP00000359151	0	0	0	0	0.354	0	0.9	0.097	0.936
DBT	DLAT	1855181	1846666	9606.ENSP00000359151	9606.ENSP00000280346	0	0	0.45	0.708	0.072	0	0.9	0.463	0.926
DLAT	ACSS2	1846666	1844221	9606.ENSP00000280346	9606.ENSP00000253382	0.065	0	0	0	0.071	0	0.9	0.235	0.924
ELOVL6	HSD17B12	1848666	1846560	9606.ENSP00000304736	9606.ENSP00000278353	0	0	0	0	0.118	0	0.9	0.186	0.921
COL1A2	ESR1	1847845	1842435	9606.ENSP00000297268	9606.ENSP00000206249	0	0	0	0	0	0.065	0.9	0.205	0.919
COL27A1	COL1A1	1853292	1843064	9606.ENSP00000348385	9606.ENSP00000225964	0	0	0	0.662	0.053	0	0.9	0.528	0.918
ITGA11	COL1A1	1850909	1843064	9606.ENSP00000327290	9606.ENSP00000225964	0	0	0	0	0.053	0	0.9	0.209	0.918
SEL1L	NOTCH2	1851956	1844456	9606.ENSP00000337053	9606.ENSP00000256646	0	0	0	0	0.05	0.048	0.9	0.175	0.915
DBT	ACSS2	1855181	1844221	9606.ENSP00000359151	9606.ENSP00000253382	0.065	0	0	0	0.071	0	0.9	0.137	0.915
ITGA11	COL1A2	1850909	1847845	9606.ENSP00000327290	9606.ENSP00000297268	0	0	0	0	0.089	0	0.9	0.143	0.915
TFRC	CPD	1853957	1843044	9606.ENSP00000353224	9606.ENSP00000225719	0	0	0	0	0.051	0	0.9	0.148	0.912
COL6A3	COL21A1	1847586	1843735	9606.ENSP00000295550	9606.ENSP00000244728	0	0	0	0.643	0.053	0	0.9	0.354	0.912
TFRC	ATP6V1A	1853957	1846322	9606.ENSP00000353224	9606.ENSP00000273398	0	0	0	0	0.054	0.143	0.9	0	0.911
ADAMTS12	ADAMTS16	1861568	1846365	9606.ENSP00000422554	9606.ENSP00000274181	0	0	0	0.827	0	0	0.9	0.602	0.91
PDP2	DLAT	1849193	1846666	9606.ENSP00000309548	9606.ENSP00000280346	0	0	0	0	0.055	0.063	0.9	0.11	0.91
ENTPD1	AK4	1855432	1850420	9606.ENSP00000360250	9606.ENSP00000322175	0	0	0	0	0	0	0.9	0.142	0.91
COL27A1	COL6A3	1853292	1847586	9606.ENSP00000348385	9606.ENSP00000295550	0	0	0	0.613	0.056	0	0.9	0.179	0.907
COL5A1	COL27A1	1855557	1853292	9606.ENSP00000360882	9606.ENSP00000348385	0	0	0	0.671	0.049	0	0.9	0.21	0.906
TFRC	TBC1D8B	1853957	1853494	9606.ENSP00000353224	9606.ENSP00000349781	0	0	0	0	0.084	0	0.9	0.066	0.906
COL27A1	COL1A2	1853292	1847845	9606.ENSP00000348385	9606.ENSP00000297268	0	0	0	0.667	0.053	0	0.9	0.167	0.905
MEF2A	CDON	1853046	1845370	9606.ENSP00000346389	9606.ENSP00000263577	0	0	0	0	0	0	0.9	0.09	0.905
COL21A1	COL1A1	1843735	1843064	9606.ENSP00000244728	9606.ENSP00000225964	0	0	0	0.637	0	0	0.9	0.188	0.905
COL6A6	COL21A1	1853695	1843735	9606.ENSP00000351310	9606.ENSP00000244728	0	0	0	0.678	0	0	0.9	0.211	0.905
COL1A2	COL21A1	1847845	1843735	9606.ENSP00000297268	9606.ENSP00000244728	0	0	0	0.634	0	0	0.9	0.187	0.905
COL6A6	COL6A3	1853695	1847586	9606.ENSP00000351310	9606.ENSP00000295550	0	0	0	0.809	0	0	0.9	0.29	0.904
TBC1D8B	CPD	1853494	1843044	9606.ENSP00000349781	9606.ENSP00000225719	0	0	0	0	0.079	0	0.9	0	0.904
MAN2A2	MAN2A1	1854012	1844921	9606.ENSP00000353655	9606.ENSP00000261483	0	0	0	0.962	0	0	0.9	0.91	0.903
DBT	EHHADH	1855181	1843305	9606.ENSP00000359151	9606.ENSP00000231887	0.048	0	0	0	0.085	0	0.8	0.504	0.902
COL5A1	COL21A1	1855557	1843735	9606.ENSP00000360882	9606.ENSP00000244728	0	0	0	0.637	0	0	0.9	0.104	0.902
COL5A1	COL6A6	1855557	1853695	9606.ENSP00000360882	9606.ENSP00000351310	0	0	0	0.612	0	0	0.9	0.082	0.901
COL6A6	COL27A1	1853695	1853292	9606.ENSP00000351310	9606.ENSP00000348385	0	0	0	0.612	0	0	0.9	0	0.9
COL6A6	COL1A2	1853695	1847845	9606.ENSP00000351310	9606.ENSP00000297268	0	0	0	0.612	0	0	0.9	0	0.9
COL6A6	COL1A1	1853695	1843064	9606.ENSP00000351310	9606.ENSP00000225964	0	0	0	0.613	0	0	0.9	0.051	0.9
COL27A1	COL21A1	1853292	1843735	9606.ENSP00000348385	9606.ENSP00000244728	0	0	0	0.642	0	0	0.9	0.046	0.9
L2HGDH	ACLY	1845945	1844250	9606.ENSP00000267436	9606.ENSP00000253792	0.064	0	0	0	0.295	0	0.618	0.614	0.889
SCD	ACACA	1855232	1852858	9606.ENSP00000359380	9606.ENSP00000344789	0	0	0	0	0.393	0	0	0.823	0.888
SCD	FASN	1855232	1848653	9606.ENSP00000359380	9606.ENSP00000304592	0	0	0	0	0.312	0	0	0.836	0.882
ACLY	EHHADH	1844250	1843305	9606.ENSP00000253792	9606.ENSP00000231887	0.075	0	0	0	0.224	0.045	0.273	0.798	0.881
ACACA	PDGFRA	1852858	1844502	9606.ENSP00000344789	9606.ENSP00000257290	0	0	0	0	0.087	0.747	0	0.504	0.875
ACACA	EPHA3	1852858	1852002	9606.ENSP00000344789	9606.ENSP00000337451	0	0	0	0	0.087	0.747	0	0.504	0.875
ACSL1	EHHADH	1846727	1843305	9606.ENSP00000281455	9606.ENSP00000231887	0.505	0	0	0	0.351	0	0.112	0.616	0.875
NDUFS1	ACLY	1859665	1844250	9606.ENSP00000392709	9606.ENSP00000253792	0.059	0	0	0	0.744	0	0	0.507	0.871
IVD	ACACA	1861355	1852858	9606.ENSP00000418397	9606.ENSP00000344789	0.384	0	0	0	0.365	0	0.381	0.515	0.867
ACACA	PIKFYVE	1852858	1845534	9606.ENSP00000344789	9606.ENSP00000264380	0.073	0	0	0	0.06	0.669	0	0.588	0.865
ACACA	DIP2B	1852858	1848255	9606.ENSP00000344789	9606.ENSP00000301180	0.084	0	0	0	0.072	0	0.628	0.615	0.861
DIP2B	EHHADH	1848255	1843305	9606.ENSP00000301180	9606.ENSP00000231887	0.337	0	0	0	0.182	0.096	0.515	0.505	0.86
TFRC	IREB2	1853957	1844646	9606.ENSP00000353224	9606.ENSP00000258886	0	0	0	0	0.043	0	0	0.828	0.828
PIKFYVE	VCL	1845534	1842472	9606.ENSP00000264380	9606.ENSP00000211998	0	0	0	0	0.046	0	0.8	0.168	0.827
FASN	DLAT	1848653	1846666	9606.ENSP00000304592	9606.ENSP00000280346	0	0	0	0	0.051	0	0.8	0.149	0.824
ITGA11	TNC	1850909	1845696	9606.ENSP00000327290	9606.ENSP00000265131	0	0	0	0	0.07	0	0.8	0.112	0.82
ITGA11	COL6A3	1850909	1847586	9606.ENSP00000327290	9606.ENSP00000295550	0	0	0	0.61	0.051	0	0.8	0.113	0.807
COL6A6	ITGA11	1853695	1850909	9606.ENSP00000351310	9606.ENSP00000327290	0	0	0	0.61	0	0	0.8	0	0.8
ACACA	ACSL1	1852858	1846727	9606.ENSP00000344789	9606.ENSP00000281455	0.071	0	0	0	0.239	0	0.274	0.639	0.79
SCD	HSD17B12	1855232	1846560	9606.ENSP00000359380	9606.ENSP00000278353	0	0	0	0	0	0.775	0	0.101	0.79
PDPR	ACLY	1847105	1844250	9606.ENSP00000288050	9606.ENSP00000253792	0	0	0	0	0.45	0	0	0.615	0.779
TNC	MMP2	1845696	1842719	9606.ENSP00000265131	9606.ENSP00000219070	0	0	0	0	0.06	0	0	0.775	0.779
DBT	ACACA	1855181	1852858	9606.ENSP00000359151	9606.ENSP00000344789	0.054	0	0	0	0.169	0.066	0.389	0.571	0.772
SCD	ACLY	1855232	1844250	9606.ENSP00000359380	9606.ENSP00000253792	0	0	0	0	0.268	0	0	0.689	0.763
COL1A1	MMP2	1843064	1842719	9606.ENSP00000225964	9606.ENSP00000219070	0	0	0	0	0.354	0.36	0	0.457	0.756
GPT2	ACACA	1852917	1852858	9606.ENSP00000345282	9606.ENSP00000344789	0.08	0	0	0	0.071	0.531	0	0.44	0.745
ELOVL5	SCD	1862078	1855232	9606.ENSP00000438095	9606.ENSP00000359380	0	0	0	0	0.065	0.043	0	0.722	0.73
COL5A1	DDR2	1855557	1854683	9606.ENSP00000360882	9606.ENSP00000356898	0	0	0	0	0.073	0	0	0.707	0.716
PIKFYVE	ACLY	1845534	1844250	9606.ENSP00000264380	9606.ENSP00000253792	0	0	0	0	0.119	0.054	0	0.675	0.705
PIKFYVE	LNPEP	1845534	1843286	9606.ENSP00000264380	9606.ENSP00000231368	0	0	0	0	0.23	0.064	0	0.612	0.696
SCD	ACSL1	1855232	1846727	9606.ENSP00000359380	9606.ENSP00000281455	0.048	0	0	0	0.126	0.168	0	0.603	0.688
ARSB	GNS	1845642	1844574	9606.ENSP00000264914	9606.ENSP00000258145	0	0	0.52	0	0.089	0	0	0.341	0.687
SLC39A10	SLC39A9	1853880	1851940	9606.ENSP00000352655	9606.ENSP00000336887	0	0	0	0	0.053	0	0	0.678	0.682
SCD	ELOVL6	1855232	1848666	9606.ENSP00000359380	9606.ENSP00000304736	0	0	0	0	0.121	0.104	0	0.613	0.669
ACACA	ELOVL6	1852858	1848666	9606.ENSP00000344789	9606.ENSP00000304736	0	0	0	0	0.279	0	0	0.548	0.66
GPT2	ACLY	1852917	1844250	9606.ENSP00000345282	9606.ENSP00000253792	0.095	0	0	0	0.118	0	0.108	0.569	0.652
FASN	ESR1	1848653	1842435	9606.ENSP00000304592	9606.ENSP00000206249	0	0	0	0	0	0	0	0.639	0.639
COL1A2	MMP2	1847845	1842719	9606.ENSP00000297268	9606.ENSP00000219070	0	0	0	0	0.432	0	0	0.389	0.638
ADHFE1	ACLY	1858409	1844250	9606.ENSP00000379865	9606.ENSP00000253792	0.059	0	0	0	0	0	0	0.626	0.633
PFKFB2	ACLY	1854509	1844250	9606.ENSP00000356047	9606.ENSP00000253792	0	0	0	0	0.092	0	0	0.603	0.624
NTNG1	IGDCC4	1855169	1850164	9606.ENSP00000359085	9606.ENSP00000319623	0	0	0	0	0.054	0.391	0	0.391	0.618
ACACA	AK4	1852858	1850420	9606.ENSP00000344789	9606.ENSP00000322175	0.062	0	0	0	0.13	0	0	0.559	0.608
ADHFE1	EHHADH	1858409	1843305	9606.ENSP00000379865	9606.ENSP00000231887	0.05	0	0	0	0.351	0	0	0.414	0.607
AK4	ACLY	1850420	1844250	9606.ENSP00000322175	9606.ENSP00000253792	0.048	0	0	0	0.124	0	0	0.566	0.606
DNAJC16	PIKFYVE	1856391	1845534	9606.ENSP00000365007	9606.ENSP00000264380	0.097	0	0	0	0.307	0.106	0	0.378	0.605
DDR2	COL1A1	1854683	1843064	9606.ENSP00000356898	9606.ENSP00000225964	0	0	0	0	0.055	0.324	0	0.423	0.599
DIP2B	ACLY	1848255	1844250	9606.ENSP00000301180	9606.ENSP00000253792	0.09	0	0	0	0.054	0	0.108	0.531	0.591
ELOVL6	FASN	1848666	1848653	9606.ENSP00000304736	9606.ENSP00000304592	0	0	0	0	0.222	0	0	0.495	0.59
LGR4	PRKAR2A	1856995	1845770	9606.ENSP00000368516	9606.ENSP00000265563	0	0	0	0	0.055	0.197	0	0.503	0.589
PRELP	PRKAR2A	1852755	1845770	9606.ENSP00000343924	9606.ENSP00000265563	0	0	0	0	0.055	0.197	0	0.503	0.589
COL6A3	MMP2	1847586	1842719	9606.ENSP00000295550	9606.ENSP00000219070	0	0	0	0	0.244	0.36	0	0.212	0.586
MAP3K1	MEF2A	1858732	1853046	9606.ENSP00000382423	9606.ENSP00000346389	0	0	0	0	0.08	0.066	0	0.55	0.58
ACACA	IREB2	1852858	1844646	9606.ENSP00000344789	9606.ENSP00000258886	0.061	0	0	0	0.111	0	0	0.536	0.579
CPT2	ACLY	1855494	1844250	9606.ENSP00000360541	9606.ENSP00000253792	0	0	0	0	0.103	0.103	0	0.507	0.569
LCN2	MMP2	1846529	1842719	9606.ENSP00000277480	9606.ENSP00000219070	0	0	0	0	0.052	0.36	0	0.344	0.567
ELOVL5	ACACA	1862078	1852858	9606.ENSP00000438095	9606.ENSP00000344789	0	0	0	0	0.106	0.122	0	0.49	0.564
PFKFB2	ACACA	1854509	1852858	9606.ENSP00000356047	9606.ENSP00000344789	0.048	0	0	0	0.107	0	0	0.527	0.563
ADHFE1	DBT	1858409	1855181	9606.ENSP00000379865	9606.ENSP00000359151	0	0	0	0	0.053	0	0.356	0.339	0.562
FKBP10	COL1A2	1849940	1847845	9606.ENSP00000317232	9606.ENSP00000297268	0	0	0	0	0.119	0	0	0.523	0.561
PPM1K	PDGFRA	1847642	1844502	9606.ENSP00000295908	9606.ENSP00000257290	0.309	0	0	0	0.092	0.169	0	0.254	0.558
PDP2	PDGFRA	1849193	1844502	9606.ENSP00000309548	9606.ENSP00000257290	0.309	0	0	0	0.092	0.169	0	0.254	0.558
EPHA3	PPM1K	1852002	1847642	9606.ENSP00000337451	9606.ENSP00000295908	0.309	0	0	0	0.092	0.169	0	0.254	0.558
EPHA3	PDP2	1852002	1849193	9606.ENSP00000337451	9606.ENSP00000309548	0.309	0	0	0	0.092	0.169	0	0.254	0.558
IREB2	EHHADH	1844646	1843305	9606.ENSP00000258886	9606.ENSP00000231887	0	0	0	0	0.12	0.066	0	0.505	0.557
HIPK1	PRKAR2A	1855057	1845770	9606.ENSP00000358571	9606.ENSP00000265563	0	0	0	0	0.154	0	0	0.485	0.545
FASN	DIP2B	1848653	1848255	9606.ENSP00000304592	9606.ENSP00000301180	0.106	0	0	0	0	0	0.435	0.164	0.54
DLAT	EHHADH	1846666	1843305	9606.ENSP00000280346	9606.ENSP00000231887	0.048	0	0	0	0.085	0	0	0.514	0.54
MAP3K1	ESR1	1858732	1842435	9606.ENSP00000382423	9606.ENSP00000206249	0	0	0	0	0.046	0.325	0	0.339	0.537
DNAJC16	ACLY	1856391	1844250	9606.ENSP00000365007	9606.ENSP00000253792	0	0	0	0	0.055	0.065	0	0.517	0.535
ELOVL6	ACLY	1848666	1844250	9606.ENSP00000304736	9606.ENSP00000253792	0	0	0	0	0.248	0	0	0.403	0.532
FASN	ACSS2	1848653	1844221	9606.ENSP00000304592	9606.ENSP00000253382	0	0	0	0	0.174	0	0	0.455	0.53
NDUFS1	DLAT	1859665	1846666	9606.ENSP00000392709	9606.ENSP00000280346	0	0	0	0	0.393	0	0	0.245	0.523
CYP7B1	DIP2B	1849337	1848255	9606.ENSP00000310721	9606.ENSP00000301180	0.065	0	0	0	0.073	0	0.435	0.141	0.523
MEF2A	SOST	1853046	1848323	9606.ENSP00000346389	9606.ENSP00000301691	0	0	0	0	0	0	0	0.523	0.523
ACSL1	ACSS2	1846727	1844221	9606.ENSP00000281455	9606.ENSP00000253382	0	0	0	0	0.1	0	0	0.487	0.519
ABCC9	ACLY	1844862	1844250	9606.ENSP00000261200	9606.ENSP00000253792	0.049	0	0	0	0.055	0.043	0	0.504	0.516
S100A9	LCN2	1854861	1846529	9606.ENSP00000357727	9606.ENSP00000277480	0	0	0	0	0.168	0	0	0.441	0.515
CPT2	ACSL1	1855494	1846727	9606.ENSP00000360541	9606.ENSP00000281455	0	0	0	0	0.268	0	0	0.361	0.513
CYP7B1	ACSL1	1849337	1846727	9606.ENSP00000310721	9606.ENSP00000281455	0	0	0	0	0.124	0.075	0.384	0.138	0.512
DBT	PDPR	1855181	1847105	9606.ENSP00000359151	9606.ENSP00000288050	0.062	0	0	0	0.072	0.046	0.431	0.128	0.512
PIKFYVE	EHHADH	1845534	1843305	9606.ENSP00000264380	9606.ENSP00000231887	0	0	0	0	0.085	0	0	0.488	0.511
FKBP10	COL1A1	1849940	1843064	9606.ENSP00000317232	9606.ENSP00000225964	0	0	0	0	0.18	0	0	0.423	0.506
MMP2	ESR1	1842719	1842435	9606.ENSP00000219070	9606.ENSP00000206249	0	0	0	0	0	0	0	0.504	0.504
IVD	ACSL1	1861355	1846727	9606.ENSP00000418397	9606.ENSP00000281455	0	0	0	0	0.093	0	0.435	0.11	0.504
ATP6V1A	VCL	1846322	1842472	9606.ENSP00000273398	9606.ENSP00000211998	0	0	0	0	0	0.503	0	0	0.503
NNT	ACLY	1845588	1844250	9606.ENSP00000264663	9606.ENSP00000253792	0.065	0	0	0	0.12	0	0	0.444	0.502
CPT2	EHHADH	1855494	1843305	9606.ENSP00000360541	9606.ENSP00000231887	0	0	0	0	0.228	0	0	0.378	0.5
ACSL1	ACLY	1846727	1844250	9606.ENSP00000281455	9606.ENSP00000253792	0.048	0	0	0	0.067	0	0	0.482	0.499
SETD7	ESR1	1846356	1842435	9606.ENSP00000274031	9606.ENSP00000206249	0	0	0	0	0	0.395	0	0.206	0.499
NNT	TANC1	1845588	1845379	9606.ENSP00000264663	9606.ENSP00000263635	0	0	0	0	0.053	0	0.485	0.052	0.497
COL1A2	SULF1	1847845	1844757	9606.ENSP00000297268	9606.ENSP00000260128	0	0	0	0	0.415	0	0	0.172	0.496
LGR4	GNB4	1856995	1843319	9606.ENSP00000368516	9606.ENSP00000232564	0	0	0	0	0	0.115	0	0.451	0.493
PRELP	GNB4	1852755	1843319	9606.ENSP00000343924	9606.ENSP00000232564	0	0	0	0	0	0.115	0	0.451	0.493
IREB2	ACSS2	1844646	1844221	9606.ENSP00000258886	9606.ENSP00000253382	0.059	0	0	0	0.103	0	0.368	0.161	0.492
NNT	NOTCH2	1845588	1844456	9606.ENSP00000264663	9606.ENSP00000256646	0	0	0	0	0.053	0	0.485	0	0.491
FASN	HSD17B12	1848653	1846560	9606.ENSP00000304592	9606.ENSP00000278353	0	0	0	0	0.053	0.45	0	0.097	0.489
LARP1	FAM120A	1851912	1846524	9606.ENSP00000336721	9606.ENSP00000277165	0	0	0	0	0.054	0	0	0.48	0.487
PDPR	PIKFYVE	1847105	1845534	9606.ENSP00000288050	9606.ENSP00000264380	0	0	0	0	0.087	0	0.274	0.279	0.48
TANC1	ACLY	1845379	1844250	9606.ENSP00000263635	9606.ENSP00000253792	0.373	0	0	0	0.108	0	0	0.132	0.472
NOTCH2	ACLY	1844456	1844250	9606.ENSP00000256646	9606.ENSP00000253792	0.373	0	0	0	0.108	0	0	0.132	0.472
EPHA3	ACLY	1852002	1844250	9606.ENSP00000337451	9606.ENSP00000253792	0	0	0	0	0.055	0.053	0	0.457	0.472
GPT2	EHHADH	1852917	1843305	9606.ENSP00000345282	9606.ENSP00000231887	0	0	0	0	0.121	0	0	0.422	0.47
PDGFRA	ACLY	1844502	1844250	9606.ENSP00000257290	9606.ENSP00000253792	0	0	0	0	0.055	0.053	0	0.455	0.469
GPT2	L2HGDH	1852917	1845945	9606.ENSP00000345282	9606.ENSP00000267436	0	0	0	0	0.094	0	0.435	0	0.466
ELOVL5	FASN	1862078	1848653	9606.ENSP00000438095	9606.ENSP00000304592	0	0	0	0	0.056	0	0	0.457	0.466
DNAJC16	ACACA	1856391	1852858	9606.ENSP00000365007	9606.ENSP00000344789	0	0	0	0	0	0	0	0.466	0.465
TFRC	LNPEP	1853957	1843286	9606.ENSP00000353224	9606.ENSP00000231368	0	0	0	0	0.105	0.065	0	0.409	0.462
S100A8	LCN2	1854859	1846529	9606.ENSP00000357721	9606.ENSP00000277480	0	0	0	0	0.139	0	0	0.399	0.46
ENPEP	ACLY	1845702	1844250	9606.ENSP00000265162	9606.ENSP00000253792	0	0	0	0	0.121	0.096	0	0.372	0.457
ATP6V1A	PIKFYVE	1846322	1845534	9606.ENSP00000273398	9606.ENSP00000264380	0	0	0	0	0.084	0.181	0	0.334	0.457
ACACA	HSD17B12	1852858	1846560	9606.ENSP00000344789	9606.ENSP00000278353	0	0	0	0	0.108	0	0	0.417	0.457
MAP3K1	PIKFYVE	1858732	1845534	9606.ENSP00000382423	9606.ENSP00000264380	0	0	0	0	0.261	0	0	0.293	0.456
AK4	ATP6V1A	1850420	1846322	9606.ENSP00000322175	9606.ENSP00000273398	0	0	0	0	0.058	0	0.435	0.061	0.456
ACLY	LNPEP	1844250	1843286	9606.ENSP00000253792	9606.ENSP00000231368	0	0	0	0	0.121	0.096	0	0.365	0.451
SCD	CYP7B1	1855232	1849337	9606.ENSP00000359380	9606.ENSP00000310721	0	0	0	0	0.065	0.071	0	0.418	0.45
CPT2	FASN	1855494	1848653	9606.ENSP00000360541	9606.ENSP00000304592	0	0	0	0	0	0	0	0.448	0.448
HLCS	ACLY	1852104	1844250	9606.ENSP00000338387	9606.ENSP00000253792	0	0	0	0	0.246	0	0	0.296	0.447
TNC	VCL	1845696	1842472	9606.ENSP00000265131	9606.ENSP00000211998	0	0	0	0	0.053	0	0	0.441	0.447
IVD	DIP2B	1861355	1848255	9606.ENSP00000418397	9606.ENSP00000301180	0	0	0	0	0.054	0	0.435	0	0.442
SOST	COL1A1	1848323	1843064	9606.ENSP00000301691	9606.ENSP00000225964	0	0	0	0	0.052	0	0	0.435	0.441
PIKFYVE	ABCC9	1845534	1844862	9606.ENSP00000264380	9606.ENSP00000261200	0	0	0	0	0.123	0.177	0	0.288	0.441
COL5A1	MMP2	1855557	1842719	9606.ENSP00000360882	9606.ENSP00000219070	0	0	0	0	0.28	0	0	0.253	0.44
CPT2	ACACA	1855494	1852858	9606.ENSP00000360541	9606.ENSP00000344789	0	0	0	0	0.073	0	0	0.42	0.439
ADHFE1	ACACA	1858409	1852858	9606.ENSP00000379865	9606.ENSP00000344789	0.073	0	0	0	0.223	0	0	0.282	0.438
NNT	EHHADH	1845588	1843305	9606.ENSP00000264663	9606.ENSP00000231887	0	0	0	0	0.073	0	0	0.417	0.436
MAP3K1	HIPK1	1858732	1855057	9606.ENSP00000382423	9606.ENSP00000358571	0	0	0	0.609	0.211	0.295	0	0.102	0.434
PRKAR2A	GNB4	1845770	1843319	9606.ENSP00000265563	9606.ENSP00000232564	0	0	0	0	0.363	0	0	0.148	0.434
AK4	EHHADH	1850420	1843305	9606.ENSP00000322175	9606.ENSP00000231887	0	0	0	0	0.061	0	0	0.421	0.433
PRELP	PIKFYVE	1852755	1845534	9606.ENSP00000343924	9606.ENSP00000264380	0	0	0	0	0.092	0.065	0	0.384	0.431
LGR4	PIKFYVE	1856995	1845534	9606.ENSP00000368516	9606.ENSP00000264380	0	0	0	0	0.092	0.065	0	0.384	0.431
TENM1	TAB3	1860441	1847125	9606.ENSP00000403954	9606.ENSP00000288422	0	0	0	0	0.429	0	0	0	0.429
ADHFE1	ACSS2	1858409	1844221	9606.ENSP00000379865	9606.ENSP00000253382	0	0	0	0	0.054	0	0.354	0.138	0.427
PRKAR2A	EHHADH	1845770	1843305	9606.ENSP00000265563	9606.ENSP00000231887	0	0	0	0	0.054	0	0	0.418	0.425
ADHFE1	DLAT	1858409	1846666	9606.ENSP00000379865	9606.ENSP00000280346	0	0	0	0	0.053	0	0.356	0.134	0.425
DIP2B	PIKFYVE	1848255	1845534	9606.ENSP00000301180	9606.ENSP00000264380	0	0	0	0	0.235	0	0	0.277	0.424
ACACA	MYO18B	1852858	1851736	9606.ENSP00000344789	9606.ENSP00000334563	0	0	0	0	0.161	0.066	0	0.325	0.424
TENM1	ELTD1	1860441	1855338	9606.ENSP00000403954	9606.ENSP00000359778	0	0	0	0	0	0.294	0	0.214	0.421
PRKAR2A	PIKFYVE	1845770	1845534	9606.ENSP00000265563	9606.ENSP00000264380	0.049	0	0	0	0.066	0.061	0	0.385	0.418
HLCS	EHHADH	1852104	1843305	9606.ENSP00000338387	9606.ENSP00000231887	0.042	0	0	0	0	0	0	0.418	0.418
NTNG1	CRYM	1855169	1842763	9606.ENSP00000359085	9606.ENSP00000219599	0	0	0	0	0	0	0	0.419	0.418
ZNF385A	NNT	1852155	1845588	9606.ENSP00000338927	9606.ENSP00000264663	0	0	0	0	0	0	0	0.416	0.416
ERCC4	HLTF	1849305	1849131	9606.ENSP00000310520	9606.ENSP00000308944	0	0	0	0	0.098	0.165	0	0.282	0.412
TNC	COL1A1	1845696	1843064	9606.ENSP00000265131	9606.ENSP00000225964	0	0	0	0	0.1	0	0	0.369	0.408
SCD	ACSS2	1855232	1844221	9606.ENSP00000359380	9606.ENSP00000253382	0	0	0	0	0.114	0	0	0.357	0.406
TENM1	MBNL3	1860441	1855360	9606.ENSP00000403954	9606.ENSP00000359890	0	0	0	0	0.399	0	0	0.047	0.403
PRELP	COL1A1	1852755	1843064	9606.ENSP00000343924	9606.ENSP00000225964	0	0	0	0	0.098	0.325	0	0.094	0.401
NDUFS1	DBT	1859665	1855181	9606.ENSP00000392709	9606.ENSP00000359151	0	0	0	0	0.372	0	0	0.084	0.401
GPT2	PPM1K	1852917	1847642	9606.ENSP00000345282	9606.ENSP00000295908	0	0	0	0	0.351	0.096	0	0.062	0.401

## Sheet: D_Clus
Supplementary File S5. Resultant module predictions by ClusterONE software for down-regulated differentially expressed genes in Lori-Bakhtiari sheep breed.
Cluster	Size	Density	Internal weight	External weight	Quality	P-value	Members
1	12	0.5455	36	7	NaN	2.56e-05	COL1A1 FKBP10 COL1A2 MMP2 DDR2 TNC COL6A6 ITGA11 COL27A1 COL6A3 COL21A1 COL5A1
2	14	0.5055	46	60	NaN	0.0110898	ACLY EHHADH ACSL1 ACACA FASN ADHFE1 DLAT ACSS2 DBT NDUFS1 PDP2 IREB2 PDPR IVD
11	9	0.5278	19	64	NaN	0.464543	ACLY EHHADH DIP2B ACACA PIKFYVE DNAJC16 PFKFB2 HLCS MYO18B
6	5	0.6	6	6	NaN	0.0631897	HIPK1 PRKAR2A PRELP GNB4 LGR4
3	4	0.5	3	0	NaN	0.00885303	TENM1 MBNL3 ELTD1 TAB3
7	4	0.6667	4	4	NaN	0.139223	LNPEP TBC1D8B CPD TFRC
9	4	0.5	3	4	NaN	0.226949	ZNF385A NNT NOTCH2 SEL1L
12	4	0.5	3	5	NaN	0.5	ZNF385A NNT TANC1 NOTCH2
13	4	0.5	3	6	NaN	0.560306	SETD7 ESR1 HIPK1 MAP3K1
14	4	0.5	3	7	NaN	0.78058	VCL AK4 ATP6V1A ENTPD1
15	4	0.6667	4	8	NaN	1	PPM1K EPHA3 PDP2 PDGFRA
4	3	0.6667	2	0	NaN	0.0296732	NTNG1 CRYM IGDCC4
5	3	1	3	1	NaN	0.0296732	LCN2 S100A8 S100A9
8	3	0.6667	2	2	NaN	0.15085	SOST MEF2A CDON
10	3	1	3	3	NaN	0.318676	TBC1D8B CPD TFRC

## Sheet: D_M1_GO
Supplementary File S5. Gene ontology analysis results for module one in protein-protein network of down-regulated differentially expressed genes in Lori-Bakhtiari sheep breed.
Term	Overlap	P-value	Adjusted P-value	Old P-value	Old Adjusted P-value	Z-score	Combined Score	Genes
extracellular matrix disassembly (GO:0022617)	8/198	3.83136e-14	9.38683e-12	2.97206e-15	7.28155e-13	-3.52378	108.86	COL1A1;COL1A2;COL5A1;MMP2;ITGA11;TNC;COL6A3;DDR2
fibronectin fibril organization (GO:1905590)	7/144	6.6549e-13	1.99849e-11	1.71603e-13	5.13102e-12	-3.14027	88.0478	COL1A1;COL1A2;COL5A1;ITGA11;TNC;COL6A3;DDR2
basement membrane organization (GO:0071711)	7/144	6.6549e-13	1.99849e-11	1.71603e-13	5.13102e-12	-3.12681	87.6703	COL1A1;COL1A2;COL5A1;ITGA11;TNC;COL6A3;DDR2
extracellular matrix organization in marginal zone involved in cerebral cortex radial glia guided migration (GO:0021820)	7/143	6.33279e-13	1.99849e-11	1.63659e-13	5.13102e-12	-3.11268	87.4285	COL1A1;COL1A2;COL5A1;ITGA11;TNC;COL6A3;DDR2
cellulose microfibril organization (GO:0010215)	7/143	6.33279e-13	1.99849e-11	1.63659e-13	5.13102e-12	-3.11197	87.4087	COL1A1;COL1A2;COL5A1;ITGA11;TNC;COL6A3;DDR2
biofilm matrix organization (GO:0098784)	7/143	6.33279e-13	1.99849e-11	1.63659e-13	5.13102e-12	-3.10884	87.3208	COL1A1;COL1A2;COL5A1;ITGA11;TNC;COL6A3;DDR2
extracellular matrix organization involved in endocardium development (GO:0061148)	7/143	6.33279e-13	1.99849e-11	1.63659e-13	5.13102e-12	-3.10767	87.2879	COL1A1;COL1A2;COL5A1;ITGA11;TNC;COL6A3;DDR2
extracellular matrix organization (GO:0030198)	7/143	6.33279e-13	1.99849e-11	1.63659e-13	5.13102e-12	-3.10528	87.2206	COL1A1;COL1A2;COL5A1;ITGA11;TNC;COL6A3;DDR2
gene expression involved in extracellular matrix organization (GO:1901148)	7/146	7.34137e-13	1.99849e-11	1.88487e-13	5.13102e-12	-3.09947	86.5994	COL1A1;COL1A2;COL5A1;ITGA11;TNC;COL6A3;DDR2
extracellular matrix assembly (GO:0085029)	7/149	8.48438e-13	2.07867e-11	2.16474e-13	5.30361e-12	-3.13915	87.2537	COL1A1;COL1A2;COL5A1;ITGA11;TNC;COL6A3;DDR2
collagen fibril organization (GO:0030199)	7/154	1.07283e-12	2.38948e-11	2.71042e-13	6.03684e-12	-3.29482	90.8078	COL1A1;COL1A2;COL5A1;ITGA11;TNC;COL6A3;DDR2
skin morphogenesis (GO:0043589)	3/22	2.52513e-07	5.15547e-06	3.29853e-07	6.73451e-06	-2.55498	38.8147	COL1A1;COL1A2;COL5A1
tooth mineralization (GO:0034505)	3/29	5.97729e-07	1.12649e-05	7.09927e-07	1.33794e-05	-2.76331	39.5986	COL1A1;COL1A2;DDR2
collagen biosynthetic process (GO:0032964)	2/9	1.18529e-05	0.000207426	1.74841e-05	0.000305972	-3.02656	34.3301	COL1A1;COL5A1
pharyngeal muscle development (GO:0043282)	2/56	0.000499158	0.00666834	0.000518071	0.00691269	-2.72545	20.7205	ITGA11;COL6A3
muscle organ development (GO:0007517)	2/56	0.000499158	0.00666834	0.000518071	0.00691269	-2.72265	20.6991	ITGA11;COL6A3
muscle organ morphogenesis (GO:0048644)	2/56	0.000499158	0.00666834	0.000518071	0.00691269	-2.72132	20.6891	ITGA11;COL6A3
skeletal muscle organ development (GO:0060538)	2/57	0.000517137	0.00666834	0.000536086	0.00691269	-2.72187	20.5969	ITGA11;COL6A3
visceral muscle development (GO:0007522)	2/57	0.000517137	0.00666834	0.000536086	0.00691269	-2.68328	20.3049	ITGA11;COL6A3
branchiomeric skeletal muscle development (GO:0014707)	2/72	0.000824066	0.0100948	0.000842443	0.0103199	-2.6974	19.1549	ITGA11;COL6A3
collagen-activated tyrosine kinase receptor signaling pathway (GO:0038063)	2/76	0.000917628	0.0107057	0.000935505	0.0109142	-2.80379	19.6089	ITGA11;DDR2
skeletal system development (GO:0001501)	2/103	0.00167618	0.0186666	0.00168709	0.018788	-2.7985	17.8859	COL1A1;COL1A2
skeletal system morphogenesis (GO:0048705)	2/110	0.00190849	0.0201872	0.00191662	0.0202615	-2.92273	18.3005	COL1A1;COL1A2
embryonic skeletal system development (GO:0048706)	2/112	0.00197753	0.0201872	0.0019848	0.0202615	-2.84146	17.6907	COL1A1;COL1A2
bone development (GO:0060348)	2/118	0.0021917	0.0214786	0.00219621	0.0215228	-2.89779	17.7434	COL1A1;COL1A2
cartilage development (GO:0051216)	2/121	0.00230274	0.0216989	0.00230577	0.0217274	-2.91967	17.7331	COL1A1;COL1A2
positive regulation of canonical Wnt signaling pathway involved in osteoblast differentiation (GO:1905241)	2/133	0.00277311	0.0218861	0.00276957	0.0220838	-3.27123	19.2603	COL1A1;DDR2
ferredoxin metabolic process (GO:0006124)	2/188	0.00545234	0.0218861	0.00540702	0.0220838	-3.67448	19.1503	MMP2;TNC
cellular protein metabolic process (GO:0044267)	2/188	0.00545234	0.0218861	0.00540702	0.0220838	-3.67089	19.1316	MMP2;TNC
positive regulation of fibroblast migration (GO:0010763)	2/152	0.00360258	0.0218861	0.00358665	0.0220838	-3.39756	19.115	COL1A1;DDR2
rhodopsin metabolic process (GO:0046154)	2/188	0.00545234	0.0218861	0.00540702	0.0220838	-3.66722	19.1125	MMP2;TNC
prosthetic group metabolic process (GO:0051189)	2/188	0.00545234	0.0218861	0.00540702	0.0220838	-3.66113	19.0808	MMP2;TNC
protein repair (GO:0030091)	2/194	0.00579528	0.0218861	0.00574439	0.0220838	-3.6879	18.9953	MMP2;TNC
CAAX-box protein maturation (GO:0080120)	2/196	0.00591176	0.0218861	0.00585897	0.0220838	-3.66409	18.7998	MMP2;TNC
negative regulation of immune response (GO:0050777)	2/194	0.00579528	0.0218861	0.00574439	0.0220838	-3.48641	17.9575	COL1A1;COL1A2
regulation of natural killer cell proliferation involved in immune response (GO:0032820)	2/190	0.00556557	0.0218861	0.00551841	0.0220838	-3.4324	17.8181	COL1A1;COL1A2
regulation of T cell activation via T cell receptor contact with antigen bound to MHC molecule on antigen presenting cell (GO:2001188)	2/196	0.00591176	0.0218861	0.00585897	0.0220838	-3.47238	17.8161	COL1A1;COL1A2
regulation of memory T cell differentiation (GO:0043380)	2/191	0.00562259	0.0218861	0.0055745	0.0220838	-3.4256	17.7479	COL1A1;COL1A2
regulation of cytokine production involved in immune response (GO:0002718)	2/195	0.00585339	0.0218861	0.00580155	0.0220838	-3.4493	17.7319	COL1A1;COL1A2
regulation of humoral immune response (GO:0002920)	2/189	0.00550882	0.0218861	0.00546258	0.0220838	-3.40871	17.7301	COL1A1;COL1A2
positive regulation of immune response (GO:0050778)	2/192	0.00567989	0.0218861	0.00563087	0.0220838	-3.42845	17.7279	COL1A1;COL1A2
regulation of T-helper cell differentiation (GO:0045622)	2/189	0.00550882	0.0218861	0.00546258	0.0220838	-3.40352	17.7031	COL1A1;COL1A2
regulation of plasma cell differentiation (GO:1900098)	2/191	0.00562259	0.0218861	0.0055745	0.0220838	-3.41405	17.6881	COL1A1;COL1A2
regulation of natural killer cell differentiation involved in immune response (GO:0032826)	2/190	0.00556557	0.0218861	0.00551841	0.0220838	-3.40669	17.6847	COL1A1;COL1A2
regulation of mast cell activation involved in immune response (GO:0033006)	2/190	0.00556557	0.0218861	0.00551841	0.0220838	-3.40644	17.6834	COL1A1;COL1A2
regulation of neutrophil degranulation (GO:0043313)	2/189	0.00550882	0.0218861	0.00546258	0.0220838	-3.39502	17.6589	COL1A1;COL1A2
regulation of immune response (GO:0050776)	2/188	0.00545234	0.0218861	0.00540702	0.0220838	-3.37592	17.5943	COL1A1;COL1A2
regulation of basophil degranulation (GO:1903581)	2/188	0.00545234	0.0218861	0.00540702	0.0220838	-3.37392	17.5839	COL1A1;COL1A2
regulation of type 2 immune response (GO:0002828)	2/188	0.00545234	0.0218861	0.00540702	0.0220838	-3.37317	17.58	COL1A1;COL1A2
regulation of gamma-delta T cell activation involved in immune response (GO:2001191)	2/188	0.00545234	0.0218861	0.00540702	0.0220838	-3.3685	17.5557	COL1A1;COL1A2
regulation of adaptive immune response (GO:0002819)	2/191	0.00562259	0.0218861	0.0055745	0.0220838	-3.38399	17.5323	COL1A1;COL1A2
regulation of eosinophil degranulation (GO:0043309)	2/188	0.00545234	0.0218861	0.00540702	0.0220838	-3.36161	17.5197	COL1A1;COL1A2
regulation of CD4-positive, CD25-positive, alpha-beta regulatory T cell differentiation involved in immune response (GO:0032832)	2/188	0.00545234	0.0218861	0.00540702	0.0220838	-3.35905	17.5064	COL1A1;COL1A2
regulation of immune response to tumor cell (GO:0002837)	2/188	0.00545234	0.0218861	0.00540702	0.0220838	-3.35468	17.4836	COL1A1;COL1A2
regulation of bone mineralization involved in bone maturation (GO:1900157)	1/10	0.00598517	0.0218861	0.0066215	0.0228488	-2.56774	13.1429	DDR2
negative regulation of extracellular matrix disassembly (GO:0010716)	1/8	0.00479077	0.0218861	0.00542045	0.0220838	-2.09755	11.2031	DDR2
positive regulation of extracellular matrix disassembly (GO:0090091)	1/9	0.00538813	0.0218861	0.00602113	0.0223512	-2.04837	10.6998	DDR2
extracellular matrix-dependent thymocyte migration (GO:0072680)	1/7	0.00419308	0.0218861	0.00481945	0.0220838	-1.6116	8.82243	ITGA11
substrate-dependent cerebral cortex tangential migration (GO:0021825)	1/7	0.00419308	0.0218861	0.00481945	0.0220838	-1.49967	8.20968	ITGA11
positive regulation of hepatic stellate cell migration (GO:0061870)	1/6	0.00359505	0.0218861	0.00421813	0.0220838	-1.1	6.19102	DDR2
growth plate cartilage development (GO:0003417)	1/6	0.00359505	0.0218861	0.00421813	0.0220838	-1.08658	6.11546	DDR2
substrate-dependent cell migration, cell attachment to substrate (GO:0006931)	1/6	0.00359505	0.0218861	0.00421813	0.0220838	-1.08347	6.09797	ITGA11
integrin biosynthetic process (GO:0045112)	1/6	0.00359505	0.0218861	0.00421813	0.0220838	-1.08281	6.09427	COL5A1
eye photoreceptor cell differentiation (GO:0001754)	1/6	0.00359505	0.0218861	0.00421813	0.0220838	-1.02386	5.76247	COL5A1
substrate-dependent cell migration, cell contraction (GO:0006932)	1/6	0.00359505	0.0218861	0.00421813	0.0220838	-0.874843	4.92379	ITGA11
enamel mineralization (GO:0070166)	1/6	0.00359505	0.0218861	0.00421813	0.0220838	-0.812723	4.57416	COL1A1
post-embryonic eye morphogenesis (GO:0048050)	1/6	0.00359505	0.0218861	0.00421813	0.0220838	-0.802714	4.51783	COL5A1
Notch receptor processing (GO:0007220)	2/202	0.00626767	0.0220899	0.00620907	0.0223709	-3.69024	18.7182	MMP2;TNC
regulation of innate immune response (GO:0045088)	2/201	0.00620768	0.0220899	0.00615006	0.0223709	-3.4807	17.6888	COL1A1;COL1A2
regulation of antigen receptor-mediated signaling pathway (GO:0050854)	2/204	0.00638845	0.0220899	0.00632788	0.0224686	-3.48131	17.592	COL1A1;COL1A2
regulation of Fc receptor mediated stimulatory signaling pathway (GO:0060368)	2/206	0.0065103	0.0220899	0.00644774	0.0225671	-3.43186	17.2773	COL1A1;COL1A2
regulation of bone mineralization (GO:0030500)	1/11	0.00658188	0.0220899	0.00722154	0.0239092	-2.82417	14.187	DDR2
substrate-dependent cell migration, cell extension (GO:0006930)	1/11	0.00658188	0.0220899	0.00722154	0.0239092	-1.89672	9.52805	ITGA11
cellular protein catabolic process (GO:0044257)	2/216	0.00713552	0.023449	0.00706276	0.0239092	-3.70024	18.289	MMP2;TNC
pentose-phosphate shunt, non-oxidative branch (GO:0009052)	1/12	0.00717826	0.023449	0.00782127	0.0255495	-2.08405	10.2883	DDR2
embryonic skeletal joint development (GO:0072498)	1/13	0.00777431	0.0250619	0.00842069	0.0257884	-2.66737	12.9552	COL1A1
mitochondrial protein processing (GO:0034982)	2/233	0.00825882	0.0256036	0.00816778	0.0256552	-3.8276	18.359	MMP2;TNC
sterol regulatory element binding protein cleavage (GO:0035103)	2/236	0.00846487	0.0256036	0.00837049	0.0257884	-3.83561	18.3029	MMP2;TNC
vacuolar protein processing (GO:0006624)	2/233	0.00825882	0.0256036	0.00816778	0.0256552	-3.80693	18.2598	MMP2;TNC
regulation of inflammatory response to antigenic stimulus (GO:0002861)	2/230	0.00805511	0.0256036	0.00796737	0.0256552	-3.63488	17.5254	COL1A1;COL1A2
embryonic eye morphogenesis (GO:0048048)	1/14	0.00837003	0.0256036	0.00901978	0.0272821	-2.06622	9.88294	COL5A1
signal peptide processing (GO:0006465)	2/250	0.00945704	0.0282207	0.00934665	0.027926	-3.92599	18.299	MMP2;TNC
negative regulation of endodermal cell differentiation (GO:1903225)	1/16	0.00956049	0.0282207	0.010217	0.0301587	-2.76785	12.8708	COL5A1
wound healing, spreading of epidermal cells (GO:0035313)	1/17	0.0101552	0.0296194	0.0108152	0.0314264	-2.1362	9.80464	COL5A1
pentose-phosphate shunt (GO:0006098)	1/18	0.0107496	0.030272	0.011413	0.0317748	-2.2702	10.2905	DDR2
pentose-phosphate shunt, oxidative branch (GO:0009051)	1/18	0.0107496	0.030272	0.011413	0.0317748	-2.2653	10.2683	DDR2
skin development (GO:0043588)	1/18	0.0107496	0.030272	0.011413	0.0317748	-2.12599	9.63685	COL5A1
cellular protein modification process (GO:0006464)	2/271	0.0110385	0.0307323	0.010903	0.0314264	-4.12678	18.5968	MMP2;TNC
sebaceous gland development (GO:0048733)	1/19	0.0113437	0.0312271	0.0120105	0.0330627	-2.13097	9.54481	COL5A1
protein localization to nuclear periphery (GO:1990139)	1/21	0.0125309	0.0323166	0.0132046	0.034054	-2.75904	12.0834	COL1A1
protein localization to nucleoplasm (GO:1990173)	1/21	0.0125309	0.0323166	0.0132046	0.034054	-2.74155	12.0068	COL1A1
protein localization to Mmi1 nuclear focus complex (GO:1902666)	1/21	0.0125309	0.0323166	0.0132046	0.034054	-2.72323	11.9265	COL1A1
protein localization to condensed nuclear chromosome (GO:1903084)	1/21	0.0125309	0.0323166	0.0132046	0.034054	-2.7192	11.9089	COL1A1
protein localization to Mei2 nuclear dot (GO:1902549)	1/21	0.0125309	0.0323166	0.0132046	0.034054	-2.71245	11.8793	COL1A1
camera-type eye morphogenesis (GO:0048593)	1/20	0.0119375	0.0323166	0.0126077	0.034054	-2.36367	10.4665	COL5A1
odontogenesis (GO:0042476)	1/22	0.013124	0.0331483	0.0138012	0.0348586	-2.62329	11.3675	COL1A2
tooth replacement (GO:0061648)	1/22	0.013124	0.0331483	0.0138012	0.0348586	-2.62296	11.3661	COL1A2
protein localization to nucleolus (GO:1902570)	1/24	0.0143092	0.0357731	0.0149933	0.0374834	-2.68689	11.4108	COL1A1
protein localization to nuclear pericentric heterochromatin (GO:1902682)	1/25	0.0149014	0.0368771	0.015589	0.0385788	-2.8961	12.1819	COL1A1
positive regulation of pancreatic stellate cell proliferation (GO:2000231)	1/27	0.0160846	0.0390172	0.0167793	0.0407022	-2.40678	9.93972	DDR2
positive regulation of hepatic stellate cell proliferation (GO:1904899)	1/27	0.0160846	0.0390172	0.0167793	0.0407022	-2.4034	9.92576	DDR2
eye morphogenesis (GO:0048592)	1/28	0.0166758	0.0400546	0.0173739	0.0416762	-2.28689	9.36208	COL5A1
translation (GO:0006412)	2/348	0.0177564	0.0416666	0.017521	0.0416762	-4.11213	16.576	MMP2;TNC
RNA polymerase III complex localization to nucleus (GO:1990022)	1/30	0.0178571	0.0416666	0.0185623	0.0433121	-2.38869	9.61531	COL1A1
embryonic skeletal system morphogenesis (GO:0048704)	1/30	0.0178571	0.0416666	0.0185623	0.0433121	-2.28668	9.2047	COL1A1
endodermal cell fate commitment (GO:0001711)	1/31	0.0184473	0.041848	0.0191561	0.0434559	-2.18947	8.74221	MMP2
maintenance of protein location in nucleus (GO:0051457)	1/31	0.0184473	0.041848	0.0191561	0.0434559	-2.08904	8.3412	COL1A1
positive regulation of vascular smooth muscle cell proliferation (GO:1904707)	1/31	0.0184473	0.041848	0.0191561	0.0434559	-2.04636	8.1708	MMP2
protein localization to nucleus (GO:0034504)	1/32	0.0190371	0.0424009	0.0197495	0.0439875	-2.48074	9.82712	COL1A1
negative regulation of bone mineralization (GO:0030502)	1/32	0.0190371	0.0424009	0.0197495	0.0439875	-2.1087	8.35332	DDR2
establishment of skin barrier (GO:0061436)	1/33	0.0196266	0.0433201	0.0203426	0.0449003	-2.16898	8.52597	COL5A1
positive regulation of endocardial cushion to mesenchymal transition (GO:0140051)	1/34	0.0202158	0.0442222	0.0209354	0.0457962	-2.31641	9.03699	COL1A1
endodermal cell differentiation (GO:0035987)	1/35	0.0208047	0.0451076	0.0215279	0.0466754	-2.13059	8.25089	MMP2
positive regulation of epithelial to mesenchymal transition involved in endocardial cushion formation (GO:1905007)	1/36	0.0213933	0.0459768	0.02212	0.0475386	-2.32548	8.94072	COL1A1
odontogenesis of dentin-containing tooth (GO:0042475)	1/38	0.0225694	0.0480826	0.0233034	0.0496464	-2.29635	8.70583	COL1A2
protein localization to nuclear envelope (GO:0090435)	1/39	0.023157	0.0489091	0.0238946	0.0504671	-2.35522	8.86849	COL1A1
negative regulation of cell adhesion involved in substrate-bound cell migration (GO:0006933)	1/40	0.0237442	0.0492994	0.0244855	0.0508386	-2.34722	8.77958	ITGA11
positive regulation of neural crest formation (GO:0090300)	1/40	0.0237442	0.0492994	0.0244855	0.0508386	-2.32643	8.70182	COL1A1
positive regulation of mesodermal to mesenchymal transition involved in gastrulation (GO:0060808)	1/41	0.0243311	0.0500935	0.0250761	0.0516273	-2.37576	8.82832	COL1A1
Cdc42 protein signal transduction (GO:0032488)	1/42	0.0249177	0.0508737	0.0256664	0.0524022	-2.42568	8.95605	COL1A2
positive regulation of protein histidine kinase activity (GO:0010864)	1/43	0.025504	0.0516404	0.0262564	0.0531637	-2.23158	8.18748	DDR2
positive regulation of bone mineralization (GO:0030501)	1/45	0.0266756	0.0531344	0.0274354	0.0546477	-2.50294	9.07068	DDR2
positive regulation of cyclin-dependent protein kinase activity (GO:1904031)	1/45	0.0266756	0.0531344	0.0274354	0.0546477	-2.17151	7.86957	DDR2
enzyme active site formation via O4'-phospho-L-tyrosine (GO:0018334)	1/46	0.0272609	0.0538623	0.0280244	0.0553708	-2.59037	9.33131	DDR2
positive regulation of tau-protein kinase activity (GO:1902949)	1/47	0.0278459	0.054578	0.0286131	0.0560817	-2.25714	8.08298	DDR2
activation of signaling protein activity involved in unfolded protein response (GO:0006987)	1/51	0.0301826	0.0586885	0.0309649	0.0602095	-2.26092	7.91433	DDR2
histone-tyrosine phosphorylation (GO:0035406)	1/54	0.0319318	0.0611195	0.0327254	0.0626385	-2.54431	8.763	DDR2
integrin-mediated signaling pathway (GO:0007229)	1/54	0.0319318	0.0611195	0.0327254	0.0626385	-2.4302	8.37	ITGA11
tyrosine phosphorylation of STAT protein (GO:0007260)	1/74	0.0435192	0.0715453	0.0443911	0.0729664	-2.66486	8.35313	DDR2
positive regulation of osteoblast differentiation (GO:0045669)	1/68	0.0400564	0.0715453	0.0409044	0.0729664	-2.51153	8.08077	DDR2
mesangial cell-matrix adhesion (GO:0035759)	1/72	0.0423662	0.0715453	0.0432301	0.0729664	-2.4444	7.72773	ITGA11
positive regulation of epithelial to mesenchymal transition (GO:0010718)	1/69	0.0406344	0.0715453	0.0414863	0.0729664	-2.40446	7.70183	COL1A1
cell-matrix adhesion involved in ameboidal cell migration (GO:0003366)	1/72	0.0423662	0.0715453	0.0432301	0.0729664	-2.4249	7.6661	ITGA11
smooth muscle cell-matrix adhesion (GO:0061302)	1/72	0.0423662	0.0715453	0.0432301	0.0729664	-2.41106	7.62233	ITGA11
endothelial cell-matrix adhesion (GO:0090673)	1/71	0.0417893	0.0715453	0.0426491	0.0729664	-2.39403	7.60133	ITGA11
transforming growth factor beta receptor signaling pathway involved in primary germ layer cell fate commitment (GO:0060797)	1/73	0.0429429	0.0715453	0.0438107	0.0729664	-2.41309	7.59613	COL1A2
synaptic membrane adhesion to extracellular matrix (GO:0099561)	1/71	0.0417893	0.0715453	0.0426491	0.0729664	-2.39186	7.59443	ITGA11
activation of protein kinase activity (GO:0032147)	1/66	0.0388996	0.0715453	0.0397397	0.0729664	-2.33878	7.59347	DDR2
calcium-dependent cell-matrix adhesion (GO:0016340)	1/71	0.0417893	0.0715453	0.0426491	0.0729664	-2.39022	7.58924	ITGA11
transforming growth factor receptor beta signaling pathway involved in oral/aboral axis specification (GO:0060835)	1/73	0.0429429	0.0715453	0.0438107	0.0729664	-2.41068	7.58853	COL1A2
cell-matrix adhesion (GO:0007160)	1/71	0.0417893	0.0715453	0.0426491	0.0729664	-2.38742	7.58034	ITGA11
transforming growth factor beta receptor signaling pathway involved in heart development (GO:1905313)	1/73	0.0429429	0.0715453	0.0438107	0.0729664	-2.40534	7.57174	COL1A2
calcium-independent cell-matrix adhesion (GO:0007161)	1/71	0.0417893	0.0715453	0.0426491	0.0729664	-2.38397	7.56938	ITGA11
transforming growth factor beta receptor signaling pathway involved in primitive streak formation (GO:0090010)	1/73	0.0429429	0.0715453	0.0438107	0.0729664	-2.4037	7.56655	COL1A2
transforming growth factor beta receptor signaling pathway involved in neural plate anterior/posterior pattern formation (GO:0060826)	1/74	0.0435192	0.0715453	0.0443911	0.0729664	-2.40709	7.54514	COL1A2
Wnt signaling pathway involved in wound healing, spreading of epidermal cells (GO:0035659)	1/73	0.0429429	0.0715453	0.0438107	0.0729664	-2.38151	7.49671	COL5A1
basal lamina disassembly (GO:0060881)	1/75	0.0440953	0.0715453	0.0449711	0.0729664	-2.3776	7.42146	MMP2
biofilm matrix disassembly (GO:0098786)	1/75	0.0440953	0.0715453	0.0449711	0.0729664	-2.37452	7.41182	MMP2
sensory perception of sound (GO:0007605)	1/69	0.0406344	0.0715453	0.0414863	0.0729664	-2.28723	7.32633	COL1A1
detection of mechanical stimulus involved in sensory perception of sound (GO:0050910)	1/73	0.0429429	0.0715453	0.0438107	0.0729664	-2.30325	7.25037	COL1A1
positive regulation of protein serine/threonine kinase activity (GO:0071902)	1/68	0.0400564	0.0715453	0.0409044	0.0729664	-2.2366	7.19619	DDR2
detection of light stimulus involved in visual perception (GO:0050908)	1/78	0.0458214	0.0738121	0.0467094	0.0752312	-2.5827	7.96247	COL1A1
visual perception involved in equilibrioception (GO:0051356)	1/79	0.0463962	0.0738121	0.0472882	0.0752312	-2.51943	7.73601	COL1A1
basement membrane disassembly (GO:0034769)	1/79	0.0463962	0.0738121	0.0472882	0.0752312	-2.43274	7.46982	MMP2
keratinocyte differentiation (GO:0030216)	1/80	0.0469706	0.0742438	0.0478667	0.0756602	-2.49378	7.62656	COL5A1
visual perception (GO:0007601)	1/81	0.0475447	0.0746696	0.0484448	0.0760833	-2.509	7.64264	COL1A1
canonical Wnt signaling pathway involved in positive regulation of epithelial to mesenchymal transition (GO:0044334)	1/83	0.048692	0.0750285	0.0496003	0.0764281	-2.62345	7.9287	COL1A1
transforming growth factor beta receptor signaling pathway involved in regulation of multicellular organism growth (GO:1901048)	1/82	0.0481185	0.0750285	0.0490227	0.0764281	-2.57153	7.80226	COL1A2
activation of Janus kinase activity (GO:0042976)	1/83	0.048692	0.0750285	0.0496003	0.0764281	-2.55878	7.73326	DDR2
focal adhesion assembly (GO:0048041)	1/87	0.0509827	0.0780673	0.0519075	0.0794834	-2.47696	7.37211	ITGA11
transforming growth factor beta receptor complex assembly (GO:0007181)	1/89	0.0521262	0.0788329	0.0530593	0.080244	-2.56154	7.56701	COL1A2
positive regulation of sequence-specific DNA binding transcription factor activity (GO:0051091)	1/89	0.0521262	0.0788329	0.0530593	0.080244	-2.51452	7.42811	DDR2
positive regulation of hh target transcription factor activity (GO:0007228)	1/92	0.0538391	0.0809238	0.0547847	0.0823451	-2.58149	7.54249	DDR2
Rho protein signal transduction (GO:0007266)	1/94	0.0549794	0.0816361	0.0559334	0.0830526	-2.83322	8.2186	COL1A2
skin epidermis development (GO:0098773)	1/94	0.0549794	0.0816361	0.0559334	0.0830526	-2.54748	7.38972	COL5A1
positive regulation of androgen receptor activity (GO:2000825)	1/95	0.0555491	0.0819851	0.0565073	0.0833993	-2.56908	7.4259	DDR2
transforming growth factor beta receptor signaling pathway involved in determination of left/right asymmetry (GO:0035463)	1/98	0.0572563	0.0839987	0.0582272	0.0854231	-2.61873	7.49014	COL1A2
positive regulation of thyroid hormone receptor activity (GO:1904169)	1/99	0.0578247	0.0841543	0.0587999	0.0855659	-2.63439	7.50891	DDR2
positive regulation of canonical Wnt signaling pathway involved in neural crest cell differentiation (GO:0072381)	1/100	0.0583928	0.0841543	0.0593722	0.0855659	-2.57536	7.31547	COL1A1
positive regulation of canonical Wnt signaling pathway involved in heart development (GO:1905068)	1/100	0.0583928	0.0841543	0.0593722	0.0855659	-2.57357	7.31038	COL1A1
positive regulation of CREB transcription factor activity (GO:0032793)	1/103	0.0600953	0.0861014	0.0610875	0.0875231	-2.65439	7.46366	DDR2
transforming growth factor beta receptor signaling pathway (GO:0007179)	1/104	0.0606621	0.0864083	0.0616587	0.0878278	-2.60053	7.28782	COL1A2
positive regulation of protein tyrosine kinase activity (GO:0061098)	1/109	0.0634918	0.0899161	0.0645099	0.091358	-2.72735	7.51887	DDR2
positive regulation of activation of Janus kinase activity (GO:0010536)	1/114	0.0663136	0.0933725	0.0673536	0.0948369	-2.82935	7.67704	DDR2
peptidyl-histidine autophosphorylation (GO:0090593)	1/145	0.0836355	0.108417	0.084816	0.109932	-3.0842	7.65279	DDR2
peptidyl-aspartic acid autophosphorylation (GO:1990938)	1/145	0.0836355	0.108417	0.084816	0.109932	-3.08188	7.64704	DDR2
protein cis-autophosphorylation (GO:0036291)	1/145	0.0836355	0.108417	0.084816	0.109932	-3.07978	7.64183	DDR2
protein trans-autophosphorylation (GO:0036290)	1/145	0.0836355	0.108417	0.084816	0.109932	-3.07264	7.6241	DDR2
positive regulation of trophoblast cell migration (GO:1901165)	1/148	0.085296	0.108417	0.0864906	0.109932	-2.99747	7.37866	COL1A1
positive regulation of cell migration in other organism (GO:0044623)	1/144	0.0830813	0.108417	0.0842572	0.109932	-2.9407	7.31627	COL1A1
positive regulation of formation of radial glial scaffolds (GO:0061926)	1/144	0.0830813	0.108417	0.0842572	0.109932	-2.93919	7.31251	COL1A1
positive regulation of metanephric mesenchymal cell migration (GO:2000591)	1/144	0.0830813	0.108417	0.0842572	0.109932	-2.93625	7.3052	COL1A1
positive regulation of mesenchymal stem cell migration (GO:1905322)	1/144	0.0830813	0.108417	0.0842572	0.109932	-2.93473	7.30141	COL1A1
positive regulation of neuroblast migration (GO:0061854)	1/144	0.0830813	0.108417	0.0842572	0.109932	-2.93215	7.29499	COL1A1
positive regulation of distal tip cell migration (GO:1903356)	1/144	0.0830813	0.108417	0.0842572	0.109932	-2.92972	7.28896	COL1A1
positive regulation of fibroblast chemotaxis (GO:1905212)	1/149	0.0858489	0.108417	0.0870482	0.109932	-2.96811	7.2872	COL1A1
positive regulation of cell chemotaxis to fibroblast growth factor (GO:1904849)	1/149	0.0858489	0.108417	0.0870482	0.109932	-2.96587	7.2817	COL1A1
positive regulation of endothelial cell chemotaxis to vascular endothelial growth factor (GO:1904859)	1/149	0.0858489	0.108417	0.0870482	0.109932	-2.9633	7.27539	COL1A1
positive regulation of glial cell migration (GO:1903977)	1/145	0.0836355	0.108417	0.084816	0.109932	-2.93202	7.27519	COL1A1
positive regulation of hematopoietic stem cell migration (GO:2000473)	1/146	0.0841893	0.108417	0.0853745	0.109932	-2.93377	7.26017	COL1A1
positive regulation of cardiac neural crest cell migration involved in outflow tract morphogenesis (GO:1905312)	1/145	0.0836355	0.108417	0.084816	0.109932	-2.91926	7.24351	COL1A1
positive regulation of smooth muscle cell migration (GO:0014911)	1/148	0.085296	0.108417	0.0864906	0.109932	-2.94108	7.23984	COL1A1
positive regulation of cell migration by vascular endothelial growth factor signaling pathway (GO:0038089)	1/145	0.0836355	0.108417	0.084816	0.109932	-2.91677	7.23735	COL1A1
positive regulation of canonical Wnt signaling pathway (GO:0090263)	1/141	0.081417	0.108417	0.082579	0.109932	-2.83076	7.10004	COL1A1
positive regulation of leukocyte migration (GO:0002687)	1/151	0.0869539	0.108692	0.0881625	0.110203	-3.03363	7.40926	COL1A1
ephrin receptor signaling pathway (GO:0048013)	1/151	0.0869539	0.108692	0.0881625	0.110203	-2.91275	7.11404	MMP2
positive regulation of substrate-dependent cell migration, cell attachment to substrate (GO:1904237)	1/155	0.08916	0.110884	0.0903876	0.112411	-2.98824	7.22354	COL1A1
positive regulation of wound healing, spreading of epidermal cells (GO:1903691)	1/156	0.0897108	0.111006	0.0909432	0.112531	-3.03928	7.32821	COL1A1
positive regulation of neuron migration (GO:2001224)	1/163	0.0935576	0.115184	0.0948236	0.116743	-3.17105	7.51277	COL1A1
positive regulation of epithelial cell migration (GO:0010634)	1/172	0.0984817	0.12064	0.0997914	0.122244	-3.12177	7.23591	COL1A1
proteolysis (GO:0006508)	1/174	0.0995726	0.120832	0.100892	0.12243	-3.0093	6.94206	MMP2
self proteolysis (GO:0097264)	1/175	0.100118	0.120832	0.101442	0.12243	-3.01599	6.94104	MMP2
protein modification by small protein removal (GO:0070646)	1/175	0.100118	0.120832	0.101442	0.12243	-3.0133	6.93483	MMP2
positive regulation of protein kinase activity (GO:0045860)	1/176	0.100662	0.120893	0.101992	0.12249	-3.02377	6.94252	DDR2
peptidyl-tyrosine autophosphorylation (GO:0038083)	1/178	0.101751	0.121014	0.10309	0.122607	-3.23185	7.38551	DDR2
positive regulation of cerebellar granule cell migration by calcium (GO:0021945)	1/178	0.101751	0.121014	0.10309	0.122607	-3.19303	7.29681	COL1A1
membrane protein proteolysis (GO:0033619)	1/179	0.102295	0.121073	0.103639	0.122664	-3.07294	7.006	MMP2
peptidyl-threonine autophosphorylation (GO:1990443)	1/181	0.103381	0.121771	0.104735	0.123366	-3.21834	7.30349	DDR2
positive regulation of NF-kappaB transcription factor activity (GO:0051092)	1/189	0.107716	0.12627	0.10911	0.127904	-3.12437	6.9619	DDR2
positive regulation of cell migration (GO:0030335)	1/193	0.109876	0.128189	0.11129	0.129839	-3.21948	7.1099	COL1A1
proteolysis involved in cellular protein catabolic process (GO:0051603)	1/198	0.112569	0.130709	0.114009	0.13238	-3.1942	6.97672	MMP2
protein processing (GO:0016485)	1/218	0.123268	0.142456	0.124812	0.14424	-3.29446	6.89658	MMP2
protein import into nucleus (GO:0006606)	1/224	0.126455	0.145453	0.12803	0.147264	-3.29404	6.81165	COL1A1
peptidyl-serine autophosphorylation (GO:0036289)	1/240	0.134901	0.154442	0.136561	0.156343	-3.55581	7.12305	DDR2
peptidyl-tyrosine phosphorylation (GO:0018108)	1/327	0.179529	0.204579	0.181684	0.207036	-3.97255	6.82253	DDR2
positive regulation of fibroblast proliferation (GO:0048146)	1/345	0.188495	0.213802	0.190758	0.216369	-4.23707	7.07035	DDR2
C-terminal protein amino acid modification (GO:0018410)	1/355	0.193437	0.216402	0.195761	0.219002	-3.99263	6.55911	TNC
N-terminal protein amino acid propionylation (GO:0061606)	1/355	0.193437	0.216402	0.195761	0.219002	-3.99015	6.55505	TNC
CAAX-box protein modification (GO:0071587)	1/355	0.193437	0.216402	0.195761	0.219002	-3.98703	6.54991	TNC
protein autophosphorylation (GO:0046777)	1/358	0.194914	0.217063	0.197257	0.219672	-4.2178	6.89693	DDR2
post-translational protein acetylation (GO:0034421)	1/368	0.19982	0.22152	0.202224	0.224185	-4.05202	6.52512	TNC
positive regulation of canonical Wnt signaling pathway involved in controlling type B pancreatic cell proliferation (GO:2000081)	1/419	0.224418	0.247668	0.227143	0.250676	-4.48364	6.69966	COL1A1
post-translational protein modification (GO:0043687)	1/429	0.229159	0.251767	0.231948	0.254831	-4.40473	6.48967	TNC
positive regulation of transcription from RNA polymerase V promoter (GO:1904281)	1/469	0.247859	0.260961	0.25091	0.264176	-4.60282	6.42046	COL1A1
positive regulation of chromatin-mediated maintenance of transcription (GO:1904501)	1/469	0.247859	0.260961	0.25091	0.264176	-4.59804	6.41379	COL1A1
positive regulation of antisense RNA transcription (GO:0060196)	1/469	0.247859	0.260961	0.25091	0.264176	-4.59672	6.41195	COL1A1
positive regulation of mating-type specific transcription, DNA-templated (GO:0045895)	1/469	0.247859	0.260961	0.25091	0.264176	-4.59391	6.40803	COL1A1
positive regulation of transcription during mitotic cell cycle (GO:0045897)	1/469	0.247859	0.260961	0.25091	0.264176	-4.59267	6.4063	COL1A1
positive regulation of DNA-templated transcription, termination (GO:0060566)	1/472	0.249244	0.260961	0.252315	0.264176	-4.60612	6.39938	COL1A1
positive regulation of transcription from mitochondrial promoter (GO:1903109)	1/469	0.247859	0.260961	0.25091	0.264176	-4.58662	6.39785	COL1A1
nitrogen catabolite activation of transcription (GO:0090294)	1/469	0.247859	0.260961	0.25091	0.264176	-4.58476	6.39527	COL1A1
positive regulation of transcription by pheromones (GO:0009371)	1/469	0.247859	0.260961	0.25091	0.264176	-4.58095	6.38995	COL1A1
positive regulation of transcription from a mobile element promoter (GO:0061435)	1/469	0.247859	0.260961	0.25091	0.264176	-4.57797	6.38579	COL1A1
carbon catabolite activation of transcription (GO:0045991)	1/470	0.248321	0.260961	0.251378	0.264176	-4.57718	6.37616	COL1A1
positive regulation of transcription from RNA polymerase III promoter (GO:0045945)	1/485	0.255222	0.262874	0.258379	0.26613	-4.70047	6.41907	COL1A1
positive regulation of transcription involved in G1/S transition of mitotic cell cycle (GO:0071931)	1/487	0.256137	0.262874	0.259308	0.26613	-4.66847	6.35865	COL1A1
positive regulation of transcription from RNA polymerase I promoter (GO:0045943)	1/482	0.253846	0.262874	0.256983	0.26613	-4.62639	6.34291	COL1A1
positive regulation of transcription by transcription factor localization (GO:0061586)	1/490	0.257509	0.262874	0.260699	0.26613	-4.6653	6.32942	COL1A1
positive regulation of DNA-templated transcription, elongation (GO:0032786)	1/488	0.256595	0.262874	0.259772	0.26613	-4.64845	6.32308	COL1A1
positive regulation of transcription involved in exit from mitosis (GO:0007072)	1/481	0.253387	0.262874	0.256517	0.26613	-4.60393	6.32045	COL1A1
positive regulation of DNA-templated transcription, initiation (GO:2000144)	1/493	0.258878	0.263175	0.262088	0.266439	-4.76998	6.44615	COL1A1
negative regulation of chromatin silencing (GO:0031936)	1/509	0.266142	0.269441	0.26946	0.2728	-4.64857	6.15343	COL1A1
chromatin-mediated maintenance of transcription (GO:0048096)	1/554	0.286223	0.288579	0.289847	0.292233	-4.85036	6.06772	COL1A1
positive regulation of transcription, DNA-templated (GO:0045893)	1/1004	0.461097	0.462987	0.467922	0.469839	-6.38619	4.94384	COL1A1
positive regulation of transcription from RNA polymerase II promoter (GO:0045944)	1/1175	0.516529	0.516529	0.524533	0.524533	-6.83174	4.51321	COL1A1

## Sheet: D_M1_KG
Supplementary File S5. KEGG pathway analysis results for module one in protein-protein network of down-regulated differentially expressed genes in Lori-Bakhtiari sheep breed.
Term	Overlap	P-value	Adjusted P-value	Old P-value	Old Adjusted P-value	Z-score	Combined Score	Genes
Protein digestion and absorption	7/90	2.29034e-14	4.12262e-13	8.96634e-12	1.61394e-10	-1.71978	54.0141	COL1A1;COL1A2;COL27A1;COL5A1;COL6A3;COL21A1;COL6A6
ECM-receptor interaction	6/82	3.57204e-12	3.21483e-11	6.59034e-10	5.93131e-09	-1.68214	44.3377	COL1A1;COL1A2;ITGA11;TNC;COL6A3;COL6A6
Focal adhesion	6/202	8.65764e-10	5.19458e-09	1.19815e-07	7.18891e-07	-1.87172	39.0579	COL1A1;COL1A2;ITGA11;TNC;COL6A3;COL6A6
PI3K-Akt signaling pathway	6/341	1.99282e-08	8.96768e-08	2.47956e-06	1.1158e-05	-1.98926	35.2718	COL1A1;COL1A2;ITGA11;TNC;COL6A3;COL6A6
AGE-RAGE signaling pathway in diabetic complications	3/101	2.66056e-05	9.57802e-05	0.000351472	0.0012653	-1.94777	20.5186	COL1A1;COL1A2;MMP2
Amoebiasis	2/100	0.00158108	0.00474323	0.00871942	0.0261583	-1.73387	11.1829	COL1A1;COL1A2
Platelet activation	2/122	0.00234034	0.00601802	0.0126947	0.0326435	-1.7579	10.6484	COL1A1;COL1A2
Proteoglycans in cancer	2/203	0.00632792	0.0142378	0.0327264	0.0736345	-1.83215	9.2758	MMP2;COL21A1
Bladder cancer	1/41	0.0243311	0.0486623	0.0582801	0.11656	-1.50812	5.60416	MMP2
Arrhythmogenic right ventricular cardiomyopathy (ARVC)	1/74	0.0435192	0.0737563	0.101907	0.171227	-1.50954	4.73175	ITGA11
GnRH signaling pathway	1/91	0.0532684	0.0737563	0.123664	0.171227	-1.60225	4.69844	MMP2
Hypertrophic cardiomyopathy (HCM)	1/83	0.048692	0.0737563	0.113485	0.171227	-1.52305	4.60302	ITGA11
Dilated cardiomyopathy	1/90	0.0526975	0.0737563	0.122397	0.171227	-1.56388	4.60278	ITGA11
Estrogen signaling pathway	1/99	0.0578247	0.074346	0.133737	0.171948	-1.55798	4.44077	MMP2
Leukocyte transendothelial migration	1/118	0.0685654	0.0822785	0.157245	0.188695	-1.36724	3.66417	MMP2
Regulation of actin cytoskeleton	1/214	0.121138	0.13628	0.267476	0.30091	-1.54993	3.27162	ITGA11
MicroRNAs in cancer	1/297	0.164384	0.174054	0.352126	0.372839	-1.52213	2.74829	TNC
Pathways in cancer	1/397	0.213893	0.213893	0.442361	0.442361	-1.65599	2.554	MMP2

[truncated: 2 more sheets: D_M2_GO, D_M2_KG]
