# Supplementary material for: Deep transcriptome analysis using RNA-Seq suggests novel insights into molecular aspects of fat-tail metabolism in sheep
Source: Sci Rep. 2019 Jun 24;9:9203. doi: 10.1038/s41598-019-45665-3 (PMC6591244; doi:10.1038/s41598-019-45665-3)
Supplement: Supplementary file 6 — Supplementary File S6 [file 41598_2019_45665_MOESM6_ESM.xlsx]

## Sheet: RT-PCR Results
Supplementary File S6. Results of RT-PCR analysis for 10 differentially expressed genes obtained by RNA-Seq analysis.
Sample Name	Gene Name	Cq Mean	Delta Cq	2^Delta Cq
Z1	ACACA	22.43	1.82	0.283221
Z2	ACACA	22.35	1.15	0.450625
Z3	ACACA	19.51	-1.12	2.17347
Z4	ACACA	21.23	0.85	0.554785
Z5	ACACA	20.15	-0.66	1.58008
L1	ACACA	25.27	3.51	0.0877778
L2	ACACA	21.85	1.57	0.336808
L3	ACACA	23.23	3.28	0.102949
L4	ACACA	24.06	3.31	0.10083
L5	ACACA	24.24	4.03	0.0612138
Z1	ACSS2	24.16	3.55	0.0853775
Z2	ACSS2	22.85	1.65	0.31864
Z3	ACSS2	21.29	0.66	0.632878
Z4	ACSS2	23.06	2.68	0.156041
Z5	ACSS2	21.88	1.07	0.476319
L1	ACSS2	24.99	3.23	0.106579
L2	ACSS2	23.65	3.37	0.0967228
L3	ACSS2	24.3	4.35	0.0490365
L4	ACSS2	25.42	4.67	0.0392817
L5	ACSS2	24.01	3.8	0.0717936
Z1	MMP2	22.7	2.09	0.234881
Z2	MMP2	22.27	1.07	0.476319
Z3	MMP2	21.13	0.5	0.707107
Z4	MMP2	21.28	0.9	0.535887
Z5	MMP2	22.48	1.67	0.314253
L1	MMP2	24.25	2.49	0.178006
L2	MMP2	23.77	3.49	0.0890031
L3	MMP2	21.96	2.01	0.248273
L4	MMP2	24.61	3.86	0.0688691
L5	MMP2	24.51	4.3	0.0507658
Z1	NME9	30.22	9.61	0.00127968
Z2	NME9	28.96	7.76	0.00461325
Z3	NME9	28.14	7.51	0.00548611
Z4	NME9	29.7	9.32	0.00156459
Z5	NME9	28.92	8.11	0.00361948
L1	NME9	28.02	6.26	0.0130482
L2	NME9	28.53	8.25	0.00328475
L3	NME9	29.11	9.16	0.0017481
L4	NME9	27.65	6.9	0.00837323
L5	NME9	28.8	8.59	0.00259509
Z1	NTNG1	31.17	10.56	0.000662404
Z2	NTNG1	29.92	8.72	0.00237147
Z3	NTNG1	28.46	7.83	0.00439476
Z4	NTNG1	30.36	9.98	0.000990195
Z5	NTNG1	30.54	9.73	0.00117755
L1	NTNG1	34.04	12.28	0.000201072
L2	NTNG1	32.99	12.71	0.000149248
L3	NTNG1	31.44	11.49	0.000347669
L4	NTNG1	35.18	14.43	4.53041e-05
L5	NTNG1	35.46	15.25	2.56621e-05
Z1	S100A8	28.99	8.38	0.00300171
Z2	S100A8	28.26	7.06	0.00749425
Z3	S100A8	28.76	8.13	0.00356965
Z4	S100A8	30.14	9.76	0.00115331
Z5	S100A8	28.27	7.46	0.00567958
L1	S100A8	33.68	11.92	0.000258061
L2	S100A8	29.7	9.42	0.00145981
L3	S100A8	29.53	9.58	0.00130657
L4	S100A8	30.94	10.19	0.00085606
L5	S100A8	29.96	9.75	0.00116134
Z1	SNCG	23.62	3.01	0.124137
Z2	SNCG	20.61	-0.59	1.50525
Z3	SNCG	20.37	-0.26	1.19748
Z4	SNCG	21.64	1.26	0.417544
Z5	SNCG	21.68	0.87	0.547147
L1	SNCG	17.92	-3.84	14.3204
L2	SNCG	20.28	0	1
L3	SNCG	19.79	-0.16	1.11729
L4	SNCG	20.24	-0.51	1.42405
L5	SNCG	20.37	0.16	0.895025
Z1	TNNC1	24.09	3.48	0.0896222
Z2	TNNC1	24.66	3.46	0.0908733
Z3	TNNC1	22.3	1.67	0.314253
Z4	TNNC1	23.58	3.2	0.108819
Z5	TNNC1	25.95	5.14	0.02836
L1	TNNC1	20.72	-1.04	2.05623
L2	TNNC1	21.58	1.3	0.406126
L3	TNNC1	24.89	4.94	0.0325771
L4	TNNC1	22.97	2.22	0.214641
L5	TNNC1	23.33	3.12	0.115023
Z1	ZFP36	24.08	3.47	0.0902456
Z2	ZFP36	24.61	3.41	0.0940779
Z3	ZFP36	23.35	2.72	0.151774
Z4	ZFP36	23.52	3.14	0.11344
Z5	ZFP36	24.45	3.64	0.0802141
L1	ZFP36	22.41	0.65	0.63728
L2	ZFP36	23.67	3.39	0.0953912
L3	ZFP36	23.4	3.45	0.0915054
L4	ZFP36	23.11	2.36	0.194791
L5	ZFP36	24.26	4.05	0.060371
Z1	JUNB	28.47	7.86	0.00430432
Z2	JUNB	28.74	7.54	0.00537321
Z3	JUNB	27.88	7.25	0.0065695
Z4	JUNB	27.5	7.12	0.00718897
Z5	JUNB	29.31	8.5	0.00276214
L1	JUNB	24	2.24	0.211686
L2	JUNB	28.45	8.17	0.00347204
L3	JUNB	26.72	6.77	0.00916277
L4	JUNB	26.48	5.73	0.0188407
L5	JUNB	27.48	7.27	0.00647906
Z1	GAPDH	20.61	0	1
Z2	GAPDH	21.2	0	1
Z3	GAPDH	20.63	0	1
Z4	GAPDH	20.38	0	1
Z5	GAPDH	20.81	0	1
L1	GAPDH	21.76	0	1
L2	GAPDH	20.28	0	1
L3	GAPDH	19.95	0	1
L4	GAPDH	20.75	0	1
L5	GAPDH	20.21	0	1
