# Supplementary material for: Deep transcriptome analysis using RNA-Seq suggests novel insights into molecular aspects of fat-tail metabolism in sheep
Source: Sci Rep. 2019 Jun 24;9:9203. doi: 10.1038/s41598-019-45665-3 (PMC6591244; doi:10.1038/s41598-019-45665-3)
Supplement: Supplementary file 7 — Supplementary File S7 [file 41598_2019_45665_MOESM7_ESM.xlsx]

## Sheet: Sheet1
Supplementary File S7. Names of up and down-regulated genes that are reported as important DEGs in fat deposition in similar studies.
Up-regulated gene	Gene name						Down-regulated gene	Gene name
ACKR1	atypical chemokine receptor 1						ACACA	acetyl-CoA carboxylase alpha
ATF3	activating transcription factor 3						ACLY	ATP citrate lyase
DUOXA2	dual oxidase maturation factor 2						ADAMTS12	ADAM metallopeptidase with thrombospondin type 1 motif 12
LGALS1	galectin 1						ADAMTS16	ADAM metallopeptidase with thrombospondin type 1 motif 16
JUNB	JunB proto-oncogene						COL21A1	collagen type XXI alpha 1 chain
MYBL2	MYB proto-oncogene like 2						CPZ	carboxypeptidase Z
NME9	NME/NM23 family member 9						ELOVL5	ELOVL fatty acid elongase 5
S100A2	S100 calcium binding protein A2						ELOVL6	ELOVL fatty acid elongase 6
SERPINE1	serpin family E member 1						ENPEP	glutamyl aminopeptidase
SNCG	synuclein gamma						EPHA3	EPH receptor A3
TIMP2	TIMP metallopeptidase inhibitor 2						FASN	fatty acid synthase
TNFRSF12A	TNF receptor superfamily member 12A						FKBP10	FK506 binding protein 10
TNNC1	Troponin C1, Slow Skeletal And Cardiac Type						FOLH1	folate hydrolase 1
							FRZB	frizzled-related protein
							GPT2	glutamic--pyruvic transaminase 2
							HSD17B12	hydroxysteroid 17-beta dehydrogenase 12
							KCND3	potassium voltage-gated channel subfamily D member 3
							KIF21B	kinesin family member 21B
							KLHL31	kelch like family member 31
							MBNL3	muscleblind like splicing regulator 3
							MMP2	matrix metallopeptidase 2
							PADI1	peptidyl arginine deiminase 1
							S100A8	S100 calcium binding protein A8
							S100A9	S100 calcium binding protein A9
							SCD	stearoyl-CoA desaturase
							SEL1L3	SEL1L Family Member 3
							SLC16A3	solute carrier family 16 member 3
							SLCO2A1	solute carrier organic anion transporter family member 2A1
							SLCO2B1	Solute Carrier Organic Anion Transporter Family Member 2B1)
							SOST	sclerostin
							SPRY3	sprouty RTK signaling antagonist 3
							TECTB	tectorin beta
							TMEM229B	transmembrane protein 229B
							TNC	tenascin C
